# Supplementary material for: Regional economic forecast using Elman neural networks with wavelet function
Source: PLoS One. 2024 Mar 7;19(3):e0299657. doi: 10.1371/journal.pone.0299657 (PMC10919664; doi:10.1371/journal.pone.0299657)
Supplement: S1 Dataset — (XLSX) [file pone.0299657.s001.xlsx]

## Sheet: Sheet1
1	2	3	4	5	6	7	8	9	10	11	12	13	14	15	16	17	18	19	20	21	22	23	24	25	26	27	28	29	30	31	32	33	34	35	36
0.159	0.93	0.464	0.334	0.111	0.787	0.295	0.443	0.666	0.558	0.997	0.533	0.162	0.392	0.634	0.71	0.001	0.081	0.041	0.081	0.31	0.257	0.283	0.435	0.173	0.466	0.448	0.856	0.144	0.643	0.102	0.721	0.346	0.503	0.985	0.347
0.93	0.053	0.684	0.162	0.354	0.795	0.298	0.97	0.459	0.93	0.314	0.536	0.156	0.572	0.154	0.015	0.364	0.587	0.343	0.987	0.894	0.164	0.753	0.007	0.375	0.187	0.23	0.104	0.179	0.897	0.17	0.793	0.266	0.939	0.855	0.033
0.748	0.387	0.845	0.961	0.937	0.438	0.983	0.96	0.811	0.111	0.983	0.396	0.551	0.54	0.456	0.015	0.61	0.932	0.786	0.486	0.805	0.874	0.598	0.221	0.406	0.262	0.737	0.231	0.659	0.924	0.213	0.884	0.39	0.687	0.611	0.56
0.191	0.54	0.637	0.631	0.609	0.868	0.174	0.872	0.15	0.128	0.929	0.706	0.391	0.371	0.555	0.287	0.565	0.366	0.428	0.314	0.835	0.56	0.358	0.204	0.824	0.28	0.128	0.679	0.034	0.166	0.109	0.105	0.676	0.126	0.15	0.244
0.767	0.407	0.352	0.436	0.889	0.32	0.04	0.085	0.711	0.479	0.35	0.067	0.627	0.162	0.128	0.386	0.272	0.105	0.404	0.355	0.747	0.794	0.663	0.977	0.111	0.912	0.612	0.459	0.962	0.704	0.424	0.667	0.812	0.524	0.302	0.12
0.217	0.457	0.457	0.422	0.57	0.758	0.914	0.148	0.248	0.309	0.386	0.808	0.283	0.836	0.014	0.716	0.055	0.223	0.738	0.926	0.133	0.3	0.518	0.675	0.405	0.861	0.352	0.37	0.381	0.28	0.596	0.315	0.834	0.43	0.84	0.299
0.501	0.551	0.768	0.632	0.128	0.883	0.708	0.32	0.749	0.149	0.966	0.254	0.946	0.31	0.162	0.158	0.304	0.95	0.488	0.082	0.506	0.331	0.95	0.378	0.25	0.662	0.089	0.288	0.084	0.438	0.777	0.818	0.039	0.403	0.279	0.779
0.528	0.273	0.194	0.347	0.828	0.123	0.937	0.017	0.733	0.689	0.74	0.493	0.76	0.543	0.887	0.487	0.572	0.781	0.457	0.35	0.725	0.786	0.875	0.272	0.598	0.632	0.597	0.61	0.409	0.795	0.595	0.015	0.29	0.889	0.245	0.672
0.525	0.263	0.607	0.612	0.593	0.185	0.714	0.91	0.072	0.011	0.401	0.523	0.388	0.592	0.075	0.809	0.281	0.296	0.023	0.604	0.479	0.6	0.002	0.223	0.812	0.585	0.82	0.169	0.003	0.287	0.75	0.603	0.667	0.875	0.035	0.957
0.586	0.893	0.55	0.447	0.107	0.956	0.928	0.429	0.742	0.333	0.125	0.401	0.098	0.347	0.989	0.297	0.382	0.142	0.67	0.507	0.139	0.597	0.4	0.035	0.947	0.962	0.875	0.625	0.132	0.438	0.538	0.883	0.926	0.206	0.809	0.903
0.421	0.895	0.316	0.459	0.495	0.575	0.765	0.963	0.575	0.893	0.39	0.635	0.913	0.111	0.124	0.375	0.092	0.688	0.633	0.643	0.949	0.592	0.003	0.412	0.303	0.917	0.61	0.567	0.413	0.611	0.145	0.255	0.335	0.818	0.056	0.922
0.342	0.645	0.511	0.928	0.651	0.527	0.439	0.724	0.309	0.009	0.384	0.688	0.861	0.893	0.131	0.526	0.317	0.361	0.795	0.907	0.097	0.427	0.735	0.006	0.015	0.838	0.239	0.575	0.198	0.601	0.561	0.31	0.919	0.907	0.221	0.793
0.529	0.374	0.768	0.541	0.886	0.244	0.111	0.562	0.344	0.289	0.221	0.428	0.812	0.914	0.699	0.298	0.53	0.732	0.1	0.454	0.876	0.749	0.586	0.914	0.719	0.212	0.456	0.367	0.952	0.944	0.917	0.154	0.201	0.458	0.042	0.179
0.747	0.886	0.468	0.261	0.389	0.57	0.348	0.873	0.163	0.107	0.396	0.073	0.906	0.893	0.395	0.314	0.806	0.84	0.047	0.8	0.018	0.789	0.84	0.908	0.606	0.574	0.198	0.861	0.484	0.784	0.057	0.459	0.499	0.036	0.835	0.159
0.185	0.698	0.631	0.172	0.604	0.765	0.216	0.547	0.619	0.095	0.107	0.054	0.02	0.169	0.297	0.711	0.037	0.096	0.906	0.911	0.49	0.364	0.987	0.824	0.937	0.007	0.015	0.142	0.962	0.341	0.243	0.623	0.135	0.469	0.449	0.404
0.017	0.973	0.972	0.538	0.567	0.77	0.508	0.285	0.958	0.964	0.125	0.332	0.793	0.422	0.373	0.599	0.651	0.78	0.493	0.111	0.791	0.348	0.582	0.205	0.98	0.705	0.786	0.481	0.521	0.973	0.603	0.875	0.621	0.069	0.463	0.238
0.93	0.145	0.479	0.925	0.401	0.187	0.744	0.273	0.512	0.417	0.58	0.397	0.396	0.458	0.334	0.402	0.8	0.808	0.76	0.37	0.608	0.017	0.65	0.645	0.33	0.304	0.745	0.064	0.943	0.305	0.815	0.504	0.955	0.167	0.793	0.819
0.644	0.901	0.394	0.525	0.031	0.655	0.018	0.713	0.401	0.942	0.789	0.455	0.019	0.877	0.386	0.749	0.613	0.415	0.787	0.517	0.738	0.203	0.744	0.736	0.771	0.933	0.334	0.267	0.1	0.615	0.072	0.666	0.546	0.237	0.678	0.041
0.899	0.419	0.257	0.573	0.783	0.839	0.431	0.628	0.686	0.525	0.118	0.24	0.875	0.377	0.903	0.871	0.411	0.61	0.114	0.7	0.389	0.105	0.468	0.859	0.406	0.376	0.657	0.403	0.487	0.549	0.65	0.434	0.088	0.215	0.453	0.774
0.273	0.063	0.304	0.861	0.196	0.344	0.327	0.661	0.406	0.522	0.571	0.501	0.5	0.84	0.316	0.883	0.342	0.092	0.492	0.42	0.383	0.027	0.564	0.401	0.06	0.268	0.008	0.106	0.615	0.402	0.448	0.894	0.598	0.335	0.697	0.785
0.415	0.781	0.983	0.895	0.472	0.261	0.78	0.57	0.98	0.652	0.902	0.386	0.88	0.613	0.686	0.087	0.622	0.205	0.389	0.579	0.31	0.559	0.111	0.41	0.771	0.793	0.892	0.883	0.595	0.587	0.801	0.013	0.025	0.775	0.056	0.736
0.132	0.418	0.899	0.958	0.922	0.927	0.145	0.627	0.776	0.334	0.662	0.381	0.962	0.944	0.21	0.725	0.983	0.254	0.773	0.256	0.919	0.723	0.459	0.734	0.836	0.411	0.281	0.31	0.72	0.462	0.512	0.327	0.24	0.708	0.996	0.67
0.614	0.655	0.254	0.892	0.962	0.591	0.808	0.526	0.705	0.328	0.389	0.244	0.758	0.685	0.403	0.656	0.093	0.277	0.231	0.106	0.159	0.271	0.953	0.979	0.845	0.662	0.823	0.62	0.413	0.041	0.823	0.485	0.934	0.769	0.369	0.052
0.716	0.82	0.766	0.859	0.957	0.987	0.088	0.473	0.421	0.011	0.198	0.596	0.054	0.807	0.853	0.294	0.939	0.487	0.522	0.423	0.106	0.931	0.672	0.557	0.996	0.556	0.323	0.131	0.584	0.316	0.319	0.848	0.702	0.991	0.737	0.825
0.437	0.232	0.62	0.598	0.83	0.9	0.527	0.529	0.183	0.63	0.496	0.215	0.018	0.986	0.847	0.013	0.54	0.334	0.254	0.805	0.418	0.873	0.789	0.141	0.728	0.772	0.704	0.909	0.681	0.172	0.301	0.885	0.256	0.685	0.995	0.525
0.603	0.014	0.952	0.809	0.827	0.835	0.138	0.735	0.773	0.501	0.538	0.865	0.181	0.568	0.698	0.58	0.5	0.755	0.249	0.625	0.174	0.962	0.994	0.628	0.402	0.104	0.369	0.511	0.854	0.15	0.311	0.759	0.174	0.347	0.218	0.712
0.67	0.447	0.598	0.095	0.066	0.922	0.801	0.272	0.34	0.672	0.752	0.122	0.055	0.702	0.9	0.47	0.387	0.654	0.76	0.33	0.443	0.173	0.334	0.644	0.207	0.628	0.604	0.364	0.018	0.5	0.329	0.264	0.049	0.399	0.347	0.14
0.488	0.136	0.689	0.702	0.459	0.798	0.305	0.481	0.446	0.474	0.904	0.447	0.518	0.409	0.387	0.194	0.705	0.074	0.424	0.015	0.767	0.194	0.007	0.285	0.732	0.381	0.714	0.139	0.895	0.962	0.796	0.948	0.162	0.871	0.879	0.944
0.786	0.685	0.454	0.72	0.114	0.325	0.398	0.232	0.667	0.005	0.624	0.576	0.902	0.626	0.705	0.55	0.166	0.161	0.623	0.724	0.067	0.579	0.688	0.252	0.867	0.256	0.159	0.337	0.114	0.68	0.389	0.023	0.548	0.194	0.394	0.401
0.454	0.452	0.333	0.278	0.541	0.213	0.844	0.12	0.009	0.724	0.836	0.328	0.478	0.48	0.161	0.505	0.027	0.974	0.991	0.155	0.522	0.49	0.665	0.364	0.535	0.479	0.444	0.174	0.173	0.846	0.149	0.5	0.6	0.451	0.037	0.622
0.683	0.703	0.47	0.018	0.497	0.698	0.03	0.724	0.296	0.978	0.23	0.877	0.564	0.817	0.784	0.111	0.47	0.528	0.249	0.541	0.297	0.749	0.046	0.435	0.609	0.037	0.601	0.287	0.899	0	0.99	0.658	0.143	0.28	0.622	0.205
0.077	0.208	0.433	0.621	0.526	0.436	0.366	0.895	0.286	0.586	0.364	0.123	0.323	0.257	0.139	0.208	0.832	0.854	0.244	0.273	0.359	0.678	0.593	0.112	0.816	0.078	0.032	0.571	0.529	0.619	0.929	0.301	0.305	0.908	0.417	0.509
0.894	0.449	0.258	0.473	0	0.038	0.307	0.588	0.158	0.215	0.132	0.582	0.018	0.533	0.973	0.555	0.974	0.792	0.612	0.498	0.611	0.418	0.393	0.091	0.205	0.866	0.014	0.26	0.362	0.261	0.655	0.073	0.115	0.664	0.879	0.825
0.234	0.839	0.164	0.545	0.805	0.637	0.363	0.427	0.332	0.969	0.849	0.507	0.188	0.101	0.886	0.991	0.686	0.736	0.344	0.539	0.111	0.82	0.373	0.745	0.08	0.357	0.145	0.081	0.116	0.981	0.036	0.373	0.642	0.335	0.1	0.424
0.027	0.401	0.56	0.996	0.449	0.006	0.045	0.485	0.211	0.616	0.811	0.788	0.359	0.589	0.442	0.481	0.202	0.215	0.924	0.014	0.655	0.344	0.889	0.216	0.204	0.383	0.481	0.087	0.81	0.266	0.788	0.15	0.864	0.538	0.169	0.349
0.108	0.366	0.021	0.066	0.852	0.661	0.469	0.958	0.948	0.822	0.6	0.85	0.56	0.494	0.861	0.037	0.121	0.454	0.549	0.201	0.731	0.503	0.575	0.613	0.062	0.538	0.017	0.588	0.183	0.392	0.742	0.558	0.925	0.422	0.925	0.509
0.288	0.599	0.366	0.774	0.982	0.898	0.833	0.949	0.818	0.68	0.714	0.864	0.792	0.26	0.26	0.96	0.798	0.815	0.744	0.352	0.792	0.278	0.129	0.626	0.849	0.487	0.707	0.154	0.109	0.775	0.106	0.08	0.21	0.08	0.798	0.819
0.112	0.014	0.448	0.562	0.354	0.785	0.758	0.252	0.318	0.433	0.476	0.012	0.824	0.135	0.016	0.795	0.072	0.621	0.202	0.16	0.042	0.983	0.305	0.798	0.716	0.867	0.719	0.773	0.607	0.908	0.978	0.598	0.15	0.17	0.079	0.032
0.523	0.555	0.571	0.4	0.072	0.996	0.984	0.188	0.595	0.245	0.232	0.487	0.666	0.561	0.767	0.126	0.196	0.62	0.314	0.275	0.689	0.909	0.38	0.367	0.723	0.976	0.987	0.077	0.354	0.373	0.996	0.453	0.303	0.27	0.249	0.905
0.61	0.627	0.082	0.193	0.307	0.891	0.819	0.491	0.977	0.255	0.169	0.663	0.476	0.108	0.191	0.825	0.751	0.342	0.744	0.803	0.554	0.502	0.901	0.535	0.58	0.848	0.796	0.438	0.72	0.988	0.682	0.508	0.192	0.81	0.35	0.866
0.928	0.082	0.818	0.82	0.481	0.24	0.185	0.395	0.253	0.436	0.3	0.372	0.177	0.948	0.64	0.52	0.854	0.229	0.037	0.32	0.506	0.642	0.529	0.794	0.557	0.473	0.973	0.488	0.435	0.474	0.001	0.816	0.041	0.885	0.157	0.366
0.27	0.957	0.909	0.86	0.934	0.487	0.913	0.065	0.412	0.973	0.267	0.049	0.188	0.102	0.396	0.354	0.285	0.795	0.516	0.858	0.026	0.757	0.582	0.603	0.264	0.486	0.257	0.063	0.479	0.524	0.212	0.741	0.486	0.229	0.835	0.78
0.225	0.348	0.067	0.768	0.234	0.853	0.215	0.999	0.1	0.335	0.078	0.713	0.284	0.272	0.98	0.025	0.214	0.94	0.628	0.296	0.626	0.717	0.762	0.905	0.787	0.774	0.772	0.675	0.779	0.308	0.714	0.864	0.295	0.211	0.249	0.939
0.376	0.199	0.507	0.502	0.571	0.137	0.514	0.463	0.064	0.372	0.786	0.285	0.858	0.599	0.826	0.31	0.429	0.747	0.117	0.422	0.542	0.113	0.681	0.689	0.923	0.756	0.154	0.972	0.073	0.699	0.15	0.6	0.173	0.374	0.558	0.106
0.651	0.435	0.932	0.8	0.61	0.845	0.265	0.951	0.747	0.038	0.751	0.668	0.417	0.272	0.966	0.075	0.298	0.527	0.484	0.308	0.126	0.672	0.218	0.262	0.771	0.678	0.652	0.829	0.332	0.89	0.726	0.822	0.322	0.621	0.324	0.904
0.496	0.662	0.596	0.142	0.614	0.929	0.596	0.479	0.525	0.786	0.294	0.847	0.375	0.275	0.708	0.884	0.973	0.758	0.835	0.659	0.314	0.887	0.266	0.769	0.637	0.044	0.153	0.635	0.43	0.382	0.617	0.412	0.346	0.44	0.95	0.906
0.808	0.096	0.592	0.789	0.714	0.108	0.686	0.737	0.457	0.316	0.276	0.23	0.788	0.106	0.824	0.219	0.951	0.571	0.77	0.371	0.357	0.507	0.743	0.74	0.839	0.44	0.958	0.61	0.53	0.427	0.876	0.707	0.42	0.834	0.573	0.87
0.205	0.463	0.111	0.854	0.582	0.56	0.306	0.605	0.917	0.096	0.109	0.506	0.556	0.749	0.206	0.131	0.227	0.596	0.323	0.293	0.71	0.331	0.18	0.04	0.995	0.344	0.566	0.505	0.981	0.454	0.356	0.105	0.189	0.919	0.701	0.844
0.85	0.324	0.019	0.465	0.985	0.887	0.309	0.897	0.579	0.303	0.469	0.572	0.183	0.598	0.827	0.547	0.818	0.411	0.288	0.873	0.351	0.797	0.363	0.798	0.115	0.296	0.364	0.925	0.093	0.179	0.081	0.021	0.443	0.412	0.513	0.431
0.209	0.186	0.796	0.112	0.999	0.174	0.878	0.488	0.646	0.127	0.988	0.271	0.057	0.682	0.607	0.665	0.195	0.111	0.174	0.022	0.714	0.535	0.442	0.417	0.416	0.658	0.13	0.769	0.923	0.661	0.702	0.201	0.391	0.132	0.13	0.391
0.15	0.916	0.798	0.228	0.774	0.043	0.205	0.406	0.338	0.95	0.397	0.879	0.918	0.991	0.312	0.091	0.265	0.073	0.985	0.119	0.871	0.973	0.058	0.802	0.92	0.278	0.005	0.326	0.835	0.984	0.334	0.275	0.066	0.467	0.569	0.688
0.929	0.777	0.387	0.83	0.814	0.466	0.435	0.787	0.148	0.787	0.579	0.882	0.106	0.967	0.147	0.784	0.868	0.128	0.198	0.891	0.089	0.204	0.208	0.562	0.245	0.142	0.615	0.486	0.741	0.911	0.344	0.204	0.223	0.671	0.406	0.67
0.818	0.097	0.866	0.412	0.232	0.583	0.673	0.275	0.307	0.737	0.827	0.597	0.948	0.262	0.842	0.572	0.061	0.29	0.949	0.839	0.421	0.529	0.021	0.398	0.917	0.075	0.831	0.324	0.931	0.951	0.169	0.785	0.748	0.791	0.648	0.768
0.355	0.111	0.644	0.192	0.221	0.278	0.343	0.638	0.58	0.329	0.067	0.891	0.618	0.931	0.255	0.643	0.806	0.293	0.171	0.547	0.133	0.881	0.78	0.185	0.667	0.873	0.541	0.333	0.228	0.894	0.161	0.684	0.717	0.647	0.196	0.967
0.32	0.086	0.558	0.977	0.711	0.503	0.808	0.143	0.735	0.099	0.805	0.607	0.257	0.892	0.225	0.399	0.543	0.57	0.776	0.503	0.95	0.455	0.454	0.403	0.533	0.032	0.525	0.264	0.304	0.829	0.662	0.783	0.867	0.982	0.081	0.654
0.273	0.507	0.848	0.099	0.153	0.45	0.106	0.784	0.352	0.734	0.494	0.115	0.737	0.014	0.767	0.999	0.879	0.41	0.627	0.473	0.278	0.836	0.128	0.351	0.772	0.615	0.052	0.321	0.24	0.367	0.994	0.932	0.886	0.487	0.505	0.565
0.72	0.583	0.005	0.479	0.221	0.773	0.637	0.856	0.316	0.865	0.08	0.557	0.715	0.365	0.893	0.358	0.97	0.619	0.101	0.07	0.564	0.583	0.494	0.045	0.706	0.698	0.921	0.99	0.076	0.897	0.92	0.15	0.716	0.071	0.151	0.141
0.134	0.027	0.558	0.032	0.585	0.167	0.097	0.665	0.699	0.576	0.046	0.547	0.193	0.512	0.898	0.877	0.297	0.243	0.241	0.59	0.885	0.17	0.105	0.394	0.012	0.07	0.528	0.761	0.604	0.165	0.617	0.217	0.474	0.609	0.913	0.567
0.917	0.662	0.613	0.439	0.213	0.277	0.758	0.35	0.184	0.855	0.197	0.207	0.844	0.908	0.586	0.198	0.486	0.663	0.91	0.237	0.944	0.436	0.656	0.48	0.215	0.336	0.46	0.676	0.029	0.558	0.672	0.817	0.156	0.737	0.413	0.607
0.348	0.299	0.772	0.466	0.609	0.078	0.391	0.888	0.461	0.254	0.526	0.408	0.246	0.029	0.358	0.714	0.923	0.744	0.125	0.294	0.69	0.079	0.028	0.859	0.615	0.179	0.337	0.983	0.909	0.765	0.257	0.508	0.142	0.654	0.491	0.486
0.184	0.686	0.507	0.306	0.73	0.342	0.732	0.012	0.502	0.06	0.066	0.491	0.693	0.115	0.907	0.389	0.027	0.707	0.352	0.728	0.44	0.027	0.609	0.756	0.406	0.044	0.409	0.998	0.245	0.013	0.609	0.664	0.533	0.393	0.082	0.512
0.385	0.518	0.833	0.715	0.184	0.244	0.832	0.676	0.595	0.28	0.784	0.877	0.449	0.728	0.972	0.722	0.048	0.997	0.179	0.191	0.205	0.805	0.627	0.929	0.481	0.563	0.127	0.111	0.033	0.561	0.88	0.187	0.482	0.43	0.554	0.459
0.986	0.955	0.111	0.042	0.64	0.191	0.547	0.402	0.987	0.473	0.709	0.242	0.758	0.272	0.03	0.67	0.237	0.041	0.787	0.555	0.534	0.472	0.752	0.469	0.896	0.76	0.649	0.829	0.47	0.966	0.287	0.07	0.692	0.764	0.257	0.487
0.122	0.341	0.145	0.359	0.581	0.467	0.453	0.396	0.698	0.973	0.904	0.778	0.468	0.389	0.228	0.824	0.376	0.548	0.21	0.418	0.988	0.283	0.772	0.878	0.351	0.653	0.919	0.361	0.606	0.729	0.739	0.857	0.195	0.299	0.375	0.479
0.114	0.164	0.323	0.331	0.68	0.457	0.931	0.086	0.102	0.135	0.828	0.976	0.336	0.25	0.051	0.581	0.326	0.501	0.393	0.294	0.845	0.002	0.882	0.044	0.16	0.68	0.796	0.511	0.022	0.508	0.959	0.411	0.115	0.798	0.143	0.361
0.906	0.986	0.346	0.491	0.844	0.236	0.862	0.465	0.936	0.449	0.7	0.297	0.164	0.323	0.274	0.646	0.405	0.568	0.627	0.33	0.034	0.817	0.708	0.49	0.92	0.72	0.116	0.642	0.757	0.053	0.251	0.377	0.152	0.148	0.643	0.794
0.085	0.848	0.685	0.716	0.042	0.497	0.269	0.394	0.899	0.959	0.016	0.028	0.009	0.468	0.656	0.444	0.529	0.471	0.74	0.057	0.73	0.913	0.841	0.584	0.107	0.139	0.014	0.887	0.119	0.982	0.685	0.89	0.844	0.196	0.337	0.423
0.766	0.013	0.191	0.295	0.877	0.721	0.27	0.47	0.304	0.422	0.689	0.063	0.732	0.868	0.94	0.086	0.602	0.692	0.915	0.041	0.122	0.529	0.169	0.295	0.013	0.752	0.485	0.318	0.621	0.635	0.652	0.191	0.63	0.882	0.515	0.005
0.159	0.99	0.053	0.533	0.982	0.988	0.826	0.571	0.352	0.896	0.67	0.525	0.729	0.835	0.277	0.017	0.483	0.045	0.846	0.402	0.385	0.625	0.793	0.222	0.208	0.754	0.441	0.085	0.952	0.188	0.957	0.869	0.843	0.464	0.068	0.702
0.282	0.192	0.125	0.262	0.001	0.269	0.647	0.787	0.269	0.741	0.273	0.821	0.559	0.783	0.303	0.622	0.491	0.246	0.906	0.015	0.232	0.335	0.567	0.913	0.018	0.121	0.851	0.455	0.444	0.074	0.652	0.395	0.876	0.028	0.429	0.323
0.037	0.792	0.228	0.106	0.82	0.238	0.435	0.424	0.634	0.187	0.677	0.191	0.276	0.328	0.171	0.687	0.755	0.114	0.657	0.548	0.083	0.262	0.197	0.931	0.393	0.723	0.763	0.701	0.554	0.776	0.136	0.164	0.722	0.963	0.933	0.406
0.011	0.982	0.14	0.067	0.815	0.112	0.835	0.785	0.822	0.402	0.258	0.776	0.617	0.007	0.895	0.626	0.759	0.326	0.493	0.261	0.296	0.123	0.747	0.545	0.64	0.399	0.599	0.417	0.653	0.156	0.239	0.64	0.087	0.933	0.867	0.001
0.421	0.042	0.558	0.634	0.887	0.109	0.549	0.57	0.814	0.511	0.637	0.961	0.775	0.312	0.658	0.785	0.799	0.269	0.43	0.32	0.269	0.689	0.905	0.172	0.903	0.321	0.053	0.788	0.749	0.825	0.165	0.227	0.668	0.539	0.7	0.87
0.827	0.207	0.781	0.29	0.078	0.085	0.571	0.529	0.32	0.001	0.089	0.362	0.963	0.431	0.371	0.051	0.12	0.716	0.946	0.31	0.993	0.892	0.086	0.831	0.558	0.511	0.167	0.481	0.443	0.079	0.28	0.637	0.507	0.094	0.315	0.251
0.272	0.22	0.816	0.067	0.759	0.728	0.346	0.825	0.264	0.937	0.587	0.907	0.217	0.654	0.634	0.674	0.447	0.085	0.927	0.061	0.744	0.562	0.601	0.096	0.299	0.719	0.064	0.341	0.678	0.199	0.305	0.491	0.069	0.93	0.524	0.002
0.777	0.819	0.918	0.594	0.538	0.091	0.663	0.334	0.146	0.003	0.435	0.366	0.516	0.553	0.97	0.85	0.468	0.708	0.146	0.604	0.665	0.776	0.596	0.1	0.87	0.937	0.988	0.538	0.787	0.892	0.091	0.418	0.823	0.137	0.741	0.266
0.457	0.183	0.929	0.569	0.508	0.552	0.636	0.422	0.792	0.159	0.197	0.685	0.491	0.8	0.048	0.946	0.633	0.648	0.658	0.382	0.689	0.56	0.316	0.693	0.874	0.275	0.109	0.26	0.261	0.214	0.575	0.722	0.742	0.721	0.559	0.022
0.269	0.857	0.038	0.046	0.481	0.11	0.471	0.394	0.406	0.384	0.389	0.768	0.818	0.486	0.04	0.091	0.443	0.253	0.033	0.378	0.87	0.284	0.056	0.349	0.115	0.389	0.386	0.524	0.128	0.287	0.232	0.102	0.743	0.127	0.943	0.804
0.233	0.515	0.013	0.261	0.222	0.272	0.567	0.161	0.22	0.998	0.374	0.72	0.742	0.919	0.133	0.569	0.926	0.63	0.053	0.117	0.853	0.308	0.891	0.994	0.494	0.524	0.754	0.971	0.066	0.65	0.865	0.884	0.499	0.75	0.206	0.37
0.307	0.801	0.411	0.955	0.509	0.76	0.529	0.507	0.168	0.792	0.667	0.076	0.885	0.902	0.086	0.941	0.048	0.139	0.39	0.999	0.792	0.536	0.308	0.052	0.345	0.074	0.197	0.961	0.081	0.928	0.286	0.063	0.307	0.717	0.229	0.88
0.062	0.406	0.2	0.126	0.496	0.069	0.181	0.135	0.483	0.524	0.435	0.749	0.666	0.683	0.404	0.66	0.68	0.168	0.01	0.837	0.547	0.272	0.261	0.319	0.813	0.074	0.859	0.413	0.161	0.274	0.564	0.208	0.744	0.345	0.243	0.285
0.951	0.387	0.689	0.812	0.969	0.885	0.418	0.149	0.018	0.059	0.494	0.804	0.703	0.715	0.783	0.792	0.03	0.321	0.417	0.417	0.883	0.868	0.069	0.44	0.235	0.125	0.336	0.547	0.144	0.585	0.865	0.327	0.571	0.563	0.347	0.123
0.512	0.842	0.229	0.612	0.788	0.002	0.206	0.643	0.539	0.154	0.072	0.183	0.881	0.159	0.516	0.567	0.439	0.341	0.979	0.715	0.507	0.206	0.929	0.875	0.944	0.577	0.156	0.035	0.582	0.666	0.369	0.438	0.936	0.913	0.523	0.889
0.44	0.794	0.637	0.758	0.474	0.824	0.15	0.173	0.199	0.947	0.439	0.356	0.419	0.273	0.317	0.27	0.627	0.355	0.146	0.658	0.947	0.546	0.072	0.188	0.391	0.297	0.261	0.399	0.574	0.815	0.781	0.221	0.227	0.401	0.186	0.473
0.993	0.351	0.184	0.894	0.705	0.711	0.687	0.193	0.439	0.29	0.824	0.061	0.461	0.293	0.995	0.665	0.132	0.83	0.306	0.811	0.517	0.445	0.175	0.964	0.024	0.255	0.517	0.838	0.777	0.453	0.311	0.861	0.212	0.048	0.306	0.203
0.418	0.219	0.516	0.601	0.098	0.764	0.066	0.19	0.65	0.389	0.312	0.819	0.441	0.798	0.861	0.381	0.414	0.817	0.662	0.019	0.628	0.021	0.085	0.315	0.362	0.1	0.951	0.413	0.238	0.552	0.338	0.941	0.389	0.709	0.636	0.761
0.227	0.453	0.116	0.735	0.992	0.767	0.457	0.753	0.391	0.296	0.307	0.007	0.967	0.403	0.577	0.487	0.062	0.804	0.22	0.537	0.256	0.857	0.612	0.18	0.423	0.176	0.356	0.316	0.628	0.41	0.12	0.19	0.868	0.759	0.517	0.835
0.938	0.779	0.84	0.879	0.444	0.938	0.693	0.829	0.86	0.473	0.659	0.387	0.808	0.523	0.274	0.754	0.654	0.214	0.77	0.466	0.401	0.454	0.662	0.903	0.866	0.476	0.972	0.733	0.723	0.894	0.188	0.035	0.497	0.653	0.073	0.077
0.757	0.927	0.233	0.004	0.132	0.008	0.66	0.966	0.618	0.184	0.794	0.586	0.442	0.221	0.158	0.87	0.018	0.675	0.636	0.977	0.547	0.091	0.742	0.956	0.331	0.622	0.953	0.558	0.338	0.832	0.903	0.3	0.956	0.112	0.608	0.845
0.336	0.588	0.015	0.949	0.238	0.341	0.219	0.955	0.761	0.1	0.166	0.676	0.976	0.259	0.305	0.116	0.311	0.257	0.328	0.078	0.532	0.459	0.611	0.038	0.381	0.255	0.887	0.204	0.361	0.935	0.353	0.576	0.426	0.22	0.835	0.239
0.172	0.38	0.854	0.802	0.177	0.134	0.122	0.624	0.723	0.792	0.229	0.302	0.593	0.987	0.335	0.027	0.561	0.171	0.25	0.669	0.166	0.816	0.557	0.708	0.497	0.687	0.247	0.948	0.752	0.138	0.674	0.591	0.105	0.525	0.266	0.448
0.409	0.697	0.757	0.79	0.243	0.018	0.944	0.793	0.393	0.432	0.232	0.353	0.324	0.401	0.375	0.73	0.869	0.31	0.246	0.46	0.031	0.771	0.808	0.322	0.89	0.113	0.054	0.454	0.359	0.121	0.617	0.717	0.878	0.383	0.997	0.988
0.14	0.079	0.05	0.186	0.905	0.335	0.312	0.163	0.74	0.789	0.791	0.616	0.407	0.47	0.195	0.852	0.068	0.583	0.775	0.654	0.724	0.107	0.981	0.161	0.596	0.027	0.48	0.463	0.664	0.504	0.936	0.821	0.47	0.028	0.553	0.99
0.769	0.292	0.147	0.399	0.879	0.791	0.921	0.765	0.374	0.01	0.692	0.189	0.448	0.305	0.867	0.826	0.9	0.87	0.577	0.609	0.671	0.099	0.509	0.12	0.421	0.984	0.113	0.175	0.398	0.444	0.754	0.855	0.016	0.467	0.193	0.473
0.389	0.555	0.28	0.664	0.67	0.146	0.307	0.544	0.971	0.723	0.834	0.119	0.039	0.06	0.638	0.265	0.929	0.94	0.338	0.98	0.246	0.402	0.731	0.198	0.154	0.224	0.403	0.509	0.601	0.641	0.157	0.205	0.47	0.599	0.163	0.613
0.123	0.969	0.15	0.59	0.39	0.872	0.401	0.956	0.02	0.218	0.848	0.614	0.754	0.812	0.302	0.147	0.78	0.277	0.003	0.838	0.257	0.666	0.765	0.054	0.491	0.76	0.356	0.175	0.376	0.487	0.541	0.299	0.994	0.95	0.665	0.856
0.05	0.065	0.163	0.546	0.196	0.567	0.84	0.069	0.862	0.074	0.498	0.262	0.983	0.105	0.573	0.216	0.659	0.611	0.501	0.547	0.31	0.073	0.891	0.694	0.576	0.926	0.198	0.072	0.042	0.228	0.632	0.24	0.919	0.629	0.754	0.048
0.013	0.064	0.385	0.46	0.291	0.086	0.18	0.835	0.704	0.248	0.295	0.199	0.538	0.893	0.026	0.491	0.029	0.072	0.373	0.637	0.654	0.704	0.042	0.802	0.625	0.192	0.085	0.422	0.453	0.906	0.248	0.459	0.421	0.456	0.578	0.291
0.798	0.413	0.41	0.587	0.319	0.256	0.476	0.984	0.723	0.729	0.494	0.392	0.065	0.142	0.088	0.075	0.057	0.403	0.013	0.042	0.58	0.222	0.767	0.226	0.563	0.917	0.897	0.184	0.908	0.073	0.975	0.996	0.713	0.528	0.315	0.846
0.108	0.108	0.976	0.305	0.816	0.902	0.878	0.405	0.303	0.577	0.096	0.603	0.799	0.004	0.325	0.698	0.242	0.312	0.063	0.989	0.279	0.299	0.404	0.565	0.082	0.856	0.493	0.038	0.305	0.12	0.082	0.184	0.667	0.327	0.505	0.295
0.843	0.3	0.833	0.303	0.284	0.572	0.152	0.792	0.309	0.368	0.497	0.89	0.102	0.188	0.784	0.723	0.739	0.345	0.213	0.188	0.16	0.438	0.042	0.766	0.401	0.001	0.485	0.935	0.748	0.426	0.537	0.36	0.084	0.823	0.929	0.122
0.003	0.588	0.269	0.399	0.747	0.155	0.678	0.054	0.499	0.961	0.01	0.101	0.523	0.943	0.212	0.048	0.826	0.044	0.183	0.731	0.901	0.087	0.815	0.82	0.176	0.038	0.712	0.338	0.449	0.664	0.754	0.209	0.36	0.232	0.006	0.169
0.499	0.684	0.566	0.508	0.618	0.584	0.073	0.748	0.236	0.74	0.811	0.364	0.353	0.362	0.043	0.596	0.092	0.259	0.923	0.357	0.689	0.543	0.809	0.49	0.573	0.186	0.157	0.533	0.696	0.278	0.887	0.642	0.245	0.964	0.282	0.733
0.264	0.18	0.628	0.176	0.733	0.912	0.078	0.964	0.069	0.678	0.749	0.129	0.749	0.033	0.586	0.479	0.927	0.771	0.216	0.284	0.274	0.557	0.68	0.806	0.391	0.782	0.377	0.09	0.83	0.924	0.659	0.073	0.653	0.196	0.91	0.301
0.004	0.273	0.894	0.766	0.612	0.221	0.751	0.916	0.364	0.55	0.271	0.038	0.859	0.362	0.883	0.255	0.622	0.199	0.988	0.943	0.478	0.901	0.031	0.675	0.648	0.851	0.165	0.62	0.946	0.48	0.931	0.979	0.963	0.67	0.358	0.158
0.188	0.256	0.388	0.072	0.648	0.88	0.389	0.39	0.952	0.266	0.934	0.289	0.059	0.717	0.608	0.757	0.355	0.819	0.882	0.165	0.461	0.832	0.934	0.348	0.497	0.114	0.816	0.93	0.797	0.68	0.619	0.62	0.661	0.372	0.86	0.039
0.118	0.044	0.084	0.221	0.071	0.012	0.521	0.585	0.757	0.826	0.958	0.541	0.068	0.848	0.889	0.589	0.448	0.532	0.437	0.161	0.898	0.197	0.939	0.637	0.924	0.705	0.026	0.371	0.64	0.778	0.553	0.515	0.068	0.789	0.433	0.625
0.993	0.683	0.414	0.732	0.943	0.361	0.069	0.135	0.352	0.123	0.826	0.356	0.572	0.82	0.411	0.35	0.569	0.294	0.771	0.813	0.627	0.374	0.703	0.836	0.794	0.396	0.101	0.864	0.128	0.408	0.51	0.443	0.94	0.925	0.066	0.408
0.006	0.266	0.534	0.747	0.587	0.507	0.744	0.679	0.655	0.722	0.607	0.019	0.751	0.394	0.101	0.364	0.55	0.016	0.297	0.362	0.985	0.24	0.927	0.339	0.009	0.861	0.767	0.086	0.733	0.866	0.142	0.798	0.241	0.266	0.418	0.766
0.699	0.628	0.463	0.508	0.47	0.807	0.141	0.006	0.811	0.256	0.686	0.452	0.988	0.346	0.644	0.827	0.531	0.458	0.571	0.196	0.593	0.731	0.26	0.681	0.826	0.583	0.282	0.372	0.893	0.659	0.466	0.009	0.293	0.655	0.817	0.437
0.562	0.55	0.483	0.479	0.551	0.44	0.788	0.667	0.732	0.237	0.44	0.188	0.727	0.119	0.462	0.113	0.674	0.829	0.849	0.788	0.568	0.064	0.077	0.872	0.672	0.253	0.77	0.883	0.416	0.195	0.933	0.388	0.141	0.477	0.867	0.631
0.891	0.42	0.304	0.624	0.224	0.814	0.669	0.587	0.304	0.026	0.291	0.147	0.395	0.773	0.431	0.108	0.987	0.071	0.678	0.01	0.043	0.289	0.92	0.504	0.073	0.841	0.278	0.258	0.794	0.702	0.433	0.142	0.771	0.077	0.449	0.921
0.291	0.203	0.453	0.963	0.559	0.638	0.544	0.36	0.556	0.476	0.767	0.889	0.974	0.385	0.841	0.794	0.977	0.411	0.254	0.34	0.183	0.839	0.157	0.24	0.131	0.547	0.808	0.056	0.066	0.284	0.663	0.963	0.386	0.776	0.434	0.203
0.101	0.254	0.602	0.258	0.966	0.064	0.544	0.574	0.461	0.825	0.968	0.041	0.083	0.071	0.313	0.351	0.072	0.03	0.284	0.019	0.331	0.64	0.991	0.104	0.735	0.271	0.14	0.968	0.91	0.017	0.436	0.625	0.073	0.275	0.715	0.864
0.836	0.557	0.467	0.46	0.396	0.193	0.522	0.208	0.271	0.292	0.844	0.157	0.446	0.803	0.172	0.1	0.265	0.664	0.524	0.576	0.27	0.536	0.028	0.141	0.721	0.253	0.275	0.649	0.278	0.503	0.421	0.113	0.231	0.163	0.387	0.932
0.366	0.979	0.737	0.111	0.239	0.087	0.653	0.275	0.38	0.37	0.244	0.549	0.685	0.472	0.617	0.277	0.713	0.63	0.591	0.922	0.125	0.36	0.126	0.614	0.594	0.455	0.062	0.633	0.57	0.391	0.962	0.906	0.73	0.265	0.825	0.689
0.662	0.272	0.573	0.006	0.396	0.467	0.45	0.734	0.308	0.711	0.168	0.54	0.91	0.352	0.528	0.124	0.445	0.647	0.398	0.988	0.208	0.51	0.296	0.802	0.438	0.376	0.734	0.395	0.288	0.478	0.248	0.518	0.262	0.373	0.809	0.392
0.2	0.141	0.919	0.608	0.869	0.68	0.217	0.606	0.386	0.834	0.429	0.189	0.08	0.61	0.167	0.708	0.526	0.381	0.589	0.779	0.884	0.837	0.012	0.705	0.919	0.319	0.414	0.756	0.409	0.328	0.917	0.231	0.466	0.755	0.477	0.595
0.436	0.322	0.061	0.643	0.822	0.013	0.997	0.642	0.308	0.976	0.98	0.402	0.542	0.579	0.783	0.692	0.84	0.175	0.949	0.078	0.944	0.702	0.555	0.431	0.059	0.814	0.589	0.079	0.841	0.132	0.622	0.567	0.366	0.633	0.206	0.638
0.196	0.823	0.084	0.284	0.51	0.998	0.339	0.683	0.115	0.335	0.78	0.124	0.411	0.739	0.193	0.42	0.045	0.833	0.577	0.539	0.256	0.497	0.17	0.944	0.215	0.702	0.832	0.981	0.229	0.784	0.082	0.812	0.31	0.219	0.573	0.317
0.593	0.306	0.878	0.065	0.65	0.175	0.522	0.009	0.484	0.255	0.772	0.107	0.934	0.515	0.044	0.45	0.981	0.375	0.346	0.026	0.012	0.142	0.356	0.844	0.649	0.487	0.737	0.367	0.653	0.42	0.377	0.588	0.432	0.92	0.544	0.084
0.223	0.688	0.842	0.905	0.451	0.496	0.514	0.142	0.934	0.765	0.744	0.966	0.77	0.568	0.228	0.21	0.449	0.085	0.199	0.758	0.652	0.778	0.876	0.073	0.132	0.423	0.638	0.438	0.84	0.029	0.158	0.221	0.2	0.348	0.046	0.148
0.327	0.767	0.076	0.151	0.783	0.177	0.015	0.22	0.085	0.902	0.297	0.109	0.574	0.696	0.231	0.172	0.167	0.27	0.845	0.263	0.939	0.063	0.768	0.452	0.269	0.905	0.255	0.578	0.369	0.095	0.574	0.731	0.695	0.35	0.846	0.378
0.272	0.699	0.792	0.441	0.022	0.437	0.708	0.58	0.114	0.943	0.504	0.33	0.842	0.163	0.534	0.914	0.65	0.61	0.381	0.017	0.635	0.855	0.26	0.199	0.998	0.295	0.346	0.337	0.349	0.555	0.229	0.071	0.187	0.184	0.15	0.943
0.41	0.336	0.214	0.468	0.482	0.723	0.188	0.121	0.574	0.586	0.695	0.569	0.434	0.873	0.346	0.718	0.046	0.335	0.017	0.849	0.355	0.954	0.033	0.5	0.629	0.382	0.603	0.108	0.414	0.678	0.935	0.116	0.843	0.145	0.648	0.598
0.588	0.083	0.472	0.559	0.963	0.284	0.266	0.144	0.462	0.363	0.883	0.168	0.384	0.075	0.418	0.338	0.93	0.149	0.294	0.79	0.009	0.927	0.806	0.472	0.659	0.396	0.862	0.428	0.706	0.098	0.808	0.063	0.067	0.926	0.592	0.113
0.226	0.721	0.54	0.279	0.809	0.721	0.775	0.177	0.55	0.444	0.915	0.518	0.663	0.622	0.547	0.088	0.754	0.108	0.733	0.056	0.097	0.472	0.211	0.564	0.351	0.987	0.849	0.851	0.28	0.453	0.654	0.247	0.79	0.264	0.643	0.696
0.429	0.728	0.766	0.86	0.622	0.171	0.015	0.561	0.286	0.972	0.187	0.865	0.1	0.186	0.413	0.936	0.583	0.741	0.642	0.186	0.275	0.994	0.556	0.764	0.086	0.462	0.364	0.128	0.121	0.268	0.807	0.93	0.08	0.106	0.363	0.868
0.974	0.608	0.375	0.597	0.249	0.195	0.044	0.757	0.302	0.592	0.073	0.035	0.574	0.112	0.299	0.875	0.445	0.774	0.099	0.317	0.416	0.9	0.377	0.126	0.238	0.189	0.941	0.716	0.083	0.142	0.176	0.392	0.858	0.464	0.91	0.322
0.292	0.558	0.166	0.899	0.121	0.197	0.52	0.014	0.581	0.291	0.692	0.105	0.617	0.717	0.973	0.298	0.144	0.287	0.91	0.808	0.031	0.839	0.456	0.914	0.308	0.72	0.308	0.533	0.383	0.504	0.072	0.598	0.486	0.142	0.773	0.545
0.198	0.049	0.69	0.652	0.516	0.322	0.982	0.178	0.192	0.624	0.93	0.903	0.333	0.59	0.68	0.375	0.37	0.001	0.906	0.463	0.051	0.269	0.013	0.477	0.829	0.911	0.522	0.949	0.759	0.013	0.708	0.982	0.601	0.867	0.572	0.128
0.063	0.201	0.181	0.164	0.23	0.529	0.699	0.683	0.519	0.078	0.259	0.991	0.946	0.7	0.558	0.831	0.231	0.21	0.731	0.901	0.928	0.929	0.631	0.567	0.743	0.977	0.913	0.769	0.192	0.08	0.667	0.366	0.476	0.14	0.772	0.254
0.285	0.78	0.443	0.089	0.258	0.763	0.372	0.835	0.844	0.256	0.321	0.43	0.459	0.127	0.306	0.454	0.531	0.867	0.3	0.469	0.895	0.016	0.003	0.113	0.472	0.784	0.421	0.742	0.123	0.173	0.336	0.603	0.814	0.352	0.088	0.55
0.306	0.111	0.199	0.116	0.649	0.348	0.372	0.503	0.468	0.33	0.1	0.06	0.881	0.775	0.783	0.512	0.529	0.086	0.178	0.216	0.043	0.542	0.278	0.354	0.802	0.399	0.781	0.05	0.115	0.752	0.009	0.885	0.218	0.818	0.824	0.332
0.363	0.273	0.328	0.842	0.497	0.055	0.476	0.641	0.895	0.451	0.056	0	0.222	0.961	0.507	0.542	0.944	0.59	0.736	0.608	0.133	0.695	0.434	0.677	0.622	0.468	0.53	0.671	0.122	0.019	0.467	0.742	0.814	0.07	0.275	0.405
0.727	0.859	0.949	0.342	0.038	0.651	0.003	0.752	0.629	0.616	0.53	0.585	0.301	0.99	0.835	0.144	0.766	0.357	0.307	0.827	0.045	0.934	0.186	0.374	0.365	0.53	0.922	0.09	0.937	0.309	0.298	0.12	0.729	0.549	0.852	0.077
0.491	0.361	0.394	0.352	0.777	0.133	0.885	0.416	0.455	0.124	0.826	0.906	0.117	0.181	0.64	0.955	0.72	0.9	0.882	0.713	0.838	0.656	0.604	0.808	0.763	0.758	0.463	0.19	0.936	0.821	0.594	0.502	0.591	0.882	0.014	0.802
0.437	0.137	0.304	0.02	0.62	0.579	0.321	0.323	0.521	0.095	0.012	0.587	0.613	0.985	0.313	0.848	0.181	0.815	0.372	0.742	0.164	0.73	0.232	0.771	0.169	0.618	0.853	0.617	0.094	0.823	0.291	0.677	0.133	0.549	0.23	0.84
0.935	0.37	0.792	0.268	0.624	0.445	0.491	0.94	0.846	0.35	0.952	0.051	0.516	0.02	0.783	0.978	0.888	0.834	0.604	0.108	0.87	0.36	0.482	0.623	0.65	0.719	0.734	0.393	0.184	0.74	0.83	0.673	0.138	0.43	0.584	0.325
0.889	0.891	0.317	0.755	0.365	0.602	0.329	0.917	0.82	0.368	0.525	0.439	0.695	0.679	0.821	0.709	0.713	0.087	0.241	0.083	0.414	0.605	0.504	0.735	0.442	0.164	0.564	0.716	0.727	0.01	0.003	0.733	0.572	0.983	0.92	0.339
0.006	0.497	0.734	0.134	0.645	0.408	0.603	0.647	0.599	0.423	0.634	0.342	0.095	0.638	0.212	0.6	0.781	0.174	0.118	0.913	0.639	0.73	0.093	0.375	0.658	0.902	0.8	0.267	0.345	0.871	0.038	0.918	0.491	0.075	0.134	0.98
0.801	0.778	0.561	0.691	0.632	0.996	0.733	0.7	0.034	0.675	0.755	0.712	0.075	0.961	0.506	0.356	0.421	0.079	0.926	0.831	0.288	0.675	0.003	0.279	0.095	0.004	0.522	0.218	0.222	0.099	0.766	0.818	0.029	0.947	0.934	0.573
0.771	0.294	0.625	0.05	0.465	0.978	0.378	0.568	0.87	0.257	0.216	0.338	0.017	0.389	0.122	0.755	0.511	0.201	0.123	0.512	0.002	0.991	0.156	0.538	0.234	0.066	0.623	0.692	0.097	0.945	0.876	0.701	0.066	0.129	0.953	0.969
0.899	0.889	0.605	0.969	0.519	0.615	0.928	0.891	0.522	0.866	0.478	0.015	0.213	0.987	0.21	0.65	0.837	0.881	0.137	0.785	0.885	0.337	0.316	0.475	0.561	0.284	0.591	0.523	0.895	0.896	0.053	0.172	0.016	0.546	0.722	0.52
0.624	0.84	0.822	0.957	0.39	0.24	0.196	0.32	0.466	0.822	0.251	0.306	0.303	0.855	0.799	0.003	0.713	0.743	0.06	0.639	0.414	0.561	0.875	0.677	0.415	0.539	0.556	0.394	0.493	0.273	0.265	0.182	0.789	0.732	0.925	0.41
0.888	0.408	0.984	0.253	0.197	0.036	0.114	0.939	0.793	0.624	0.069	0.485	0.436	0.882	0.097	0.458	0.434	0.662	0.938	0.102	0.013	0.025	0.259	0.662	0.386	0.073	0.422	0.132	0.982	0.028	0.571	0.372	0.12	0.644	0.178	0.936
0.575	0.629	0.228	0.001	0.899	0.237	0.69	0.4	0.923	0.686	0.664	0.997	0.291	0.52	0.758	0.252	0.785	0.98	0.582	0.339	0.344	0.953	0.527	0.219	0.849	0.717	0.648	0.786	0.625	0.485	0.617	0.472	0.471	0.948	0.081	0.446
0.988	0.215	0.859	0.747	0.168	0.142	0.627	0.313	0.694	0.737	0.296	0.838	0.444	0.203	0.651	0.412	0.79	0.345	0.523	0.87	0.468	0.144	0.325	0.372	0.855	0.132	0.305	0.218	0.888	0.985	0.13	0.12	0.1	0.984	0.666	0.349
0.098	0.223	0.745	0.943	0.774	0.321	0.075	0.615	0.156	0.266	0.329	0.116	0.286	0.986	0.465	0.97	0.083	0.611	0.409	0.571	0.125	0.667	0.133	0.287	0.504	0.947	0.52	0.333	0.604	0.027	0.12	0.715	0.694	0.38	0.347	0.27
0.098	0.506	0.461	0.402	0.287	0.548	0	0.712	0.177	0.536	0.486	0.556	0.992	0.094	0.414	0.83	0.109	0.468	0.033	0.446	0.33	0.471	0.158	0.752	0.651	0.58	0.332	0.969	0.958	0.697	0.832	0.579	0.255	0.39	0.372	0.441
0.424	0.426	0.638	0.551	0.512	0.764	0.077	0.587	0.923	0.642	0.879	0.034	0.272	0.263	0.906	0.956	0.801	0.445	0.235	0.756	0.816	0.071	0.368	0.778	0.608	0.366	0.074	0.107	0.51	0.808	0.861	0.98	0.315	0.788	0.738	0.34
0.604	0.368	0.877	0.692	0.494	0.98	0.598	0.659	0.992	0.361	0.441	0.019	0.466	0.072	0.263	0.327	0.254	0.918	0.28	0.281	0.743	0.849	0.061	0.302	0.735	0.504	0.027	0.706	0.039	0.344	0.498	0.454	0.111	0.517	0.96	0.871
0.402	0.392	0.718	0.673	0.777	0.506	0.685	0.613	0.997	0.61	0.569	0.233	0.596	0.514	0.469	0.171	0.739	0.337	0.771	0.761	0.434	0.137	0.399	0.657	0.94	0.714	0.627	0.821	0.144	0.297	0.379	0.154	0.089	0.345	0.482	0.656
0.965	0.392	0.79	0.078	0.127	0.533	0.211	0.591	0.784	0.497	0.523	0.601	0.333	0.19	0.406	0.914	0.565	0.601	0.657	0.865	0.729	0.812	0.672	0.874	0.078	0.645	0.404	0.606	0.793	0.146	0.213	0.922	0.503	0.149	0.585	0.212
0.208	0.674	0.19	0.292	0.3	0.011	0.422	0.561	0.604	0.433	0.166	0.724	0.959	0.308	0.853	0.207	0.362	0.917	0.459	0.829	0.882	0.308	0.291	0.954	0.288	0.099	0.834	0.337	0.615	0.455	0.994	0.919	0.731	0.931	0.49	0.269
0.293	0.419	0.787	0.011	0.185	0.887	0.058	0.204	0.957	0.736	0.133	0.125	0.783	0.686	0.905	0.972	0.588	0.364	0.543	0.096	0.489	0.487	0.716	0.766	0.939	0.429	0.499	0.979	0.803	0.47	0.012	0.821	0.728	0.048	0.445	0.981
0.081	0.061	0.146	0.507	0.443	0.014	0.131	0.295	0.11	0.595	0.698	0.168	0.801	0.464	0.462	0.38	0.14	0.443	0.155	0.385	0.486	0.612	0.467	0.678	0.864	0.94	0.565	0.094	0.002	0.717	0.492	0.83	0.832	0.889	0.264	0.84
0.678	0.246	0.073	0.94	0.263	0.173	0.066	0.17	0.458	0.308	0.3	0.196	0.9	0.519	0.265	0.347	0.495	0.813	0.319	0.432	0.353	0.998	0.182	0.112	0.679	0.208	0.668	0.645	0.232	0.01	0.387	0.095	0.924	0.507	0.63	0.037
0.358	0.876	0.169	0.035	0.679	0.436	0.604	0.962	0.152	0.753	0.43	0.355	0.637	0.013	0.78	0.644	0.812	0.368	0.266	0.595	0.471	0.397	0.987	0.6	0.462	0.627	0.208	0.158	0.393	0.697	0.697	0.147	0.173	0.024	0.366	0.618
0.208	0.637	0.87	0.067	0.424	0.666	0.989	0.457	0.528	0.56	0.092	0.16	0.375	0.296	0.995	0.518	0.288	0.774	0.643	0.467	0.451	0.593	0.607	0.967	0.785	0.966	0.087	0.728	0.917	0.458	0.512	0.748	0.135	0.238	0.117	0.344
0.725	0.662	0.53	0.795	0.618	0.863	0.97	0.222	0.733	0.243	0.544	0.122	0.285	0.504	0.152	0.21	0.742	0.141	0.027	0.33	0.926	0.821	0.155	0.225	0.161	0.596	0.725	0.531	0.319	0.745	0.584	0.245	0.02	0.865	0.194	0.859
0.308	0.482	0.356	0.904	0.632	0.182	0.102	0.264	0.363	0.929	0.114	0.835	0.588	0.491	0.742	0.927	0.265	0.507	0.463	0.814	0.066	0.976	0.318	0.29	0.08	0.171	0.504	0.966	0.295	0.709	0.763	0.725	0.261	0.128	0.068	0.591
0.16	0.927	0.94	0.311	0.667	0.417	0.162	0.819	0.18	0.007	0.123	0.186	0.501	0.883	0.368	0.216	0.419	0.791	0.023	0.011	0.611	0.693	0.734	0.672	0.878	0.712	0.795	0.335	0.288	0.818	0.791	0.696	0.542	0.267	0.098	0.148
0.976	0.719	0.404	0.563	0.774	0.453	0.978	0.183	0.801	0.293	0.812	0.773	0.856	0.925	0.415	0.898	0.012	0.15	0.332	0.164	0.292	0.623	0.51	0.966	0.331	0.442	0.023	0.896	0.437	0.648	0.665	0.481	0.744	0.277	0.958	0.963
0.996	0.248	0.698	0.75	0.413	0.598	0.838	0.368	0.419	0.451	0.991	0.974	0.141	0.048	0.906	0.254	0.463	0.817	0.818	0.759	0.805	0.619	0.832	0.241	0.242	0.813	0.123	0.798	0.354	0.529	0.334	0.895	0	0.154	0.356	0.448
0.357	0.423	0.579	0.02	0.797	0.892	0.216	0.567	0.664	0.233	0.936	0.288	0.911	0.394	0.368	0.133	0.333	0.052	0.505	0.646	0.649	0.959	0.651	0.156	0.635	0.592	0.34	0.087	0.224	0.957	0.838	0.977	0.566	0.628	0.984	0.917
0.638	0.21	0.102	0.972	0.405	0.632	0.222	0.595	0.76	0.101	0.105	0.109	0.201	0.655	0.086	0.495	0.624	0.499	0.458	0.334	0.881	0.451	0.85	0.318	0.422	0.876	0.233	0.799	0.245	0.701	0.208	0.322	0.088	0.518	0.005	0.198
0.027	0.4	0.974	0.095	0.966	0.71	0.826	0.87	0.972	0.965	0.356	0.606	0.828	0.462	0.376	0.139	0.616	0.186	0.365	0.199	0.031	0.51	0.364	0.396	0.574	0.314	0.608	0.508	0.601	0.631	0.715	0.959	0.861	0.595	0.606	0.796
0.935	0.234	0.232	0.572	0.857	0.66	0.37	0.803	0.65	0.781	0.527	0.778	0.186	0.203	0.485	0.849	0.366	0.692	0.552	0.947	0.11	0.938	0.736	0.938	0.16	0.529	0.471	0.32	0.468	0.963	0.156	0.875	0.488	0.037	0.384	0.108
0.68	0.151	0.967	0.631	0.408	0.882	0.963	0.695	0.598	0.827	0.186	0.404	0.641	0.286	0.854	0.202	0.1	0.601	0.321	0.838	0.372	0.24	0.394	0.848	0.129	0.988	0.732	0.81	0.548	0.444	0.318	0.735	0.485	0.23	0.409	0.5
0.565	0.128	0.908	0.935	0.176	0.03	0.845	0.153	0.862	0.499	0.467	0.694	0.385	0.975	0.114	0.546	0.211	0.487	0.55	0.225	0.585	0.299	0.368	0.561	0.485	0.92	0.359	0.616	0.755	0.866	0.86	0.044	0.563	0.947	0.56	0.062
0.988	0.889	0.644	0.871	0.413	0.39	0.911	0.652	0.53	0.618	0.53	0.942	0.621	0.704	0.228	0.661	0.924	0.381	0.821	0.087	0.76	0.138	0.408	0.49	0.429	0.189	0.917	0.684	0.599	0.526	0.814	0.239	0.558	0.309	0.643	0.685
0.204	0.964	0.976	0.627	0.185	0.791	0.181	0.906	0.422	0.27	0.066	0.374	0.964	0.857	0.205	0.548	0.01	0.468	0.974	0.701	0.877	0.475	0.657	0.774	0.93	0.892	0.68	0.645	0.162	0.727	0.089	0.817	0.595	0.787	0.183	0.403
0.062	0.162	0.715	0.829	0.894	0.646	0.288	0.748	0.586	0.287	0.28	0.006	0.064	0.807	0.609	0.703	0.37	0.736	0.528	0.432	0.566	0.953	0.102	0.248	0.988	0.559	0.447	0.345	0.569	0.973	0.432	0.168	0.536	0.403	0.31	0.592
0.779	0.529	0.131	0.484	0.365	0.345	0.365	0.868	0.987	0.804	0.172	0.238	0.561	0.904	0.855	0.229	0.806	0.023	0.454	0.291	0.859	0.432	0.438	0.892	0.668	0.64	0.14	0.536	0.998	0.115	0.99	0.515	0.232	0.732	0.782	0.673
0.219	0.53	0.105	0.236	0.57	0.91	0.371	0.671	0.1	0.865	0.586	0.3	0.927	0.495	0.665	0.882	0.228	0.461	0.709	0.493	0.04	0.181	0.851	0.208	0.63	0.692	0.384	0.447	0.043	0.382	0.519	0.306	0.584	0.417	0.852	0.195
0.245	0.3	0.309	0.372	0.19	0.602	0.57	0.84	0.8	0.079	0.59	0.488	0.048	0.238	0.123	0.256	0.574	0.189	0.193	0.449	0.658	0.356	0.615	0.575	0.586	0.311	0.918	0.38	0.72	0.749	0.74	0.75	0.227	0.309	0.212	0.016
0.7	0.226	0.826	0.397	0.78	0.822	0.308	0.557	0.304	0.436	0.644	0.528	0.431	0.077	0.399	0.748	0.159	0.634	0.695	0.667	0.046	0.091	0.361	0.598	0.749	0.917	0.569	0.735	0.72	0.151	0.549	0.44	0.786	0.91	0.11	0.691
0.208	0.734	0.326	0.546	0.58	0.335	0.683	0.123	0.008	0.403	0.748	0.611	0.106	0.098	0.063	0.674	0.737	0.518	0.492	0.807	0.102	0.818	0.134	0.463	0.798	0.492	0.031	0.173	0.341	0.653	0.926	0.031	0.677	0.644	0.997	0.683
0.042	0.856	0.051	0.461	0.226	0.004	0.258	0.936	0.801	0.263	0.315	0.662	0.907	0.931	0.571	0.858	0.372	0.887	0.511	0.564	0.423	0.589	0.546	0.201	0.481	0.676	0.659	0.603	0.513	0.91	0.72	0.079	0.187	0.053	0.243	0.334
0.435	0.262	0.226	0.584	0.881	0.811	0.658	0.733	0.078	0.693	0.34	0.446	0.378	0.131	0.012	0.749	0.689	0.409	0.226	0.554	0.508	0.738	0.37	0.401	0.835	0.82	0.578	0.64	0.438	0.512	0.209	0.523	0.382	0.555	0.332	0.851
0.489	0.383	0.275	0.09	0.288	0.543	0.192	0.833	0.59	0.584	0.363	0.187	0.462	0.64	0.125	0.601	0.673	0.665	0.036	0.246	0.959	0.311	0.612	0.405	0.961	0.182	0.938	0.563	0.65	0.408	0.522	0.827	0.701	0.551	0.009	0.848
0.013	0.697	0.512	0.101	0.166	0.749	0.829	0.005	0.041	0.504	0.139	0.134	0.86	0.736	0.167	0.743	0.528	0.165	0.222	0.552	0.839	0.952	0.06	0.988	0.061	0.438	0.285	0.914	0.472	0.415	0.886	0.303	0.205	0.305	0.987	0.068
0.7	0.324	0.258	0.923	0.218	0.133	0.09	0.015	0.553	0.629	0.249	0.639	0.923	0.078	0.906	0.475	0.985	0.25	0.677	0.896	0.58	0.539	0.442	0.41	0.636	0.378	0.719	0.7	0.34	0.553	0.169	0.681	0.75	0.82	0.657	0.887
0.897	0.22	0.268	0.763	0.509	0.618	0.967	0.659	0.302	0.974	0.67	0.016	0.074	0.618	0.708	0.14	0.65	0.023	0.014	0.278	0.381	0.446	0.439	0.426	0.98	0.723	0.159	0.598	0.351	0.591	0.747	0.554	0.075	0.557	0.342	0.571
0.184	0.338	0.567	0.739	0.727	0.182	0.457	0.521	0.349	0.344	0.537	0.09	0.291	0.377	0.691	0.254	0.213	0.709	0.938	0.482	0.646	0.555	0.537	0.083	0.555	0.645	0.908	0.384	0.686	0.056	0.347	0.951	0.067	0.621	0.688	0.688
0.492	0.902	0.135	0.175	0.417	0.739	0.818	1	0.573	0.873	0.492	0.284	0.532	0.953	0.378	0.181	0.152	0.968	0.762	0.49	0.916	0.187	0.128	0.508	0.028	0.73	0.563	0.959	0.829	0.496	0.073	0.78	0.422	0.912	0.14	0.195
0.306	0.931	0.911	0.62	0.016	0.165	0.347	0.584	0.308	0.11	0.731	0.019	0.531	0.46	0.917	0.443	0.69	0.597	0.597	0.133	0.172	0.496	0.623	0.379	0.348	0.498	0.313	0.813	0.049	0.623	0.304	0.951	0.089	0.015	0.912	0.568
0.651	0.646	0.137	0.334	0.456	0.355	0.897	0.689	0.351	0.896	0.607	0.228	0.889	0.009	0.522	0.794	0.812	0.641	0.696	0.238	0.558	0.897	0.343	0.153	0.731	0.415	0.631	0.671	0.786	0.278	0.722	0.422	0.314	0.208	0.616	0.361
0.876	0.567	0.366	0.312	0.512	0.181	0.558	0.691	0.392	0.016	0.824	0.836	0.942	0.818	0.246	0.988	0.57	0.941	0.626	0.704	0.75	0.501	0.085	0.842	0.93	0.392	0.632	0.355	0.062	0.475	0.52	0.513	0.314	0.652	0.649	0.505
0.842	0.158	0.027	0.208	0.806	0.869	0.082	0.358	0.533	0.368	0.591	0.636	0.583	0.497	0.079	0.501	0.212	0.636	0.479	0.779	0.135	0.79	0.965	0.069	0.982	0.999	0.1	0.324	0.516	0.11	0.863	0.596	0.318	0.013	0.502	0.934
0.383	0.604	0.585	0.558	0.451	0.906	0.643	0.92	0.841	0.936	0.57	0.906	0.679	0.379	0.515	0.001	0.861	0.311	0.402	0.963	0.917	0.841	0.599	0.798	0.79	0.585	0.251	0.373	0.074	0.828	0.633	0.829	0.07	0.316	0.273	0.377
0.36	0.424	0.728	0.114	0.054	0.708	0.969	0.766	0.163	0.753	0.023	0.087	0.361	0.02	0.412	0.946	0.909	0.486	0.651	0.558	0.307	0.618	0.311	0.84	0.981	0.744	0.289	0.153	0.111	0.228	0.044	0.127	0.741	0.014	0.053	0.914
0.115	0.021	0.708	0.764	0.66	0.292	0.661	0.863	0.182	0.927	0.661	0.499	0.615	0.303	0.917	0.988	0.833	0.114	0.851	0.472	0.792	0.066	0.327	0.458	0.274	0.062	0.643	0.717	0.009	0.386	0.102	0.378	0.368	0.153	0.164	0.139
0.995	0.325	0.351	0.491	0.045	0.13	0.19	0.479	0.884	0.54	0.494	0.475	0.09	0.614	0.175	0.881	0.647	0.785	0.896	0.052	0.747	0.514	0.591	0.903	0.994	0.855	0.351	0.599	0.04	0.984	0.592	0.485	0.05	0.662	0.155	0.2
0.025	0.954	0.504	0.775	0.375	0.152	0.599	0.585	0.573	0.207	0.86	0.819	0.922	0.603	0.112	0.15	0.07	0.207	0.002	0.813	0.989	0.207	0.085	0.061	0.426	0.766	0.849	0.897	0.1	0.389	0.485	0.208	0.499	0.042	0.771	0.54
0.653	0.16	0.689	0.573	0.483	0.226	0.421	0.76	0.641	0.57	0.886	0.254	0.109	0.797	0.186	0.585	0.66	0.926	0.992	0.358	0.653	0.498	0.526	0.854	0.724	0.231	0.501	0.263	0.657	0.431	0.084	0.973	0.038	0.3	0.895	0.316
0.343	0.263	0.235	0.032	0.41	0.178	0.469	0.083	0.798	0.302	0.156	0.222	0.226	0.958	0.003	0.44	0.756	0.68	0.952	0.865	0.716	0.809	0.636	0.229	0.28	0.876	0.364	0.7	0.564	0.29	0.248	0.511	0.224	0.929	0.373	0.749
0.294	0.966	0.022	0.775	0.753	0.55	0.78	0.025	0.538	0.743	0.485	0.901	0.053	0.415	0.765	0.923	0.498	0.962	0.814	0.591	0.352	0.492	0.074	0.94	0.25	0.044	0.488	0.169	0.053	0.595	0.256	0.447	0.547	0.539	0.024	0.698
0.108	0.01	0.872	0.255	0.115	0.663	0.722	0.738	0.823	0.778	0.262	0.815	0.312	0.352	0.608	0.181	0.16	0.946	0.664	0.911	0.484	0.099	0.309	0.971	0.088	0.498	0.443	0.272	0.241	0.069	0.865	0.381	0.577	0.835	0.697	0.765
0.051	0.566	0.582	0.336	0.315	0.521	0.186	0.608	0.346	0.017	0.758	0.904	0.311	0.147	0.862	0.058	0.968	0.633	0.074	0.289	0.675	0.383	0.276	0.104	0.165	0.104	0.714	0.553	0.343	0.558	0.249	0.76	0.769	0.147	0.324	0.087
0.437	0.548	0.779	0.016	0.709	0.127	0.646	0.48	0.137	0.099	0.914	0.336	0.115	0.176	0.13	0.442	0.293	0.504	0.513	0.976	0.964	0.345	0.48	0.376	0.08	0.677	0.694	0.001	0.88	0.424	0.725	0.882	0.736	0.843	0.933	0.05
0.207	0.283	0.965	0.5	0.317	0.837	0.244	0.432	0.755	0.576	0.611	0.581	0.355	0.517	0.296	0.843	0.334	0.052	0.059	0.544	0.74	0.684	0.444	0.729	0.96	0.271	0.82	0.751	0.078	0.812	0.949	0.74	0.692	0.002	0.99	0.2
0.368	0.024	0.761	0.628	0.823	0.287	0.534	0.406	0.988	0.216	0.454	0.751	0.858	0.083	0.621	0.005	0.372	0.59	0.608	0.687	0.37	0.776	0.592	0.919	0.374	0.198	0.948	0.787	0.414	0.196	0.447	0.309	0.129	0.618	0.083	0.947
0.771	0.096	0.42	0.333	0.005	0.422	0.28	0.352	0.504	0.826	0.337	0.675	0.316	0.023	0.395	0.183	0.333	0.51	0.894	0.517	0.767	0.671	0.733	0.677	0.05	0.755	0.313	0.2	0.117	0.214	0.126	0.593	0.31	0.63	0.581	0.32
0.359	0.072	0.023	0.221	0.539	0.126	0.729	0.8	0.702	0.457	0.45	0.011	0.128	0.31	0.248	0.075	0.866	0.983	0.867	0.715	0.255	0.418	0.279	0.705	0.039	0.168	0.99	0.936	0.459	0.612	0.529	0.092	0.298	0.909	0.008	0.836
0.598	0.196	0.946	0.236	0.257	0.642	0.615	0.52	0.651	0.299	0.871	0.321	0.147	0.571	0.339	0.035	0.576	0.018	0.992	0.642	0.646	0.34	0.232	0.508	0.396	0.028	0.495	0.309	0.6	0.073	0.391	0.83	0.797	0.451	0.01	0.468
0.646	0.485	0.532	0.856	0.241	0.688	0.511	0.59	0.088	0.078	0.113	0.649	0.658	0.703	0.264	0.886	0.546	0.622	0.065	0.741	0.979	0.119	0.814	0.074	0.25	0.063	0.846	0.849	0.087	0.159	0.921	0.517	0.481	0.209	0.126	0.101
0.241	0.099	0.729	0.869	0.307	0.432	0.191	0.696	0.194	0.276	0.392	0.954	0.865	0.639	0.129	0.172	0.247	0.575	0.174	0.883	0.311	0.576	0.356	0.892	0.196	0.903	0.536	0.361	0.415	0.633	0.392	0.838	0.76	0.168	0.018	0.177
0.304	0.48	0.95	0.352	0.103	0.664	0.398	0.461	0.478	0.076	0.307	0.5	0.066	0.564	0.209	0.126	0.897	0.772	0.098	0.641	0.069	0.628	0.832	0.828	0.004	0.615	0.176	0.01	0.605	0.796	0.113	0.225	0.889	0.667	0.092	0.238
0.097	0.205	0.944	0.924	0.641	0.027	0.004	0.914	0.437	0.371	0.068	0.791	0.293	0.56	0.828	0.691	0.661	0.992	0.106	0.943	0.45	0.14	0.317	0.882	0.215	0.944	0.111	0.143	0.434	0.516	0.899	0.648	0.759	0.766	0.65	0.011
0.005	0.496	0.232	0.05	0.932	0.006	0.486	0.084	0.41	0.908	0.362	0.345	0.724	0.862	0.641	0.049	0.231	0.618	0.892	0.802	0.847	0.776	0.889	0.878	0.849	0.099	0.809	0.646	0.969	0.095	0.568	0.557	0.413	0.999	0.543	0.418
0.086	0.961	0.149	0.05	0.973	0.377	0.11	0.691	0.346	0.683	0.33	0.327	0.193	0.645	0.01	0.382	0.665	0.579	0.774	0.455	0.872	0.603	0.781	0.575	0.82	0.408	0.914	0.554	0.064	0.702	0.73	0.363	0.113	0.988	0.222	0.419
0.178	0.504	0.064	0.19	0.708	0.959	0.288	0.803	0.042	0.816	0.228	0.355	0.117	0.926	0.142	0.148	0.662	0.371	0.005	0.808	0.635	0.671	0.878	0.606	0.017	0.466	0.656	0.883	0.527	0.718	0.114	0.778	0.558	0.83	0.378	0.215
0.316	0.163	0.862	0.276	0.404	0.359	0.075	0.142	0.6	0.37	0.135	0.623	0.211	0.008	0.234	0.206	0.404	0.174	0.878	0.943	0.957	0.609	0.042	0.224	0.949	0.853	0.384	0.788	0.881	0.524	0.618	0.573	0.537	0.156	0.414	0.021
0	0.733	0.543	0.987	0.212	0.127	0.189	0.253	0.309	0.124	0.472	0.583	0.928	0.219	0.914	0.094	0.245	0.917	0.484	0.283	0.084	0.672	0.36	0.616	0.064	0.108	0.91	0.467	0.118	0.405	0.011	0.507	0.53	0.859	0.406	0.722
0.543	0.073	0.37	0.434	0.722	0.95	0.417	0.418	0.712	0.803	0.798	0.098	0.741	0.846	0.361	0.923	0.364	0.061	0.224	0.429	0.957	0.688	0.774	0.811	0.879	0.377	0.416	0.753	0.072	0.896	0.216	0.37	0.47	0.866	0.511	0.707
0.053	0.47	0.588	0.795	0.834	0.931	0.645	0.387	0.556	0.172	0.123	0.008	0.29	0.139	0.795	0.346	0.414	0.339	0.704	0.658	0.969	0.067	0.651	0.247	0.22	0.726	0.286	0.733	0.969	0.486	0.318	0.951	0.016	0.384	0.303	0.851
0.498	0.126	0.532	0.761	0.973	0.793	0.424	0.138	0.393	0.94	0.046	0.238	0.075	0.947	0.412	0.466	0.876	0.452	0.563	0.222	0.671	0.441	0.474	0.324	0.496	0.62	0.526	0.902	0.205	0.577	0.407	0.021	0.526	0.174	0.812	0.638
0.035	0.853	0.489	0.838	0.617	0.132	0.183	0.742	0.905	0.759	0.703	0.828	0.35	0.22	0.185	0.936	0.021	0.315	0.091	0.66	0.952	0.281	0.707	0.196	0.299	0.318	0.616	0.805	0.056	0.747	0.717	0.833	0.41	0.861	0.609	0.263
0.618	0.312	0.604	0.198	0.441	0.186	0.969	0.118	0.967	0.231	0.107	0.368	0.872	0.492	0.099	0.318	0.231	0.157	0.924	0.689	0.738	0.783	0.919	0.264	0.693	0.175	0.981	0.206	0.831	0.899	0.141	0.428	0.957	0.49	0.1	0.78
0.688	0.915	0.665	0.356	0.747	0.208	0.081	0.715	0.283	0.624	0.455	0.416	0.471	0.947	0.03	0.226	0.683	0.144	0.858	0.527	0.04	0.04	0.289	0.286	0.672	0.345	0.534	0.535	0.481	0.379	0.191	0.863	0.937	0.918	0.068	0.462
0.606	0.461	0.359	0.622	0.492	0.551	0.633	0.883	0.561	0.235	0.728	0.545	0.872	0.483	0.294	0.855	0.808	0.198	0.219	0.811	0.248	0.685	0.446	0.178	0.823	0.044	0.26	0.682	0.41	0.7	0.506	0.585	0.378	0.223	0.746	0.689
0.009	0.482	0.825	0.195	0.945	0.227	0.943	0.479	0.41	0.709	0.736	0.436	0.799	0.355	0.063	0.346	0.773	0.931	0.309	0.099	0.733	0.061	0.625	0.029	0.007	0.619	0.632	0.979	0.8	0.164	0.615	0.144	0.157	0.798	0.304	0.46
0.872	0.328	0.153	0.045	0.738	0.953	0.912	0.127	0.398	0.284	0.904	0.904	0.683	0.274	0.201	0.608	0.904	0.627	0.435	0.807	0.576	0.497	0.996	0.446	0.922	0.783	0.691	0.401	0.53	0.053	0.228	0.082	0.722	0.738	0.498	0.882
0.778	0.753	0.228	0.886	0.612	0.312	0.643	0.897	0.412	0.374	0.746	0.84	0.005	0.983	0.599	0.772	0.444	0.172	0.611	0.441	0.426	0.502	0.188	0.945	0.2	0.311	0.268	0.507	0.229	0.604	0.499	0.358	0.77	0.499	0.258	0.495
0.931	0.703	0.499	0.236	0.244	0.816	0.177	0.722	0.706	0.478	0.949	0.857	0.623	0.177	0.651	0.459	0.777	0.553	0.423	0.065	0.038	0.528	0.872	0.716	0.221	0.805	0.406	0.134	0.91	0.116	0.765	0.5	0.588	0.481	0.011	0.555
0.403	0.618	0.373	0.809	0.781	0.6	0.187	0.426	0.351	0.489	0.658	0.841	0.207	0.018	0.155	0.371	0.654	0.024	0.147	0.271	0.613	0.617	0.068	0.171	0.725	0.059	0.327	0.809	0.358	0.236	0.143	0.096	0.071	0.281	0.245	0.613
0.198	0.633	0.682	0.052	0.079	0.369	0.954	0.095	0.489	0.32	0.451	0.922	0.002	0.868	0.123	0.04	0.253	0.661	0.84	0.027	0.051	0.292	0.664	0.196	0.261	0.785	0.741	0.632	0.194	0.142	0.539	0.722	0.952	0.535	0.362	0.19
0.413	0.405	0.496	0.471	0.153	0.818	0.594	0.012	0.333	0.485	0.858	0.383	0.846	0.203	0.45	0.679	0.545	0.04	0.229	0.358	0.619	0.871	0.815	0.669	0.883	0.206	0.892	0.828	0.097	0.694	0.851	0.067	0.61	0.514	0.911	0.966
0.932	0.012	0.428	0.24	0.8	0.118	0.313	0.723	0.117	0.312	0.553	0.12	0.61	0.664	0.718	0.398	0.225	0.461	0.707	0.348	0.678	0.595	0.728	0.001	0.417	0.989	0.436	0.698	0.417	0.502	0.584	0.493	0.767	0.122	0.391	0.011
0.432	0.183	0.236	0.151	0.886	0.593	0.762	0.906	0.271	0.674	0.857	0.58	0.734	0.14	0.954	0.517	0.021	0.579	0.653	0.524	0.082	0.571	0.62	0.067	0.563	0.846	0.851	0.016	0.601	0.079	0.996	0.185	0.003	0.195	0.957	0.748
0.17	0.178	0.583	0.408	0.245	0.787	0.325	0.799	0.265	0.992	0.158	0.738	0.71	0.449	0.593	0.275	0.289	0.621	0.606	0.67	0.519	0.574	0.096	0.239	0.957	0.717	0.232	0.67	0.068	0.638	0.491	0.745	0.889	0.407	0.228	0.456
0.116	0.954	0.26	0.497	0.412	0.095	0.533	0.554	0.352	0.008	0.881	0.7	0.638	0.191	0.627	0.465	0.34	0.885	0.038	0.615	0.53	0.711	0.335	0.909	0.068	0.412	0.089	0.314	0.652	0.636	0.627	0.3	0.598	0.505	0.035	0.092
0.414	0.359	0.52	0.538	0.661	0.382	0.682	0.03	0.195	0.336	0.34	0.033	0.185	0.085	0.022	0.926	0.964	0.635	0.769	0.854	0.457	0.211	0.319	0.142	0.229	0.999	0.098	0.727	0.349	0.424	0.198	0.464	0.103	0.949	0.249	0.02
0.823	0.039	0.278	0.995	0.961	0.18	0.622	0.591	0.664	0.948	0.817	0.943	0.828	0.841	0.894	0.146	0.991	0.121	0.398	0.256	0.86	0.039	0.7	0.833	0.991	0.239	0.874	0.699	0.163	0.275	0.052	0.008	0.664	0.886	0.064	0.218
0.489	0.015	0.868	0.896	0.087	0.86	0.332	0.152	0.155	0.782	0.123	0.109	0.193	0.939	0.602	0.617	0.816	0.585	0.842	0.201	0.716	0.841	0.828	0.33	0.585	0.883	0.668	0.216	0.883	0.666	0.853	0.748	0.455	0.978	0.238	0.388
0.298	0.722	0.909	0.189	0.395	0.021	0.127	0.994	0.643	0.426	0.512	0.833	0.381	0.04	0.537	0.071	0.462	0.279	0.535	0.597	0.846	0.825	0.991	0.169	0.655	0.972	0.567	0.011	0.848	0.702	0.23	0.341	0.295	0.481	0.769	0.459
0.415	0.582	0.345	0.455	0.53	0.074	0.669	0.228	0.547	0.348	0.816	0.031	0.97	0.641	0.509	0.148	0.769	0.064	0.356	0.422	0.782	0.38	0.194	0.882	0.832	0.23	0.579	0.18	0.314	0.703	0.051	0.881	0.976	0.781	0.512	0.819
0.315	0.364	0.067	0.143	0.561	0.037	0.189	0.588	0.02	0.636	0.27	0.322	0.332	0.806	0.56	0.32	0.873	0.682	0.644	0.78	0.402	0.47	0.206	0.448	0.343	0.322	0.402	0.633	0.331	0.975	0.655	0.546	0.754	0.921	0.828	0.648
0.094	0.257	0.661	0.681	0.324	0.392	0.667	0.737	0.781	0.866	0.73	0.383	0.265	0.623	0.968	0.359	0.064	0.644	0.336	0.964	0.385	0.07	0.53	0.588	0.796	0.172	0.157	0.522	0.756	0.717	0.138	0.908	0.215	0.792	0.364	0.022
0.009	0.69	0.357	0.502	0.437	0.988	0.92	0.769	0.454	0.469	0.028	0.89	0.521	0.548	0.533	0.296	0.729	0.018	0.432	0.449	0.88	0.658	0.059	0.464	0.156	0.826	0.732	0.206	0.144	0.068	0.204	0.912	0.445	0.33	0.795	0.939
0.619	0.551	0.627	0.911	0.225	0.152	0.322	0.856	0.031	0.694	0.695	0.647	0.046	0.511	0.52	0.657	0.448	0.158	0.888	0.162	0.489	0.804	0.61	0.953	0.896	0.199	0.231	0.164	0.491	0.921	0.293	0.625	0.643	0.317	0.078	0.975
0.593	0.856	0.113	0.709	0.166	0.924	0.864	0.136	0.708	0.949	0.249	0.987	0.956	0.938	0.964	0.378	0.616	0.912	0.013	0.587	0.128	0.729	0.477	0.161	0.369	0.614	0.515	0.421	0.33	0.811	0.534	0.403	0.635	0.296	0.919	0.579
0.232	0.452	0.047	0.302	0.991	0.652	0.244	0.68	0.004	0.374	0.607	0.234	0.759	0.467	0.249	0.798	0.728	0.579	0.993	0.684	0.571	0.171	0.324	0.211	0.994	0.63	0.569	0.566	0.192	0.284	0.432	0.716	0.321	0.628	0.766	0.436
0.291	0.776	0.715	0.706	0.353	0.28	0.233	0.74	0.521	0.033	0.403	0.325	0.711	0.415	0.196	0.42	0.29	0.58	0.502	0.49	0.286	0.445	0.833	0.362	0.636	0.291	0.705	0.744	0.849	0.457	0.695	0.871	0.194	0.712	0.436	0.174
0.562	0.313	0.281	0.56	0.35	0.061	0.348	0.263	0.162	0.199	0.896	0.906	0.207	0.289	0.46	0.201	0.935	0.582	0.21	0.674	0.056	0.633	0.644	0.413	0.499	0.441	0.161	0.985	0.013	0.662	0.63	0.274	0.736	0.508	0.999	0.95
0.815	0.044	0.385	0.272	0.15	0.347	0.988	0.344	0.891	0.156	0.482	0.077	0.524	0.303	0.531	0.775	0.723	0.713	0.601	0.833	0.413	0.599	0.933	0.412	0.063	0.267	0.202	0.883	0.451	0.767	0.91	0.62	0.846	0.765	0.347	0.429
0.108	0.668	0.673	0.457	0.833	0.425	0.957	0.028	0.644	0.1	0.162	0.994	0.88	0.45	0.298	0.781	0.357	0.314	0.897	0.836	0.621	0.478	0.362	0.652	0.089	0.8	0.088	0.392	0.827	0.766	0.782	0.966	0.831	0.896	0.866	0.344
0.434	0.046	0.053	0.093	0.51	0.46	0.605	0.556	0.786	0.904	0.851	0.285	0.769	0.06	0.886	0.18	0.803	0.668	0.923	0.062	0.674	0.025	0.836	0.493	0.787	0.305	0.207	0.406	0.663	0.498	0.618	0.625	0.522	0.265	0.691	0.325
0.807	0.36	0.443	0.484	0.397	0.137	0.223	0.05	0.48	0.475	0.835	0.482	0.405	0.924	0.954	0.992	0.319	0.608	0.827	0.837	0.711	0.342	0.049	0.292	0.508	0.871	0.793	0.956	0.056	0.565	0.486	0.472	0.459	0.754	0.669	0.966
0.097	0.124	0.118	0.553	0.076	0.326	0.106	0.571	0.736	0.54	0.074	0.476	0.286	0.182	0.357	0.212	0.472	0.158	0.259	0.269	0.676	0.302	0.703	0.177	0.031	0.536	0.19	0.409	0.417	0.399	0.996	0.316	0.406	0.437	0.248	0.518
0.433	0.12	0.782	0.619	0.658	0.831	0.082	0.357	0.956	0.821	0.148	0.682	0.561	0.545	0.164	0.344	0.97	0.085	0.839	0.126	0.206	0.96	0.044	0.942	0.228	0.04	0.742	0.3	0.531	0.165	0.334	0.175	0.216	0.965	0.804	0.359
0.514	0.873	0.49	0.689	0.832	0.372	0.588	0.081	0.59	0.029	0.18	0.698	0.341	0.674	0.711	0.707	0.644	0.169	0.467	0.401	0.108	0.105	0.345	0.691	0.822	0.051	0.476	0.547	0.019	0.251	0.029	0.626	0.863	0.821	0.138	0.588
0.358	0.892	0.254	0.074	0.478	0.634	0.521	0.771	0.568	0.444	0.999	0.723	0.181	0.873	0.257	0.541	0.104	0.92	0.529	0.95	0.974	0.078	0.12	0.855	0.861	0.997	0.139	0.383	0.569	0.162	0.965	0.762	0.412	0.219	0.987	0.373
0.567	0.584	0.993	0.371	0.118	0.113	0.846	0.633	0.446	0.013	0.128	0.544	0.105	0.918	0.685	0.781	0.439	0.621	0.805	0.87	0.164	0.519	0.615	0.454	0.277	0.82	0.08	0.306	0.5	0.087	0.821	0.136	0.134	0.108	0.415	0.651
0.479	0.735	0.867	0.935	0.88	0.925	0.141	0.895	0.437	0.589	0.241	0.508	0.027	0.958	0.058	0.65	0.783	0.237	0.538	0.876	0.796	0.81	0.628	0.596	0.022	0.868	0.707	0.398	0.413	0.913	0.234	0.509	0.548	0.208	0.15	0.321
0.507	0.013	0.544	0.31	0.389	0.614	0.702	0.813	0.936	0.972	0.748	0.14	0.953	0.289	0.617	0.62	0.627	0.185	0.435	0.782	0.88	0.111	0.883	0.621	0.885	0.915	0.058	0.507	0.023	0.191	0.643	0.876	0.224	0.669	0.077	0.709
0.297	0.418	0.807	0.127	0.664	0.609	0.009	0.849	0.658	0.455	0.152	0.343	0.019	0.352	0.303	0.678	0.365	0.768	0.621	0.467	0.399	0.353	0.214	0.483	0.182	0.016	0.364	0.438	0.048	0.189	0.139	0.678	0.574	0.194	0.552	0.409
0.467	0.683	0.018	0.753	0.294	0.553	0.323	0.726	0.331	0.457	0.326	0.586	0.904	0.187	0.3	0.086	0.572	0.755	0.906	0.166	0.567	0.178	0.33	0.386	0.052	0.461	0.363	0.198	0.512	0.136	0.608	0.209	0.943	0.961	0.007	0.25
0.415	0.987	0.893	0.392	0.588	0.43	0.575	0.013	0.39	0.855	0.782	0.694	0.906	0	0.574	0.26	0.865	0.136	0.388	0.034	0.431	0.272	0.134	0.225	0.89	0.271	0.648	0.321	0.593	0.332	0.27	0.158	0.135	0.213	0.597	0.616
0.775	0.646	0.2	0.846	0.174	0.467	0.586	0.759	0.09	0.151	0.903	0.43	0.42	0.692	0.845	0.559	0.021	0.31	0.532	0.207	0.312	0.294	0.789	0.903	0.104	0.403	0.139	0.32	0.271	0.594	0.652	0.652	0.651	0.435	0.624	0.418
0.026	0.724	0.912	0.381	0.685	0.629	0.48	0.735	0.475	0.416	0.556	0.082	0.11	0.033	0.348	0.873	0.431	0.801	0.012	0.153	0.78	0.377	0.902	0.092	0.187	0.535	0.406	0.399	0.185	0.483	0.273	0.459	0.557	0.878	0.331	0.164
0.064	0.486	0.565	0.64	0.974	0.38	0.206	0.17	0.008	0.707	0.688	0.37	0.986	0.622	0.536	0.945	0.608	0.078	0.337	0.147	0.414	0.763	0.153	0.014	0.944	0.237	0.005	0.449	0.783	0.796	0.012	0.294	0.078	0.394	0.989	0.802
0.583	0.851	0.312	0.682	0.937	0.392	0.615	0.718	0.118	0.691	0.957	0.025	0.279	0.524	0.448	0.524	0.732	0.069	0.337	0.152	0.879	0.456	0.357	0.04	0.547	0.759	0.461	0.215	0.595	0.993	0.174	0.319	0.522	0.767	0.289	0.134
0.68	0.802	0.338	0.806	0.469	0.197	0.502	0.855	0.46	0.887	0.591	0.326	0.835	0.501	0.199	0.218	0.179	0.681	0.691	0.254	0.369	0.716	0.587	0.537	0.656	0.535	0.965	0.44	0.549	0.709	0.751	0.788	0.614	0.047	0.06	0.814
0.136	0.969	0.416	0.107	0.733	0.471	0.083	0.068	0.582	0.538	0.04	0.817	0.315	0.17	0.31	0.53	0.874	0.477	0.416	0.288	0.603	0.244	0.294	0.061	0.116	0.73	0.538	0.032	0.506	0.547	0.826	0.769	0.384	0.136	0.207	0.878
0.687	0.302	0.701	0.712	0.947	0.591	0.621	0.755	0.389	0.762	0.924	0.011	0.318	0.958	0.731	0.636	0.175	0.594	0.294	0.244	0.557	0.76	0.072	0.293	0.288	0.316	0.293	0.649	0.344	0.894	0.906	0.585	0.525	0.954	0.994	0.92
0.142	0.073	0.648	0.548	0.897	0.962	0.86	0.611	0.378	0.526	0.52	0.832	0.979	0.967	0.375	0.18	0.805	0.816	0.484	0.704	0.318	0.919	0.944	0.88	0.458	0.628	0.194	0.625	0.588	0.11	0.745	0.24	0.308	0.578	0.079	0.395
0.293	0.974	0.432	0.796	0.471	0.913	0.836	0.709	0.205	0.963	0.936	0.23	0.414	0.774	0.597	0.863	0.027	0.178	0.679	0.379	0.622	0.428	0.791	0.033	0.322	0.791	0.08	0.349	0.899	0.422	0.305	0.994	0.368	0.299	0.334	0.384
0.047	0.309	0.902	0.886	0.081	0.503	0.639	0.387	0.189	0.435	0.704	0.051	0.706	0.124	0.324	0.937	0.767	0.288	0.969	0.305	0.353	0.922	0.907	0.721	0.841	0.626	0.166	0.658	0.104	0.14	0.815	0.205	0.498	0.122	0.911	0.704
0.32	0.874	0.691	0.088	0.35	0.553	0.913	0.75	0.114	0.961	0.533	0.535	0.839	0.346	0.493	0.01	0.985	0.17	0.863	0.081	0.012	0.712	0.896	0.814	0.308	0.552	0.433	0.133	0.331	0.512	0.316	0.096	0.251	0.1	0.783	0.227
0.372	0.878	0.542	0.075	0.727	0.775	0.6	0.301	0.946	0.699	0.961	0.587	0.46	0.453	0.249	0.888	0.726	0.602	0.873	0.964	0.608	0.565	0.1	0.029	0.798	0.056	0.861	0.151	0.404	0.113	0.397	0.737	0.989	0.432	0.922	0.212
0.395	0.96	0.255	0.925	0.475	0.927	0.648	0.548	0.079	0.733	0.659	0.456	0.652	0.443	0.175	0.409	0.787	0.723	0.133	0.628	0.084	0.829	0.462	0.112	0.925	0.996	0.353	0.756	0.951	0.295	0.653	0.152	0.959	0.209	0.335	0.486
0.63	0.057	0.58	0.429	0.339	0.87	0.015	0.943	0.14	0.703	0.856	0.726	0.058	0.713	0.042	0.037	0.324	0.129	0.062	0.005	0.582	0.102	0.134	0.898	0.676	0.833	0.403	0.882	0.743	0.516	0.06	0.326	0.583	0.042	0.512	0.371
0.471	0.326	0.774	0.539	0.835	0.507	0.642	0.144	0.481	0.36	0.096	0.215	0.344	0.032	0.618	0.84	0.69	0.242	0.618	0.731	0.958	0.551	0.085	0.872	0.923	0.129	0.702	0.393	0.783	0.379	0.277	0.651	0.433	0.668	0.87	0.664
0.16	0.964	0.923	0.845	0.681	0.585	0.478	0.436	0.745	0.815	0.587	0.243	0.231	0.067	0.411	0.424	0.828	0.964	0.683	0.827	0.177	0.478	0.404	0.997	0.84	0.261	0.648	0.488	0.587	0.177	0.985	0.823	0.576	0.659	0.07	0.543
0.344	0.71	0.314	0.622	0.958	0.68	0.465	0.514	0.324	0.591	0.421	0.062	0.73	0.327	0.662	0.517	0.683	0.676	0.683	0.024	0.738	0.492	0.309	0.202	0.737	0.046	0.868	0.928	0.543	0.287	0.179	0.785	0.119	0.829	0.673	0.933
0.255	0.799	0.676	0.058	0.332	0.327	0.47	0.678	0.99	0.894	0.944	0.356	0.159	0.154	0.24	0.653	0.536	0.633	0.82	0.147	0.622	0.188	0.298	0.682	0.766	0.21	0.886	0.1	0.911	0.975	0.98	0.183	0.82	0.219	0.741	0.632
0.632	0.29	0.15	0.837	0.322	0.296	0.38	0.637	0.894	0.032	0.555	0.485	0.867	0.57	0.381	0.346	0.427	0.421	0.767	0.755	0.256	0.532	0.743	0.212	0.867	0.09	0.796	0.738	0.474	0.478	0.035	0.017	0.868	0.982	0.2	0.135
0.066	0.174	0.18	0.76	0.234	0.149	0.746	0.142	0.65	0.818	0.09	0.929	0.07	0.095	0.894	0.467	0.077	0.264	0.271	0.461	0.338	0.852	0.477	0.403	0.862	0.509	0.191	0.579	0.575	0.068	0.918	0.851	0.613	0.503	0.62	0.587
0.132	0.829	0.913	0.213	0.163	0.276	0.267	0.68	0.71	0.428	0.015	0.966	0.2	0.855	0.633	0.598	0.454	0.959	0.6	0.811	0.258	0.443	0.589	0.038	0.496	0.612	0.331	0.899	0.414	0.839	0.006	0.578	0.019	0.177	0.095	0.614
0.236	0.049	0.169	0.689	0.513	0.052	0.989	0.27	0.509	0.42	0.966	0.658	0.472	0.766	0.19	0.912	0.786	0.159	0.922	0.382	0.268	0.797	0.484	0.267	0.209	0.046	0.477	0.267	0.714	0.013	0.248	0.566	0.119	0.883	0.538	0.718
0.127	0.446	0.838	0.34	0.692	0.374	0.961	0.923	0.954	0.939	0.213	0.715	0.502	0.029	0.199	0.031	0.405	0.789	0.13	0.535	0.574	0.138	0.274	0.97	0.602	0.443	0.525	0.437	0.859	0.018	0.849	0.889	0.613	0.407	0.03	0.511
0.02	0.879	0.707	0.241	0.896	0.273	0.169	0.85	0.073	0.603	0.474	0.552	0.872	0.361	0.419	0.849	0.919	0.02	0.764	0.477	0.022	0.174	0.369	0.4	0.941	0.042	0.398	0.683	0.325	0.889	0.616	0.126	0.852	0.422	0.299	0.708
0.301	0.086	0.028	0.221	0.426	0.464	0.504	0.097	0.778	0.226	0.026	0.643	0.793	0.368	0.548	0.607	0.685	0.571	0.566	0.373	0.757	0.954	0.357	0.673	0.795	0.655	0.973	0.235	0.206	0.779	0.712	0.237	0.312	0.022	0.803	0.624
0.987	0.183	0.507	0.954	0.846	0.013	0.799	0.434	0.511	0.188	0.669	0.515	0.201	0.315	0.639	0.96	0.706	0.129	0.204	0.46	0.665	0.239	0.809	0.201	0.16	0.586	0.236	0.729	0.209	0.873	0.972	0.073	0.433	0.858	0.695	0.214
0.685	0.928	0.06	0.29	0.43	0.41	0.114	0.378	0.575	0.669	0.93	0.382	0.691	0.551	0.688	0.633	0.05	0.332	0.651	0.979	0.141	0.773	0.064	0.863	0.229	0.642	0.606	0.339	0.827	0.073	0.319	0.285	0.051	0.432	0.497	0.909
0.64	0.772	0.436	0.018	0.461	0.256	0.389	0.462	0.468	0.52	0.403	0.255	0.246	0.444	0.705	0.19	0.733	0.821	0.527	0.753	0.476	0.068	0.093	0.7	0.13	0.732	0.003	0.546	0.215	0.772	0.302	0.548	0.23	0.095	0.316	0.281
0.834	0.654	0.762	0.475	0.536	0.726	0.953	0.956	0.462	0.619	0.555	0.254	0.209	0.433	0.027	0.891	0.934	0.323	0.863	0.108	0.897	0.973	0.232	0.339	0.636	0.565	0.578	0.154	0.983	0.495	0.256	0.76	0.037	0.114	0.139	0.258
0.862	0.722	0.155	0.114	0.713	0.444	0.808	0.367	0.167	0.525	0.281	0.358	0.344	0.389	0.417	0.51	0.834	0.843	0.368	0.184	0.719	0.383	0.092	0.13	0.743	0.795	0.545	0.704	0.9	0.129	0.81	0.247	0.271	0.887	0.747	0.48
0.3	0.333	0.754	0.931	0.306	0.214	0.833	0.577	0.121	0.202	0.396	0.085	0.431	0.505	0.387	0.089	0.589	0.396	0.271	0.347	0.984	0.396	0.04	0.146	0.813	0.52	0.365	0.63	0.516	0.989	0.869	0.434	0.988	0.061	0.739	0.417
0.528	0.866	0.02	0.725	0.751	0.796	0.585	0.341	0.32	0.08	0.567	0.223	0.582	0.915	0.59	0.85	0.359	0.372	0.894	0.231	0.118	0.623	0.756	0.37	0.505	0.025	0.893	0.087	0.084	0.858	0.706	0.845	0.629	0.496	0.874	0.845
0.771	0.826	0.752	0.866	0.244	0.5	0.899	0.102	0.928	0.335	0.705	0.177	0.057	0.132	0.701	0.067	0.688	0.362	0.053	0.471	0.083	0.347	0.614	0.628	0.146	0.059	0.392	0.072	0.428	0.288	0.906	0.427	0.119	0.013	0.215	0.899
0.957	0.617	0.163	0.91	0.382	0.34	0.232	0.835	0.794	0.708	0.348	0.257	0.538	0.704	0.889	0.332	0.242	0.364	0.533	0.618	0.486	0.057	0.272	0.925	0.927	0.134	0.465	0.403	0.712	0.414	0.207	0.719	0.262	0.712	0.593	0.721
0.487	0.827	0.097	0.354	0.765	0.962	0.796	0.991	0.759	0.189	0.837	0.787	0.401	0.573	0.348	0.634	0.199	0.689	0.484	0.092	0.059	0.356	0.913	0.144	0.454	0.174	0.215	0.217	0.72	0.091	0.296	0.977	0.874	0.987	0.084	0.562
0.862	0.513	0.911	0.147	0.57	0.843	0.122	0.419	0.358	0.275	0.125	0.757	0.671	0.586	0.284	0.419	0.115	0.601	0.8	0.166	0.794	0.484	0.542	0.522	0.113	0.702	0.546	0.936	0.718	0.57	0.091	0.614	0.231	0.619	0.466	0.321
0.771	0.369	0.603	0.798	0.708	0.077	0.453	0.925	0.181	0.269	0.96	0.636	0.223	0.541	0.015	0.383	0.056	0.155	0.454	0.806	0.929	0.605	0.224	0.398	0.003	0.517	0.709	0.945	0.662	0.859	0.114	0.89	0.128	0.405	0.839	0.485
0.607	0.708	0.204	0.365	0.105	0.707	0.879	0.939	0.699	0.007	0.314	0.127	0.575	0.041	0.255	0.015	0.006	0.831	0.754	0.642	0.404	0.391	0.838	0.27	0.943	0.885	0.85	0.226	0.082	0.62	0.793	0.68	0.276	0.687	0.232	0.863
0.513	0.764	0.795	0.276	0.021	0.08	0.602	0.376	0.736	0.526	0.949	0.132	0.812	0.564	0.992	0.831	0.441	0.393	0.393	0.558	0.991	0.332	0.25	0.958	0.923	0.186	0.163	0.821	0.554	0.057	0.673	0.52	0.536	0.36	0.792	0.018
0.031	0.769	0.644	0.054	0.669	0.146	0.673	0.647	0.006	0.47	0.806	0.94	0.336	0.862	0.37	0.437	0.162	0.039	0.365	0.46	0.664	0.773	0.642	0.109	0.111	0.258	0.285	0.75	0.029	0.616	0.637	0.181	0.483	0.315	0.516	0.778
0.586	0.267	0.357	0.591	0.15	0.762	0.006	0.193	0.176	0.67	0.048	0.806	0.955	0.058	0.129	0.314	0.181	0.027	0.003	0.799	0.93	0.223	0.422	0.75	0.737	0.622	0.561	0.025	0.929	0.432	0.411	0.186	0.348	0.234	0.464	0.178
0.673	0.67	0.082	0.771	0.529	0.548	0.123	0.665	0.426	0.039	0.927	0.751	0.694	0.067	0.369	0.61	0.206	0.772	0.321	0.948	0.685	0.96	0.58	0.124	0.864	0.318	0.243	0.436	0.685	0.485	0.469	0.631	0.343	0.401	0.406	0.359
0.154	0.823	0.873	0.123	0.886	0.368	0.318	0.06	0.83	0.185	0.198	0.67	0.656	0.34	0.85	0.952	0.752	0.312	0.21	0.301	0.805	0.779	0.386	0.813	0.539	0.126	0.084	0.705	0.416	0.153	0.013	0.607	0.737	0.905	0.98	0.063
0.157	0.645	0.464	0.11	0.319	0.934	0.626	0.178	0.021	0.995	0.582	0.971	0.765	0.371	0.396	0.321	0.336	0.443	0.875	0.365	0.867	0.444	0.436	0.191	0.564	0.419	0.252	0.378	0.938	0.11	0.814	0.071	0.695	0.81	0.336	0.863
0.264	0.232	0.503	0.997	0.074	0.207	0.712	0.305	0.446	0.689	0.404	0.538	0.897	0.438	0.679	0.19	0.824	0.186	0.217	0.104	0.877	0.261	0.568	0.024	0.656	0.744	0.406	0.432	0.192	0.681	0.666	0.339	0.543	0.764	0.553	0.724
0.308	0.015	0.005	0.463	0.7	0.192	0.252	0.889	0.137	0.67	0.348	0.038	0.604	0.37	0.612	0.855	0.974	0.534	0.667	0.25	0.119	0.244	0.342	0.273	0.712	0.164	0.679	0.462	0.425	0.588	0.528	0.083	0.587	0.414	0.708	0.302
0.678	0.293	0.893	0.386	0.181	0.337	0.865	0.6	0.866	0.377	0.532	0.568	0.363	0.192	0.64	0.672	0.794	0.047	0.991	0.516	0.227	0.588	0.065	0.579	0.71	0.837	0.705	0.545	0.384	0.339	0.71	0.575	0.787	0.8	0.008	0.952
0.36	0.163	0.06	0.761	0.962	0.312	0.518	0.163	0.559	0.187	0.92	0.194	0.366	0.907	0.651	0.104	0.36	0.2	0.529	0.851	0.093	0.594	0.087	0.006	0.397	0.952	0.137	0.044	0.853	0.475	0.297	0.61	0.712	0.348	0.769	0.364
0.004	0.327	0.578	0.194	0.416	0.97	0.951	0.98	0.867	0.207	0.619	0.238	0.176	0.867	0.285	0.781	0.375	0.024	0.587	0.945	0.086	0.135	0.947	0.531	0.319	0.513	0.319	0.08	0.376	0.053	0.152	0.423	0.786	0.527	0.277	0.838
0.923	0.279	0.29	0.151	0.482	0.47	0.828	0.436	0.183	0.262	0.745	0.128	0.14	0.095	0.226	0.77	0.604	0.588	0.06	0.016	0.318	0.39	0.971	0.826	0.055	0.685	0.444	0.104	0.683	0.696	0.917	0.506	0.06	0.999	0.322	0.721
0.894	0.221	0.409	0.286	0.464	0.639	0.422	0.658	0.46	0.828	0.027	0.6	0.723	0.026	0.954	0.206	0.325	0.072	0.088	0.546	0.812	0.491	0.322	0.942	0.273	0.784	0.571	0.1	0.653	0.495	0.302	0.677	0.877	0.307	0.492	0.761
0.08	0.505	0.546	0.649	0.755	0.722	0.642	0.941	0.258	0.78	0.372	0.693	0.892	0.293	0.793	0.554	0.207	0.688	0.628	0.569	0.048	0.098	0.267	0.081	0.393	0.479	0.754	0.711	0.353	0.352	0.685	0.309	0.131	0.363	0.474	0.205
0.702	0.001	0.345	0.164	0.193	0.603	0.526	0.619	0.099	0.49	0.993	0.881	0.593	0.84	0.896	0.949	0.668	0.832	0.13	0.892	0.102	0.438	0.636	0.862	0.69	0.863	0.057	0.043	0.921	0.393	0.136	0.815	0.913	0.288	0.532	0.632
0.055	0.36	0.764	0.867	0.683	0.737	0.022	0.41	0.32	0.332	0.397	0.397	0.686	0.294	0.387	0.269	0.468	0.986	0.508	0.572	0.887	0.246	0.843	0.271	0.578	0.564	0.973	0.345	0.227	0.099	0.885	0.056	0.065	0.457	0.254	0.172
0.133	0.727	0.405	0.645	0.717	0.713	0.001	0.566	0.457	0.101	0.906	0.244	0.799	0.63	0.153	0.961	0.188	0.812	0.8	0.794	0.123	0.928	0.638	0.117	0.665	0.438	0.6	0.252	0.516	0.852	0.96	0.939	0.884	0.541	0.195	0.815
0.413	0.692	0.508	0.703	0.175	0.676	0.122	0.601	0.86	0.289	0.279	0.588	0.193	0.004	0.849	0.715	0.892	0.553	0.564	0.792	0.521	0.817	0.707	0.828	0.268	0.742	0.634	0.884	0.501	0.685	0.388	0.788	0.792	0.401	0.384	0.918
0.939	0.818	0.973	0.406	0.528	0.834	0.048	0.774	0.622	0.64	0.15	0.674	0.897	0.984	0.344	0.358	0.71	0.104	0.963	0.877	0.213	0.287	0.907	0.647	0.947	0.409	0.143	0.927	0.67	0.369	0.039	0.183	0.41	0.181	0.355	0.004
0.212	0.649	0.241	0.791	0.796	0.206	0.57	0.058	0.963	0.732	0.749	0.018	0.909	0.74	0.044	0.645	0.442	0.148	0.013	0.62	0.888	0.895	0.993	0.069	0.708	0.756	0.378	0.852	0.952	0.638	0.549	0.209	0.656	0.386	0.872	0.136
0.601	0.853	0.125	0.462	0.816	0.707	0.045	0.187	0.898	0.546	0.395	0.329	0.782	0.005	0.278	0.484	0.27	0.677	0.144	0.745	0.229	0.214	0.221	0.242	0.134	0.151	0.635	0.342	0.063	0.734	0.716	0.906	0.179	0.561	0.328	0.671
0.523	0.227	0.775	0.877	0.491	0.743	0.156	0.649	0.406	0.774	0.918	0.823	0.01	0.869	0.433	0.513	0.959	0.504	0.057	0.303	0.535	0.155	0.267	0.887	0.802	0.398	0.354	0.744	0.043	0.444	0.815	0.29	0.096	0.152	0.209	0.901
0.001	0.617	0.032	0.141	0.898	0.123	0.876	0.916	0.822	0.757	0.457	0.05	0.856	0.953	0.005	0.028	0.701	0.673	0.41	0.487	0.985	0.181	0.347	0.347	0.785	0.949	0.195	0.943	0.792	0.538	0.37	0.373	0.031	0.104	0.715	0.702
0.548	0.003	0.573	0.531	0.611	0.202	0.066	0.094	0.908	0.121	0.626	0.88	0.662	0.902	0.47	0.702	0.97	0.54	0.225	0.748	0.085	0.459	0.47	0.196	0.054	0.916	0.678	0.903	0.151	0.195	0.484	0.12	0.459	0.814	0.096	0.529
0.695	0.915	0.008	0.075	0.438	0.285	0.376	0.969	0.769	0.898	0.273	0.795	0.357	0.413	0.83	0.863	0.636	0.487	0.45	0.233	0.259	0.597	0.375	0.403	0.682	0.519	0.512	0.318	0.028	0.696	0.461	0.73	0.807	0.098	0.5	0.067
0.419	0.638	0.089	0.406	0.608	0.23	0.019	0.678	0.275	0.161	0.824	0.866	0.655	0.898	0.16	0.523	0.351	0.871	0.003	0.875	0.008	0.389	0.979	0.969	0.448	0.299	0.577	0.337	0.049	0.833	0.677	0.836	0.67	0.909	0.373	0.704
0.164	0.939	0.321	0.38	0.853	0.972	0.908	0.562	0.572	0.28	0.319	0.488	0.644	0.973	0.403	0.982	0.522	0.301	0.505	0.377	1	0.618	0.572	0.602	0.994	0.08	0.109	0.318	0.529	0.709	0.027	0.1	0.492	0.884	0.586	0.9
0.933	0.373	0.468	0.951	0.045	0.217	0.607	0.952	0.651	0.31	0.117	0.301	0.691	0.343	0.333	0.057	0.772	0.407	0.509	0.684	0.032	0.097	0.343	0.611	0.137	0.362	0.02	0.66	0.312	0.75	0.318	0.177	0.969	0.213	0.71	0.809
0.161	0.746	0.116	0.425	0.176	0.688	0.66	0.408	0.915	0.864	0.748	0.302	0.41	0.331	0.756	0.992	0.358	0.068	0.936	0.168	0.446	0.466	0.107	0.68	0.622	0.662	0.25	0.756	0.676	0.507	0.99	0.506	0.836	0.594	0.264	0.985
0.186	0.565	0.983	0.213	0.551	0.641	0.782	0.642	0.223	0.86	0.404	0.472	0.886	0.048	0.428	0.553	0.195	0.42	0.518	0.718	0.771	0.75	0.741	0.46	0.25	0.631	0.068	0.158	0.618	0.944	0.483	0.519	0.654	0.467	0.988	0.045
0.406	0.943	0.027	0.004	0.47	0.012	0.046	0.109	0.154	0.725	0.215	0.041	0.786	0.981	0.115	0.729	0.575	0.3	0.356	0.052	0.273	0.155	0.549	0.632	0.948	0.75	0.616	0.973	0.774	0.948	0.523	0.672	0.938	0.897	0.995	0.823
0.594	0.79	0.281	0.069	0.361	0.337	0.389	0.69	0.301	0.852	0.241	0.697	0.924	0.184	0.249	0.212	0.535	0.835	0.644	0.464	0.431	0.494	0.339	0.934	0.62	0.321	0.575	0.463	0.427	0.732	0.945	0.22	0.844	0.438	0.855	0.486
0.231	0.404	0.782	0.607	0.492	0.442	0.274	0.729	0.442	0.113	0.135	0.265	0.691	0.255	0.665	0.434	0.445	0.155	0.825	0.16	0.895	0.372	0.075	0.277	0.659	0.605	0.876	0.16	0.078	0.292	0.53	0.053	0.995	0.367	0.549	0.482
0.852	0.188	0.438	0.122	0.912	0.731	0.573	0.315	0.351	0.432	0.733	0.264	0.316	0.279	0.743	0.043	0.099	0.017	0.964	0.109	0.846	0.505	0.821	0.727	0.916	0.035	0.584	0.798	0.9	0.628	0.549	0.293	0.213	0.462	0.71	0.474
0.239	0.576	0.132	0.207	0.226	0.193	0.024	0.995	0.505	0.011	0.126	0.741	0.949	0.166	0.138	0.955	0.957	0.014	0.864	0.409	0.227	0.711	0.901	0.8	0.27	0.346	0.314	0.102	0.101	0.698	0.037	0.32	0.079	0.187	0.246	0.425
0.816	0.032	0.517	0.771	0.279	0.926	0.657	0.985	0.123	0.554	0.492	0.277	0.09	0.362	0.841	0.743	0.104	0.928	0.884	0.873	0.566	0.178	0.903	0.644	0.313	0.075	0.285	0.893	0.728	0.774	0.615	0.895	0.752	0.603	0.013	0.915
0.728	0.54	0.002	0.377	0.805	0.088	0.205	0.047	0.966	0.752	0.022	0.811	0.809	0.14	0.331	0.443	0.922	0.04	0.148	0.157	0.147	0.753	0.526	0.543	0.843	0.583	0.868	0.504	0.938	0.796	0.245	0.731	0.185	0.209	0.085	0.189
0.245	0.604	0.122	0.431	0.585	0.339	0.584	0.413	0.161	0.88	0.539	0.324	0.075	0.903	0.076	0.325	0.412	0.017	0.487	0.785	0.025	0.801	0.424	0.599	0.318	0.119	0.961	0.096	0.978	0.618	0.895	0.802	0.555	0.113	0.619	0.888
0.946	0.224	0.591	0.203	0.184	0.383	0.922	0.768	0.629	0.453	0.145	0.053	0.091	0.181	0.028	0.599	0.535	0.537	0.776	0.089	0.455	0.621	0.826	0.612	0.282	0.777	0.935	0.052	0.767	0.647	0.82	0.543	0.277	0.394	0.737	0.132
0.216	0.998	0.496	0.278	0.638	0.574	0.774	0.292	0.17	0.378	0.434	0.525	0.99	0.256	0.843	0.398	0.798	0.284	0.416	0.229	0.361	0.708	0.114	0.449	0.45	0.422	0.534	0.333	0.074	0.932	0.747	0.569	0.866	0.176	0.997	0.987
0.535	0.348	0.148	0.202	0.465	0.797	0.294	0.774	0.207	0.716	0.422	0.819	0.024	0.419	0.054	0.833	0.511	0.248	0.631	0.812	0.104	0.147	0.614	0.026	0.044	0.208	0.263	0.008	0.351	0.883	0.225	0.366	0.515	0.577	0.514	0.397
0.716	0.033	0.644	0.729	0.112	0.726	0.932	0.726	0.904	0.16	0.269	0.608	0.692	0.804	0.963	0.143	0.558	0.426	0.392	0.222	0.489	0.329	0.056	0.217	0.168	0.766	0.117	0.92	0.469	0.713	0.88	0.945	0.53	0.557	0.786	0.149
0.479	0.669	0.238	0.154	0.169	0.649	0.192	0.014	0.318	0.433	0.673	0.788	0.925	0.955	0.151	0.431	0.487	0.208	0.675	0.076	0.291	0.083	0.681	0.3	0.394	0.491	0.003	0.626	0.124	0.111	0.266	0.391	0.369	0.143	0.675	0.999
0.582	0.154	0.102	0.947	0.199	0.196	0.301	0.241	0.27	0.127	0.959	0.894	0.434	0.379	0.622	0.619	0.894	0.664	0.475	0.838	0.467	0.457	0.344	0.097	0.863	0.648	0.027	0.437	0.407	0.637	0.468	0.053	0.764	0.897	0.331	0.516
0.327	0.36	0.414	0.234	0.166	0.658	0.807	0.339	0.566	0.341	0.067	0.893	0.059	0.383	0.817	0.159	0.687	0.321	0.957	0.605	0.516	0.103	0.992	0.055	0.512	0.054	0.742	0.56	0.738	0.106	0.742	0.807	0.769	0.755	0.386	0.831
0.235	0.545	0.147	0.148	0.187	0.463	0.3	0.859	0.718	0.491	0.262	0.054	0.799	0.611	0.362	0.674	0.25	0.771	0.87	0.971	0.557	0.236	0.04	0.379	0.514	0.629	0.418	0.783	0.006	0.337	0.987	0.695	0.261	0.699	0.683	0.9
0.037	0.011	0.222	0.429	0.703	0.55	0.288	0.578	0.635	0.348	0.765	0.412	0.444	0.526	0.34	0.566	0.531	0.338	0.877	0.235	0.235	0.975	0.635	0.503	0.291	0.774	0.601	0.552	0.876	0.009	0.083	0.784	0.488	0.489	0.987	0.888
0.727	0.763	0.808	0.505	0.921	0.866	0.447	0.839	0.886	0.955	0.077	0.882	0.387	0.525	0.784	0.341	0.776	0.27	0.464	0.945	0.308	0.916	0.59	0.722	0.139	0.458	0.491	0.993	0.552	0.168	0.241	0.917	0.346	0.937	0.211	0.142
0.55	0.717	0.439	0.448	0.036	0.81	0.283	0.216	0.35	0.754	0.579	0.499	0.827	0.397	0.44	0.277	0.899	0.689	0.507	0.967	0.474	0.298	0.71	0.179	0.022	0.504	0.214	0.755	0.787	0.6	0.298	0.453	0.211	0.799	0.603	0.455
0.103	0.715	0.647	0.788	0.714	0.634	0.728	0.113	0.674	0.532	0.77	0.23	0.743	0.255	0.059	0.219	0.881	0.553	0.413	0.016	0.173	0.084	0.649	0.774	0.383	0.614	0.921	0.275	0.216	0.958	0.036	0.503	0.327	0.197	0.86	0.728
0.17	0.717	0.199	0.487	0.901	0.4	0.94	0.959	0.339	0.429	0.79	0.562	0.226	0.942	0.698	0.007	0.2	0.87	0.736	0.37	0.659	0.507	0.147	0.927	0.273	0.713	0.604	0.676	0.473	0.48	0.842	0.699	0.941	0.816	0.061	0.219
0.079	0.154	0.902	0.37	0.419	0.239	0.963	0.478	0.493	0.818	0.589	0.16	0.431	0.894	0.648	0.379	0.374	0.591	0.858	0.437	0.801	0.647	0.21	0.342	0.916	0.046	0.078	0.09	0.793	0.958	0.517	0.043	0.909	0.332	0.951	0.257
0.154	0.375	0.932	0.519	0.453	0.603	0.311	0.725	0.875	0.387	0.249	0.558	0.661	0.619	0.627	0.551	0.98	0.014	0.459	0.34	0.954	0.903	0.553	0.313	0.859	0.313	0.298	0.938	0.518	0.59	0.735	0.101	0.592	0.479	0.205	0.008
0.616	0.027	0.817	0.239	0.843	0.511	0.179	0.086	0.962	1	0.532	0.022	0.772	0.023	0.284	0.497	0.866	0.021	0.358	0.736	0.432	0.422	0.366	0.805	0.664	0.509	0.237	0.284	0.719	0.613	0.037	0.493	0.583	0.401	0.074	0.805
0.637	0.161	0.629	0.708	0.801	0.29	0.12	0.365	0.393	0.45	0.162	0.669	0.029	0.77	0.862	0.629	0.246	0.134	0.924	0.431	0.963	0.444	0.306	0.422	0.309	0.694	0.457	0.011	0.761	0.498	0.131	0.483	0.439	0.913	0.937	0.861
0.719	0.886	0.28	0.639	0.882	0.399	0.358	0.121	0.002	0.031	0.691	0.804	0.465	0.192	0.753	0.534	0.957	0.349	0.817	0.957	0.546	0.065	0.179	0.135	0.502	0.724	0.53	0.754	0.111	0.893	0.407	0.829	0.481	0.157	0.648	0.476
0.16	0.276	0.544	0.879	0.527	0.941	0.257	0.852	0.877	0.325	0.443	0.338	0.704	0.177	0.304	0.395	0.193	0.736	0.75	0.236	0.898	0.464	0.609	0.768	0.69	0.623	0.289	0.362	0.318	0.01	0.304	0.66	0.759	0.986	0.818	0.634
0.542	0.617	0.481	0.634	0.27	0.933	0.906	0.295	0.708	0.414	0.121	0.041	0.376	0.963	0.569	0.731	0.475	0.842	0.124	0.615	0.809	0.995	0.227	0.259	0.289	0.777	0.988	0.825	0.193	0.675	0.862	0.004	0.72	0.88	0.695	0.011
0.53	0.282	0.537	0.645	0.954	0.647	0.213	0.204	0.677	0.114	0.416	0.353	0.468	0.52	0.986	0.103	0.336	0.475	0.614	0.866	0.801	0.416	0.694	0.629	0.953	0.086	0.667	0.556	0.575	0.99	0.88	0.295	0.143	0.102	0.164	0.363
0.207	0.579	0.649	0.03	0.113	0.665	0.251	0.807	0.344	0.221	0.585	0.221	0.648	0.52	0.69	0.859	0.589	0.604	0.227	0.976	0.133	0.469	0.174	0.788	0.646	0.296	0.171	0.848	0.385	0.895	0.8	0.646	0.564	0.216	0.789	0.457
0.453	0.474	0.549	0.408	0.219	0.068	0.512	0.694	0.085	0.994	0.163	0.029	0.094	0.199	0.821	0.933	0.481	0.381	0.869	0.64	0.64	0.165	0.762	0.519	0.683	0.601	0.69	0.01	0.927	0.565	0.166	0.487	0.309	0.024	0.922	0.868
0.033	0.09	0.783	0.205	0.829	0.693	0.054	0.65	0.611	0.132	0.656	0.47	0.828	0.849	0.034	0.615	0.967	0.449	0.719	0.618	0.567	0.143	0.997	0.025	0.757	0.042	0.578	0.638	0.315	0.737	0.621	0.772	0.692	0.415	0.879	0.86
0.83	0.541	0.961	0.284	0.995	0.893	0.238	0.786	0.551	0.064	0.258	0.824	0.635	0.237	0.357	0.938	0.297	0.352	0.256	0.53	0.916	0.479	0.556	0.502	0.279	0.099	0.677	0.436	0.092	0.984	0.594	0.72	0.218	0.3	0.724	0.771
0.038	0.926	0.779	0.666	0.314	0.74	0.537	0.644	0.996	0.116	0.505	0.184	0.778	0.054	0.93	0.126	0.343	0.697	0.19	0.9	0.731	0.117	0.122	0.108	0.317	0.423	0.422	0.078	0.622	0.909	0.661	0.13	0.188	0.05	0.323	0.926
0.932	0.696	0.952	0.942	0.121	0.23	0.972	0.672	0.935	0.288	0.634	0.068	0.219	0.511	0.949	0.183	0.905	0.328	0.859	0.949	0.094	0.941	0.57	0.205	0.89	0.787	0.324	0.927	0.77	0.099	0.261	0.181	0.928	0.887	0.526	0.144
0.769	0.106	0.857	0.105	0.088	0.931	0.711	0.064	0.423	0.314	0.906	0.5	0.228	0.053	0.435	0.117	0.4	0.557	0.252	0.962	0.956	0.114	0.944	0.98	0.457	0.061	0.44	0.242	0.768	0.429	0.477	0.955	0.804	0.686	0.185	0.801
0.218	0.941	0.592	0.752	0.174	0.048	0.672	0.32	0.225	0.355	0.398	0.936	0.466	0.018	0.293	0.225	0.092	0.114	0.725	0.505	0.142	0.012	0.944	0.071	0.677	0.707	0.163	0.039	0.604	0.02	0.287	0.686	0.322	0.331	0.881	0.668
0.308	0.997	0.135	0.755	0.919	0.964	0.721	0.292	0.177	0.268	0.372	0.575	0.52	0.118	0.722	0.078	0.159	0.807	0.028	0.733	0.603	0.492	0.636	0.615	0.491	0.607	0.22	0.456	0.086	0.336	0.471	0.45	0.994	0.262	0.841	0.724
0.627	0.024	0.319	0.183	0.925	0.73	0.258	0.496	0.37	0.784	0.443	0.008	0.269	0.112	0.672	0.56	0.411	0.143	0.31	0.789	0.537	0.294	0.919	0.578	0.589	0.622	0.045	0.951	0.373	0.575	0.856	0.087	0.506	0.874	0.371	0.138
0.602	0.969	0.035	0.635	0.435	0.094	0.876	0.124	0.863	0.688	0.781	0.903	0.687	0.828	0.779	0.196	0.477	0.026	0.088	0.533	0.574	0.318	0.046	0.043	0.639	0.108	0.692	0.012	0.344	0.101	0.497	0.953	0.193	0.351	0.009	0.133
0.408	0.555	0.654	0.969	0.898	0.198	0.82	0.722	0.192	0.943	0.572	0.624	0.53	0.501	0.941	0.838	0.736	0.36	0.559	0.894	0.457	0.227	0.802	0.16	0.849	0.387	0.59	0.417	0.033	0.248	0.387	0.466	0.713	0.16	0.227	0.501
0.805	0.075	0.535	0.774	0.185	0.551	0.007	0.939	0.073	0.431	0.701	0.235	0.026	0.626	0.993	0.62	0.599	0.158	0.887	0.695	0.479	0.231	0.691	0.697	0.509	0.271	0.263	0.356	0.625	0.097	0.03	0.616	0.471	0.909	0.279	0.893
0.102	0.806	0.574	0.311	0	0.843	0.127	0.35	0.415	0.303	0.708	0.701	0.075	0.887	0.329	0.457	0.748	0.054	0.93	0.721	0.562	0.179	0.118	0.018	0.287	0.262	0.792	0.354	0.623	0.38	0.164	0.492	0.607	0.225	0.276	0.678
0.195	0.858	0.218	0.87	0.271	0.836	0.463	0.448	0.748	0.152	0.983	0.365	0.805	0.821	0.579	0.788	0.376	0.281	0.435	0.551	0.812	0.39	0.52	0.023	0.627	0.584	0.625	0.703	0.141	0.866	0.573	0.321	0.418	0.805	0.236	0.429
0.677	0.186	0.775	0.845	0.034	0.942	0.465	0.343	0.422	0.592	0.689	0.452	0.191	0.847	0.074	0.228	0.783	0.633	0.803	0.964	0.431	0.055	0.437	0.552	0.424	0.182	0.422	0.885	0.851	0.713	0.777	0.555	0.352	0.142	0.198	0.682
0.886	0.79	0.917	0.824	0.457	0.997	0.663	0.78	0.065	0.793	0.437	0.777	0.704	0.589	0.198	0.511	0.594	0.415	0.91	0.312	0.183	0.295	0.822	0.73	0.926	0.884	0.27	0.668	0.505	0.272	0.201	0.154	0.334	0.883	0.64	0.29
0.839	0.586	0.889	0.635	0.059	0.992	0.263	0.657	0.663	0.091	0.953	0.263	0.087	0.197	0.884	0.19	0.443	0.149	0.627	0.333	0.124	0.362	0.766	0.952	0.415	0.577	0.922	0.417	0.751	0.694	0.146	0.575	0.223	0.504	0.444	0.049
0.67	0.299	0.59	0.639	0.115	0.826	0.662	0.59	0.087	0.557	0.928	0.434	0.757	0.907	0.684	0.704	0.694	0.321	0.629	0.036	0.75	0.87	0.036	0.368	0.415	0.404	0.63	0.683	0.323	0.677	0.462	0.284	0.226	0.173	0.91	0.105
0.284	0.54	0.458	0.068	0.77	0.043	0.841	0.767	0.625	0.791	0.181	0.163	0.646	0.991	0.64	0.194	0.337	0.723	0.181	0.455	0.842	0.922	0.922	0.309	0.766	0.83	0.895	0.91	0.219	0.907	0.841	0.202	0.567	0.17	0.693	0.09
0.755	0.324	0.339	0.107	0.981	0.224	0.78	0.215	0.985	0.438	0.393	0.712	0.907	0.445	0.591	0.539	0.611	0.768	0.547	0.978	0.735	0.278	0.085	0.897	0.435	0.865	0.6	0.549	0.023	0.34	0.033	0.151	0.939	0.806	0.412	0.189
0.222	0.125	0.676	0.753	0.489	0.866	0.893	0.368	0.242	0.794	0.892	0.448	0.976	0.031	0.684	0.797	0.38	0.59	0.65	0.66	0.466	0.509	0.544	0.856	0.05	0.959	0.596	0.233	0.609	0.231	0.095	0.557	0.036	0.965	0.645	0.893
0.958	0.65	0.777	0.418	0.885	0.456	0.164	0.718	0.218	0.393	0.683	0.187	0.092	0.596	0.492	0.919	0.002	0.771	0.021	0.149	0.228	0.16	0.474	0.877	0.438	0.68	0.667	0.723	0.04	0.206	0.457	0.015	0.311	0.726	0.313	0.472
0.192	0.967	0.761	0.253	0.875	0.638	0.023	0.991	0.547	0.336	0.173	0.333	0.07	0.528	0.502	0.156	0.649	0.856	0.828	0.244	0.738	0.95	0.716	0.5	0.533	0.04	0.995	0.191	0.204	0.653	0.422	0.785	0.883	0.502	0.368	0.582
0.062	0.563	0.075	0.941	0.018	0.369	0.631	0.19	0.293	0.273	0.428	0.693	0.064	0.353	0.149	0.027	0.703	0.8	0.163	0.074	0.932	0.669	0.618	0.324	0.522	0.553	0.92	0.582	0.179	0.336	0.308	0.135	0.422	0.109	0.955	0.215
0.76	0.384	0.552	0.857	0.025	0.01	0.547	0.615	0.369	0.74	0.706	0.682	0.259	0.531	0.391	0.025	0.129	0.668	0.102	0.4	0.71	0.684	0.223	0.912	0.859	0.493	0.149	0.297	0.581	0.899	0.652	0.356	0.09	0.68	0.769	0.85
0.565	0.965	0.074	0.941	0.321	0.11	0.765	0.985	0.378	0.781	0.597	0.236	0.076	0.734	0.623	0.632	0.413	0.011	0.189	0.444	0.418	0.781	0.671	0.282	0.42	0.421	0.929	0.508	0.549	0.925	0.824	0.132	0.093	0.256	0.213	0.206
0.747	0.046	0.422	0.671	0.801	0.594	0.4	0.2	1	0.221	0.899	0.348	0.881	0.007	0.023	0.226	0.674	0.792	0.275	0.26	0.196	0.956	0.049	0.384	0.559	0.651	0.511	0.648	0.591	0.164	0.817	0.478	0.779	0.719	0.769	0.961
0.399	0.721	0.389	0.738	0.733	0.299	0.855	0.693	0.772	0.816	0.624	0.28	0.198	0.108	0.581	0.918	0.261	0.813	0.65	0.773	0.761	0.429	0.331	0.353	0.076	0.574	0.222	0.576	0.804	0.629	0.134	0.59	0.446	0.645	0.873	0.797
0.639	0.167	0.653	0.546	0.52	0.808	0.426	0.537	0.486	0.296	0.727	0.179	0.764	0.357	0.501	0.597	0.76	0.977	0.125	0.453	0.299	0.508	0.486	0.119	0.499	0.05	0.612	0.187	0.954	0.723	0.4	0.231	0.258	0.93	0.794	0.036
0.997	0.08	0.564	0.251	0.679	0.617	0.612	0.092	0.201	0.789	0.956	0.699	0.923	0.807	0.321	0.05	0.946	0.797	0.884	0.858	0.859	0.8	0.176	0.824	0.613	0.828	0.456	0.217	0.624	0.896	0.361	0.566	0.488	0.621	0.527	0.675
0.532	0.231	0.651	0.353	0.599	0.16	0.013	0.262	0.607	0.974	0.278	0.38	0.02	0.379	0.986	0.723	0.398	0.682	0.319	0.493	0.766	0.722	0.288	0.779	0.91	0.53	0.54	0.023	0.279	0.793	0.791	0.8	0.27	0.258	0.302	0.969
0.861	0.478	0.852	0.489	0.363	0.668	0.874	0.605	0.038	0.863	0.908	0.124	0.683	0.603	0.921	0.047	0.818	0.758	0.31	0.92	0.379	0.563	0.016	0.85	0.849	0.784	0.748	0.919	0.246	0.939	0.967	0.338	0.588	0.123	0.581	0.261
0.151	0.485	0.141	0.349	0.693	0.648	0.492	0.67	0.483	0.291	0.188	0.034	0.075	0.006	0.495	0.512	0.82	0.547	0.355	0.924	0.456	0.572	0.775	0.174	0.248	0.75	0.356	0.299	0.015	0.49	0.288	0.136	0.105	0.088	0.195	0.516
0.694	0.056	0.747	0.605	0.567	0.455	0.972	0.244	0.166	0.554	0.777	0.293	0.266	0.147	0.768	0.22	0.53	0.107	0.319	0.355	0.128	0.898	0.607	0.679	0.757	0.977	0.555	0.454	0.318	0.625	0.445	0.925	0.328	0.949	0.411	0.994
0.458	0.861	0.703	0.192	0.774	0.388	0.32	0.246	0.044	0.762	0.085	0.53	0.906	0.072	0.074	0.821	0.123	0.389	0.623	0.883	0.159	0.052	0.379	0.533	0.552	0.127	0.096	0.109	0.083	0.565	0.597	0.678	0.972	0.089	0.675	0.76
0.179	0.363	0.148	0.928	0.261	0.902	0.611	0.623	0.121	0.256	0.815	0.347	0.381	0.968	0.652	0.126	0.424	0.943	0.936	0.93	0.462	0.722	0.106	0.203	0.175	0.718	0.921	0.282	0.486	0.024	0.717	0.264	0.008	0.975	0.025	0.889
0.401	0.045	0.69	0.051	0.4	0.327	0.515	0.905	0.411	0.137	0.548	0.616	0.129	0.913	0.707	0.122	0.726	0.135	0.968	0.5	0.21	0.503	0.544	0.78	0.211	0.328	0.073	0.682	0.09	0.002	0.247	0.569	0.601	0.295	0.172	0.378
0.496	0.785	0.489	0.702	0.088	0.929	0.087	0.018	0.02	0.601	0.416	0.253	0.922	0.944	0.167	0.651	0.035	0.521	0.456	0.041	0.769	0.97	0.129	0.157	0.277	0.75	0.407	0.983	0.79	0.608	0.016	0.256	0.435	0.036	0.163	0.891
0.584	0.939	0.507	0.067	0.326	0.408	0.535	0.885	0.096	0.284	0.263	0.77	0.336	0.761	0.15	0.974	0.714	0.097	0.321	0.26	0.876	0.852	0.817	0.088	0.122	0.386	0.164	0.108	0.041	0.767	0.425	0.494	0.348	0.025	0.465	0.02
0.031	0.906	0.477	0.81	0.436	0.23	0.016	0.616	0.233	0.237	0.948	0.35	0.202	0.117	0.386	0.84	0.536	0.766	0.058	0.435	0.632	0.675	0.149	0.335	0.869	0.471	0.63	0.171	0.783	0.106	0.97	0.15	0.203	0.064	0.127	0.665
0.095	0.349	0.795	0.552	0.811	0.447	0.78	0.529	0.133	0.951	0.955	0.599	0.241	0.602	0.875	0.096	0.162	0.037	0.834	0.008	0.96	0.434	0.659	0.482	0.606	0.567	0.353	0.782	0.325	0.131	0.475	0.847	0.508	0.683	0.395	0.202
0.026	0.768	0.669	0.318	0.202	0.981	0.915	0.507	0.739	0.162	0.261	0.891	0.089	0.374	0.678	0.836	0.106	0.07	0.629	0.369	0.029	0.652	0.04	0.792	0.19	0.603	0.64	0.79	0.492	0.35	0.281	0.99	0.764	0.636	0.897	0.983
0.086	0.962	0.038	0.803	0.065	0.388	0.863	0.997	0.226	0.279	0.82	0.687	0.167	0.393	0.817	0.8	0.937	0.782	0.038	0.994	0.15	0.809	0.249	0.733	0.855	0.645	0.156	0.612	0.579	0.784	0.483	0.216	0.396	0.093	0.686	0.483
0.744	0.507	0.503	0.272	0.005	0.94	0.134	0.044	0.4	0.037	0.214	0.347	0.946	0.21	0.435	0.978	0.571	0.232	0.862	0.043	0.203	0.07	0.222	0.269	0.648	0.716	0.487	0.861	0.57	0.545	0.517	0.621	0.242	0.294	0.82	0.287
0.402	0.108	0.876	0.974	0.008	0.781	0.978	0.238	0.331	0.768	0.487	0.845	0.677	0.47	0.26	0.482	0.24	0.984	0.931	0.548	0.847	0.083	0.884	0.498	0.479	0.469	0.191	0.501	0.856	0.969	0.206	0.726	0.3	0.19	0.891	0.786
0.122	0.788	0.678	0.303	0.243	0.019	0.932	0.381	0.227	0.016	0.404	0.883	0.367	0.713	0.732	0.306	0.956	0.168	0.601	0.958	0.156	0.573	0.327	0.582	0.704	0.709	0.257	0.386	0.348	0.687	0.264	0.235	0.58	0.573	0.625	0.873
0.819	0.723	0.38	0.664	0.799	0.839	0.862	0.366	0.841	0.473	0.498	0.882	0.54	0.99	0.623	0.645	0.351	0.158	0.358	0.802	0.35	0.114	0.346	0.089	0.341	0.101	0.199	0.589	0.334	0.824	0.339	0.623	0.836	0.589	0.83	0.996
0.198	0.634	0.027	0.885	0.192	0.991	0.595	0.675	0.46	0.483	0.225	0.375	0.61	0.014	0.337	0.805	0.792	0.506	0.472	0.523	0.707	0.987	0.248	0.37	0.917	0.63	0.286	0.439	0.873	0.131	0.578	0.203	0.494	0.759	0.822	0.927
0.014	0.56	0.602	0.806	0.354	0.505	0.549	0.488	0.134	0.581	0.182	0.654	0.251	0.629	0.826	0.387	0.057	0.531	0.357	0.844	0.112	0.023	0.566	0.621	0.816	0.397	0.544	0.899	0.933	0.436	0.856	0.087	0.589	0.33	0.137	0.455
0.078	0.242	0.282	0.002	0.244	0.27	0.927	0.773	0.217	0.831	0.416	0.34	0.667	0.654	0.194	0.203	0.862	0.615	0.827	0.915	0.869	0.771	0.617	0.828	0.711	0.523	0.073	0.379	0.242	0.576	0.301	0.079	0.326	0.592	0.586	0.188
0.031	0.875	0.675	0.844	0.149	0.133	0.068	0.109	0.622	0.342	0.186	0.532	0.314	0.184	0.74	0.332	0.178	0.01	0.404	0.016	0.744	0.712	0.003	0.628	0.244	0.906	0.621	0.805	0.822	0.893	0.754	0.836	0.39	0.622	0.563	0.336
0.71	0.184	0.332	0.705	0.271	0.413	0.601	0.618	0.92	0.442	0.3	0.118	0.637	0.806	0.524	0.376	0.626	0.927	0.62	0.279	0.709	0.511	0.286	0.469	0.018	0.282	0.702	0.258	0.493	0.379	0.704	0.205	0.638	0.996	0.406	0.052
0.691	0.21	0.708	0.036	0.97	0.32	0.785	0.486	0.218	0.813	0.894	0.099	0.32	0.687	0.561	0.153	0.278	0.362	0.77	0.857	0.436	0.984	0.425	0.29	0.562	0.416	0.802	0.706	0.629	0.383	0.899	0.362	0.103	0.418	0.251	0.178
0.074	0.386	0.512	0.217	0.352	0.341	0.903	0.249	0.802	0.728	0.898	0.787	0.049	0.166	0.681	0.075	0.939	0.432	0.662	0.615	0.401	0.721	0.95	0.038	0.349	0.74	0.277	0.614	0.19	0.237	0.334	0.445	0.571	0.491	0.965	0.397
0.527	0.325	0.668	0.836	0.41	0.789	0.395	0.598	0.995	0.2	0.984	0.626	0.736	0.677	0.807	0.227	0.927	0.842	0.361	0.167	0.798	0.135	0.513	0.072	0.456	0.728	0.9	0.283	0.074	0.251	0.644	0.254	0.924	0.107	0.588	0.014
0.716	0.456	0.931	0.325	0.99	0.452	0.799	0.885	0.096	0.211	0.467	0.833	0.505	0.585	0.584	0.205	0.2	0.65	0.829	0.962	0.748	0.483	0.41	0.952	0.847	0.518	0.094	0.353	0.602	0.235	0.256	0.705	0.309	0.203	0.772	0.094
0.121	0.541	0.412	0.927	0.02	0.477	0.323	0.47	0.204	0.979	0.613	0.748	0.042	0.573	0.063	0.407	0.692	0.285	0.914	0.621	0.373	0.666	0.233	0.786	0.147	0.233	0.101	0.148	0.466	0.367	0.897	0.981	0.122	0.096	0.006	0.458
0.467	0.992	0.561	0.079	0.569	0.263	0.278	0.351	0.215	0.75	0.009	0.48	0.121	0.03	0.365	0.961	0.336	0.018	0.573	0.526	0.802	0.477	0.922	0.501	0.284	0.358	0.318	0.208	0.183	0.674	0.489	0.821	0.965	0.038	0.115	0.399
0.243	0.191	0.439	0.542	0.197	0.827	0.756	0.247	0.958	0.459	0.231	0.211	0.846	0.533	0.837	0.586	0.895	0.054	0.183	0.598	0.332	0.604	0.109	0.263	0.511	0.711	0.48	0.54	0.304	0.564	0.399	0.465	0.642	0.488	0.578	0.025
0.264	0.486	0.309	0.298	0.883	0.241	0.306	0.788	0.098	0.147	0.822	0.673	0.534	0.683	0.723	0.288	0.677	0.9	0.4	0.99	0.802	0.9	0.087	0.127	0.1	0.609	0.526	0.651	0.092	0.995	0.857	0.2	0.397	0.346	0.321	0.915
0.396	0.021	0.609	0.436	0.621	0.552	0.367	0.967	0.272	0.615	0.796	0.026	0.397	0.11	0.288	0.425	0.502	0.184	0.497	0.626	0.878	0.133	0.919	0.048	0.681	0.568	0.906	0.128	0.131	0.009	0.472	0.069	0.4	0.407	0.015	0.773
0.702	0.358	0.404	0.2	0.55	0.179	0.074	0.077	0.622	0.199	0.988	0.575	0.65	0.063	0.746	0.331	0.884	0.429	0.103	0.299	0.463	0.032	0.25	0.736	0.862	0.942	0.391	0.373	0.251	0.301	0.287	0.922	0.36	0.145	0.945	0.748
0.681	0.679	0.782	0.884	0.593	0.718	0.954	0.222	0.763	0.763	0.012	0.573	0.516	0.766	0.749	0.948	0.58	0.245	0.32	0.12	0.834	0.195	0.239	0.598	0.036	0.333	0.453	0.587	0.139	0.791	0.651	0.343	0.062	0.16	0.374	0.471
0.941	0.499	0.426	0.944	0.973	0.775	0.98	0.088	0.897	0.673	0.432	0.413	0.521	0.56	0.137	0.426	0.365	0.619	0.333	0.907	0.088	0.83	0.157	0.44	0.964	0.499	0.079	0.547	0.861	0.099	0.567	0.712	0.798	0.811	0.584	0.953
0.081	0.699	0.907	0.62	0.598	0.445	0.66	0.107	0.177	0.591	0.756	0.729	0.603	0.127	0.981	0.398	0.934	0.951	0.503	0.352	0.427	0.835	0.362	0.542	0.709	0.069	0.881	0.882	0.979	0.998	0.171	0.925	0.418	0.285	0.221	0.249
0.788	0.754	0.238	0.909	0.746	0.117	0.431	0.524	0.732	0.673	0.224	0.284	0.148	0.307	0.543	0.81	0.242	0.704	0.678	0.161	0.068	0.476	0.98	0.806	0.572	0.639	0.84	0.966	0.187	0.148	0.583	0.856	0.076	0.645	0.544	0.842
0.585	0.32	0.757	0.495	0.017	0.868	0.133	0.522	0.242	0.91	0.512	0.853	0.448	0.07	0.606	0.838	0.16	0.745	0.744	0.122	0.251	0.759	0.318	0.962	0.415	0.264	0.377	0.997	0.232	0.027	0.765	0.661	0.55	0.186	0.301	0.776
0.903	0.009	0.665	0.925	0.464	0.614	0.235	0.145	0.499	0.858	0.896	0.073	0.782	0.348	0.9	0.891	0.121	0.569	0.68	0.898	0.954	0.182	0.107	0.494	0.317	0.154	0.439	0.587	0.744	0.998	0.424	0.504	0.682	0.793	0.213	0.467
0.072	0.88	0.024	0.017	0.059	0.168	0.497	0.017	0.729	0.799	0.234	0.438	0.829	0.593	0.523	0.492	0.21	0.001	0.699	0.886	0.433	0.438	0.401	0.448	0.325	0.48	0.018	0.684	0.431	0.387	0.349	0.244	0.803	0.193	0.763	0.332
0.816	0.673	0.467	0.067	0.209	0.425	0.434	0.961	0.278	0.167	0.547	0.803	0.34	0.198	0.827	0.939	0.757	0.766	0.155	0.74	0.567	0.803	0.095	0.546	0.097	0.234	0.534	0.671	0.502	0.412	0.006	0.816	0.256	0.798	0.384	0.631
0.454	0.518	0.138	0.628	0.474	0.589	0.192	0.792	0.4	0.64	0.341	0.135	0.985	0.947	0.978	0.265	0.728	0.601	0.202	0.038	0.243	0.047	0.927	0.205	0.384	0.521	0.453	0.228	0.43	0.208	0.22	0.424	0.3	0.759	0.94	0.677
0.761	0.913	0.436	0.142	0.185	0.516	0.337	0.921	0.111	0.973	0.748	0.768	0.5	0.297	0.407	0.033	0.667	0.887	0.627	0.26	0.455	0.733	0.027	0.017	0.734	0.867	0.667	0.021	0.193	0.352	0.989	0.904	0.628	0.239	0.727	0.643
0.854	0.73	0.715	0.228	0.538	0.697	0.183	0.959	0.514	0.714	0.484	0.013	0.982	0.708	0.034	0.897	0.37	0.402	0.265	0.665	0.161	0.823	0.907	0.054	0.665	0.083	0.012	0.504	0.104	0.498	0.501	0.169	0.042	0.835	0.148	0.059
0.572	0.201	0.673	0.417	0.927	0.406	0.274	0.001	0.688	0.741	0.343	0.947	0.344	0.375	0.808	0.045	0.228	0.811	0.52	0.614	0.708	0.488	0.718	0.039	0.708	0.327	0.18	0.412	0.327	0.465	0.745	0.323	0.842	0.659	0.54	0.073
0.968	0.808	0.672	0.075	0.325	0.938	0.821	0.653	0.064	0.955	0.719	0.796	0.49	0.657	0.064	0.265	0.742	0.279	0.235	0.35	0.034	0.364	0.619	0.982	0.572	0.56	0.965	0.013	0.039	0.382	0.733	0.597	0.835	0.3	0.005	0.15
0.513	0.232	0.67	0.27	0.735	0.281	0.093	0.87	0.607	0.003	0.019	0.439	0.088	0.882	0.878	0.297	0.177	0.514	0.78	0.747	0.677	0.788	0.935	0.478	0.663	0.589	0.52	0.604	0.633	0.225	0.885	0.134	0.291	0.571	0.922	0.494
0.545	0.321	0.559	0.298	0.99	0.328	0.763	0.575	0.822	0.684	0.382	0.063	0.328	0.292	0.798	0.905	0.415	0.578	0.524	0.215	0.619	0.159	0.617	0.088	0.197	0.492	0.728	0.886	0.733	0.107	0.406	0.201	0.836	0.912	0.451	0.022
0.984	0.455	0.398	0.833	0.548	0.452	0.967	0.276	0.703	0.337	0.799	0.6	0.357	0.357	0.315	0.619	0.3	0.795	0.262	0.448	0.434	0.223	0.863	0.679	0.207	0.485	0.619	0.436	0.708	0.401	0.77	0.11	0.154	0.302	0.578	0.931
0.438	0.464	0.146	0.246	0.978	0.01	0.615	0.105	0.313	0.639	0.751	0.824	0.531	0.523	0.965	0.461	0.165	0.367	0.944	0.744	0.572	0.582	0.933	0.202	0.401	0.984	0.8	0.914	0.809	0.7	0.066	0.008	0.102	0.989	0.353	0.454
0.474	0.369	0.104	0.371	0.175	0.072	0.592	0.554	0.67	0.272	0.395	0.646	0.994	0.139	0.955	0.768	0.441	0.482	0.629	0.805	0.949	0.721	0.693	0.064	0.076	0.648	0.251	0.516	0.396	0.352	0.606	0.609	0.221	0.469	0.35	0.132
0.406	0.686	0.569	0.79	0.378	0.537	0.77	0.696	0.386	0.865	0.754	0.289	0.725	0.6	0.598	0.984	0.013	0.282	0.513	0.935	0.747	0.102	0.225	0.803	0.051	0.212	0.143	0.744	0.131	0.95	0.657	0.539	0.335	0.662	0.903	0.111
0.134	0.648	0.19	0.838	0.115	0.707	0.171	0.713	0.932	0.365	0.373	0.302	0.991	0.605	0.981	0.938	0.726	0.488	0.141	0.221	0.319	0.428	0.324	0.966	0.712	0.202	0.227	0.597	0.235	0.115	0.7	0.918	0.12	0.703	0.546	0.699
0.514	0.766	0.662	0.558	0.476	0.8	0.85	0.371	0.063	0.321	0.663	0.461	0.327	0.893	0.204	0.432	0.472	0.17	0.517	0.101	0.301	0.688	0.725	0.223	0.404	0.293	0.222	0.786	0.634	0.342	0.284	0.816	0.741	0.974	0.087	0.626
0.991	0.222	0.097	0.811	0.47	0.453	0.897	0.423	0.7	0.452	0.976	0.669	0.728	0.436	0.083	0.872	0.818	0.931	0.39	0.435	0.593	0.969	0.26	0.298	0.853	0.66	0.776	0.891	0.63	0.641	0.453	0.842	0.499	0.149	0.09	0.739
0.222	0.986	0.129	0.772	0.652	0.605	0.667	0.005	0.967	0.107	0.032	0.534	0.928	0.621	0.404	0.17	0.418	0.104	0.113	0.345	0.257	0.956	0.738	0.933	0.064	0.954	0.934	0.319	0.006	0.685	0.374	0.327	0.826	0.404	0.78	0.477
0.696	0.139	0.03	0.15	0.709	0.557	0.283	0.192	0.175	0.041	0.083	0.15	0.882	0.392	0.738	0.891	0.099	0.882	0.471	0.452	0.776	0.696	0.909	0.281	0.408	0.272	0.335	0.676	0.18	0.162	0.838	0.723	0.992	0.911	0.208	0.935
0.355	0.335	0.814	0.05	0.298	0.028	0.029	0.339	0.314	0.874	0.325	0.021	0.89	0.573	0.72	0.617	0.958	0.032	0.107	0.76	0.02	0.342	0.009	0.88	0.235	0.865	0.265	0.16	0.504	0.294	0.081	0.869	0.467	0.927	0.52	0.083
0.023	0.625	0.42	0.249	0.106	0.264	0.926	0.871	0.612	0.02	0.788	0.199	0.309	0.014	0.112	0.127	0.519	0.254	0.594	0.307	0.143	0.618	0.199	0.142	0.01	0.193	0.19	0.493	0.799	0.967	0.83	0.55	0.836	0.897	0.78	0.83
0.208	0.39	0.007	0.586	0.593	0.604	0.246	0.965	0.119	0.167	0.638	0.216	0.809	0.292	0.325	0.155	0.057	0.995	0.245	0.019	0.917	0.619	0.351	0.795	0.057	0.898	0.943	0.664	0.538	0.242	0.198	0.314	0.601	0.684	0.416	0.43
0.131	0.613	0.307	0.477	0.819	0.96	0.721	0.319	0.829	0.808	0.779	0.048	0.527	0.202	0.6	0.9	0.584	0.412	0.252	0.229	0.443	0.299	0.602	0.182	0.016	0.45	0.518	0.462	0.036	0.465	0.5	0.401	0.304	0.312	0.611	0.881
0.88	0.426	0.471	0.548	0.866	0.72	0.773	0.243	0.612	0.584	0.355	0.85	0.846	0.666	0.694	0.335	0.089	0.427	0.788	0.645	0.052	0.423	0.888	0.274	0.113	0.993	0.138	0.155	0.444	0.773	0.034	0.762	0.458	0.091	0.607	0.876
0.236	0.997	0.801	0.368	0.306	0.521	0.109	0.148	0.478	0.476	0.012	0.704	0.091	0.91	0.444	0.08	0.795	0.296	0.307	0.501	0.836	0.685	0.415	0.951	0.069	0.099	0.514	0.073	0.306	0.34	0.418	0.734	0.286	0.38	0.054	0.735
0.728	0.08	0.271	0.586	0.709	0.901	0.901	0.197	0.172	0.14	0.289	0.77	0.298	0.663	0.125	0.409	0.028	0.498	0.335	0.051	0.078	0.287	0.878	0.877	0.176	0.422	0.625	0.388	0.629	0.653	0.757	0.152	0.657	0.697	0.255	0.003
0.535	0.052	0.298	0.123	0.863	0.081	0.041	0.224	0.031	0.436	0.299	0.208	0.583	0.985	0.299	0.363	0.47	0.313	0.815	0.292	0.953	0.271	0.508	0.051	0.356	0.07	0.185	0.851	0.922	0.627	0.761	0.75	0.495	0.182	0.057	0.323
0.831	0.333	0.72	0.643	0.729	0.226	0.493	0.693	0.268	0.002	0.295	0.915	0.132	0.978	0.748	0.67	0.364	0.379	0.193	0.681	0.358	0.62	0.055	0.549	0.134	0.559	0.458	0.945	0.598	0.541	0.717	0.183	0.059	0.054	0.245	0.61
0.435	0.621	0.652	0.752	0.723	0.602	0.15	0.35	0.463	0.177	0.173	0.936	0.176	0.737	0.827	0.448	0.093	0.51	0.784	0.07	0.65	0.794	0.674	0.838	0.148	0.222	0.667	0.891	0.143	0.721	0.471	0.821	0.894	0.425	0.81	0.096
0.651	0.217	0.869	0.503	0.346	0.158	0.11	0.862	0.52	0.595	0.308	0.822	0.239	0.357	0.963	0.457	0.574	0.07	0.05	0.078	0.955	0.045	0.542	0.581	0.004	0.693	0.081	0.195	0.691	0.992	0.264	0.837	1	0.746	0.954	0.439
0.042	0.97	0.961	0.79	0.906	0.55	0.266	0.756	0.095	0.676	0.934	0.022	0.921	0.279	0.35	0.173	0.767	0.068	0.03	0.999	0.759	0.279	0.591	0.491	0.183	0.906	0.317	0.342	0.592	0.379	0.316	0.257	0.209	0.378	0.648	0.903
0.658	0.342	0.711	0.578	0.262	0.915	0.554	0.585	0.295	0.257	0.402	0.508	0.767	0.402	0.203	0.241	0.36	0.947	0.558	0.373	0.191	0.023	0.728	0.695	0.926	0.795	0.709	0.036	0.005	0.455	0.087	0.255	0.837	0.179	0.781	0.069
0.278	0.65	0.503	0.116	0.812	0.942	0.836	0.746	0.597	0.651	0.397	0.146	0.337	0.608	0.922	0.811	0.243	0.258	0.811	0.07	0.07	0.965	0.657	0.836	0.834	0.783	0.504	0.86	0.685	0.52	0.198	0.071	0.051	0.474	0.67	0.984
0.317	0.246	0.84	0.022	0.504	0.118	0.217	0.467	0.637	0.899	0.919	0.539	0.23	0.017	0.473	0.054	0.854	0.848	0.292	0.839	0.946	0.386	0.813	0.357	0.761	0.191	0.967	0.99	0.977	0.642	0.96	0.255	0.594	0.043	0.457	0.223
0.392	0.002	0.796	0.767	0.33	0.229	0.049	0.185	0.839	0.636	0.672	0.392	0.425	0.901	0.22	0.463	0.419	0.116	0.85	0.464	0.197	0.394	0.176	0.354	0.5	0.374	0.546	0.858	0.402	0.17	0.783	0.054	0.08	0.913	0.675	0.463
0.985	0.131	0.895	0.683	0.755	0.231	0.477	0.266	0.187	0.12	0.702	0.178	0.245	0.034	0.027	0.183	0.897	0.509	0.704	0.512	0.042	0.924	0.587	0.623	0.055	0.918	0.377	0.426	0.053	0.288	0.301	0.869	0.79	0.757	0.074	0.682
0.796	0.787	0.264	0.491	0.649	0.173	0.838	0.196	0.35	0.221	0.87	0.465	0.796	0.102	0.878	0.861	0.735	0.148	0.886	0.136	0.931	0.269	0.492	0.671	0.557	0.751	0.033	0.216	0.777	0.761	0.35	0.005	0.803	0.502	0.42	0.191
0.988	0.209	0.64	0.415	0.393	0.194	0.218	0.121	0.941	0.279	0.172	0.029	0.236	0.388	0.572	0.273	0.676	0.095	0.917	0.633	0.591	0.777	0.094	0.692	0.629	0.76	0.425	0.935	0.95	0.984	0.187	0.578	0.483	0.059	0.859	0.337
0.85	0.303	0.35	0.745	0.304	0.501	0.775	0.326	0.337	0.42	0.903	0.178	0.07	0.621	0.011	0.444	0.82	0.931	0.482	0.512	0.294	0.338	0.101	0.164	0.786	0.312	0.302	0.401	0.16	0.162	0.705	0.046	0.071	0.627	0.617	0.929
0.208	0.409	0.16	0.513	0.43	0.251	0.026	0.793	0.769	0.216	0.007	0.817	0.628	0.87	0.834	0.979	0.4	0.115	0.722	0.953	0.341	0.072	0.359	0.055	0.617	0.71	0.262	0.707	0.649	0.845	0.574	0.687	0.806	0.104	0.646	0.759
0.605	0.857	0.604	0.337	0.094	0.257	0.532	0.392	0.328	0.424	0.732	0.231	0.681	0.194	0.584	0.521	0.584	0.133	0.414	0.308	0.377	0.713	0.779	0.879	0.434	0.87	0.735	0.228	0.336	0.823	0.814	0.825	0.234	0.775	0.609	0.267
0.476	0.275	0.288	0.668	0.158	0.426	0.353	0.702	0.107	0.344	0.956	0.819	0.671	0.792	0.715	0.531	0.29	0.603	0.516	0.52	0.427	0.091	0.372	0.014	0.691	0.262	0.341	0.065	0.755	0.585	0.767	0.292	0.085	0.942	0.407	0.376
0.58	0.956	0.558	0.248	0.387	0.101	0.627	0.341	0.474	0.455	0.051	0.601	0.354	0.309	0.335	0.838	0.23	0.947	0.429	0.704	0.214	0.864	0.223	0.822	0.698	0.347	0.262	0.722	0.011	0.755	0.074	0.894	0.456	0.596	0.302	0.654
0.72	0.539	0.049	0.367	0.164	0.823	0.029	0.991	0.041	0.027	0.64	0.306	0.276	0.511	0.526	0.893	0.787	0.737	0.868	0.774	0.445	0.644	0.232	0.659	0.539	0.479	0.971	0.598	0.793	0.418	0.209	0.608	0.171	0.359	0.632	0.941
0.957	0.951	0.058	0.105	0.082	0.553	0.127	0.537	0.153	0.829	0.854	0.617	0.073	0.358	0.793	0.35	0.746	0.056	0.693	0.827	0.926	0.28	0.033	0.396	0.077	0.008	0.59	0.173	0.129	0.518	0.168	0.51	0.077	0.329	0.624	0.187
0.034	0.652	0.254	0.588	0.681	0.851	0.46	0.274	0.365	0.744	0.623	0.247	0.756	0.326	0.932	0.233	0.682	0.373	0.452	0.914	0.46	0.198	0.792	0.862	0.306	0.265	0.452	0.541	0.362	0.741	0.406	0.265	0.694	0.985	0.444	0.072
0.237	0.981	0.654	0.443	0.248	0.376	0.783	0.718	0.944	0.08	0.333	0.244	0.84	0.463	0.933	0.576	0.441	0.465	0.772	0.864	0.605	0.079	0.502	0.087	0.776	0.278	0.633	0.561	0.893	0.919	0.901	0.371	0.584	0.718	0.13	0.821
0.864	0.161	0.515	0.999	0.44	0.758	0.605	0.368	0.221	0.331	0.386	0.483	0.923	0.011	0.469	0.069	0.425	0.392	0.791	0.709	0.05	0.842	0.645	0.343	0.751	0.777	0.707	0.411	0.615	0.164	0.698	0.965	0.668	0.456	0.16	0.271
0.034	0.214	0.505	0.743	0.82	0.686	0.132	0.744	0.241	0.089	0.79	0.809	0.973	0.204	0.761	0.098	0.188	0.213	0.637	0.636	0	0.611	0.193	0.801	0.946	0.645	0.728	0.651	0.221	0.768	0.643	0.146	0.418	0.492	0.148	0.924
0.358	0.525	0.477	0.422	0.885	0.445	0.625	0.798	0.968	0.359	0.455	0.214	0.608	0.594	0.212	0.078	0.27	0.886	0.063	0.697	0.763	0.357	0.643	0.593	0.458	0.378	0.302	0.722	0.209	0.033	0.604	0.819	0.511	0.777	0.022	0.891
0.811	0.985	0.952	0.139	0.676	0.016	0.064	0.68	0.059	0.618	0.345	0.853	0.631	0.88	0.976	0.792	0.367	0.829	0.542	0.135	0.8	0.102	0.02	0.544	0.373	0.053	0.215	0.437	0.052	0.555	0.841	0.9	0.048	0.646	0.589	0.454
0.88	0.717	0.357	0.302	0.142	0.837	0.645	0.621	0.267	0.782	0.402	0.347	0.388	0.34	0.848	0.743	0.341	0.654	0.391	0.06	0.201	0.857	0.644	0.839	0.567	0.404	0.444	0.783	0.69	0.156	0.523	0.527	0.188	0.9	0.057	0.996
0.185	0.377	0.111	0.039	0.065	0.081	0.526	0.912	0.879	0.096	0.664	0.031	0.061	0.954	0.176	0.395	0.26	0.516	0.625	0.496	0.772	0.258	0.962	0.425	0.476	0.85	0.097	0.632	0.476	0.762	0.753	0.994	0.078	0.696	0.214	0.205
0.867	0.228	0.69	0.234	0.256	0.42	0.126	0.519	0.694	0.779	0.3	0.621	0.103	0.303	0.699	0.121	0.095	0.701	0.355	0.817	0.443	0.095	0.789	0.421	0.452	0.133	0.825	0.403	0.47	0.108	0.863	0.329	0.171	0.761	0.433	0.029
0.719	0.172	0.252	0.855	0.68	0.198	0.682	0.588	0.524	0.752	0.261	0.914	0.852	0.825	0.721	0.132	0.67	0.565	0.947	0.72	0.761	0.814	0.264	0.629	0.89	0.88	0.002	0.439	0.04	0.486	0.433	0.973	0.349	0.617	0.823	0.768
0.195	0.744	0.375	0.568	0.479	0.179	0.43	0.09	0.742	0.78	0.483	0.778	0.022	0.877	0.421	0.015	0.245	0.124	0.409	0.015	0.309	0.609	0.056	0.012	0.645	0.208	0.726	0.746	0.363	0.205	0.055	0.463	0.797	0.45	0.341	0.797
0.015	0.876	0.322	0.49	0.119	0.116	0.944	0.471	0.425	0.705	0.738	0.716	0.243	0.6	0.885	0.952	0.252	0.794	0.457	0.516	0.229	0.14	0.96	0.76	0.993	0.024	0.224	0.321	0.476	0.483	0.683	0.302	0.558	0.243	0.207	0.476
0.55	0.744	0.585	0.598	0.243	0.458	0.154	0.829	0.99	0.23	0.793	0.811	0.295	0.648	0.171	0.511	0.274	0.484	0.991	0.272	0.443	0.313	0.458	0.61	0.75	0.503	0.095	0.643	0.975	0.113	0.884	0.403	0.296	0.141	0.562	0.659
0.393	0.027	0.738	0.672	0.793	0.967	0.302	0.294	0.414	0.453	0.702	0.092	0.994	0.039	0.469	0.665	0.608	0.12	0.056	0.591	0.743	0.238	0.057	0.583	0.474	0.786	0.905	0.832	0.519	0.83	0.484	0.735	0.476	0.42	0.396	0.096
0.021	0.39	0.839	0.115	0.815	0.896	0.311	0.784	0.263	0.251	0.741	0.716	0.007	0.703	0.02	0.826	0.847	0.77	0.342	0.42	0.825	0.512	0.343	0.34	0.072	0.088	0.509	0.863	0.456	0.872	0.177	0.599	0.922	0.472	0.509	0.056
0.909	0.011	0.08	0.34	0.931	0.368	0.608	0.768	0.519	0.034	0.615	0.299	0.715	0.951	0.828	0.316	0.766	0.82	0.203	0.983	0.519	0.757	0.847	0.839	0.989	0.884	0.405	0.159	0.058	0.723	0.6	0.669	0.079	0.33	0.211	0.323
0.78	0.909	0.017	0.253	0.266	0.171	0.933	0.339	0.92	0.516	0.05	0.14	0.748	0.344	0.502	0.788	0.008	0.731	0.154	0.101	0.668	0.155	0.337	0.13	0.982	0.945	0.761	0.086	0.972	0.405	0.99	0.532	0.686	0.304	0.134	0.617
0.783	0.588	0.763	0.058	0.332	0.416	0.748	0.162	0.613	0.974	0.114	0.247	0.44	0.461	0.955	0.894	0.749	0.243	0.389	0.594	0.886	0.447	0.084	0.291	0.048	0.203	0.672	0.304	0.665	0.269	0.962	0.067	0.708	0.065	0.261	0.122
0.072	0.635	0.109	0.141	0.324	0.506	0.145	0.146	0.918	0.46	0.936	0.95	0.719	0.677	0.439	0.212	0.827	0.889	0.783	0.86	0.052	0.777	0.516	0.857	0.982	0.259	0.493	0.704	0.465	0.423	0.5	0.847	0.817	0.723	0.806	0.855
0.885	0.601	0.828	0.01	0.772	0.977	0.388	0.808	0.818	0.375	0.656	0.62	0.422	0.836	0.758	0.938	0.641	0.34	0.954	0.074	0.524	0.389	0.606	0.97	0.09	0.269	0.896	0.005	0.637	0.282	0.052	0.181	0.781	0.601	0.723	0.23
0.269	0.888	0.776	0.053	0.672	0.247	0.213	0.909	0.479	0.213	0.241	0.817	0.767	0.901	0.254	0.371	0.855	0.282	0.74	0.051	0.755	0.667	0.359	0.854	0.887	0.802	0.674	0.061	0.212	0.365	0.751	0.086	0.586	0.18	0.302	0.25
0.643	0.733	0.206	0.341	0.583	0.311	0.322	0.428	0.463	0.243	0.52	0.979	0.917	0.752	0.113	0.052	0.998	0.885	0.439	0.085	0.99	0.639	0.579	0.94	0.466	0.549	0.247	0.47	0.799	0.527	0.537	0.863	0.392	0.497	0.239	0.251
0.381	0.551	0.264	0.071	0.122	0.862	0.19	0.244	0.778	0.309	0.815	0.421	0.526	0.398	0.997	0.067	0.065	0.837	0.187	0.671	0.45	0.965	0.917	0.001	0.367	0.935	0.389	0.26	0.954	0.484	0.846	0.764	0.435	0.787	0.09	0.721
0.965	0.461	0.153	0.396	0.427	0.711	0.286	0.199	0.047	0.641	0.688	0.435	0.582	0.929	0.006	0.392	0.551	0.193	0.009	0.79	0.746	0.97	0.508	0.651	0.766	0.454	0.607	0.862	0.378	0.308	0.011	0.06	0.377	0.808	0.602	0.42
0.457	0.117	0.32	0.363	0.614	0.323	0.27	0.116	0.386	0.735	0.856	0.289	0.664	0.319	0.757	0.157	0.511	0.674	0.088	0.064	0.164	0.271	0.714	0.92	0.929	0.406	0.511	0.026	0.326	0.179	0.246	0.811	0.383	0.714	0.4	0.453
0.597	0.231	0.083	0.496	0.041	0.909	0.559	0.777	0.33	0.199	0.266	0.878	0.925	0.444	0.992	0.241	0.401	0.957	0.253	0.633	0.844	0.066	0.404	0.65	0.11	0.349	0.366	0.011	0.423	0.561	0.866	0.178	0.537	0.436	0.727	0.296
0.028	0.87	0.564	0.182	0.969	0.784	0.998	0.812	0.226	0.481	0.501	0.573	0.256	0.078	0.276	0.761	0.502	0.552	0.467	0.492	0.392	0.869	0.458	0.069	0.292	0.391	0.053	0.239	0.816	0.689	0.037	0.712	0.422	0.788	0.453	0.004
0.98	0.879	0.611	0.209	0.854	0.116	0.672	0.189	0.237	0.48	0.653	0.793	0.361	0.814	0.288	0.469	0.147	0.959	0.591	0.045	0.425	0.696	0.761	0.773	0.389	0.204	0.58	0.676	0.839	0.214	0.678	0.015	0.009	0.358	0.701	0.28
0.286	0.365	0.717	0.119	0.613	0.89	0.899	0.404	0.578	0.828	0.691	0.41	0.598	0.412	0.67	0.767	0.109	0.42	0.175	0.793	0.88	0.854	0.522	0.69	0.864	0.337	0.592	0.456	0.073	0.097	0.668	0.319	0.816	0.4	0.695	0.957
0.584	0.532	0.559	0.808	0.283	0.991	0.034	0.695	0.308	0.528	0.213	0.43	0.88	0.345	0.708	0.318	0.015	0.249	0.814	0.672	0.508	0.257	0.88	0.969	0.696	0.677	0.778	0.125	0.577	0.372	0.326	0.602	0.828	0.954	0.456	0.887
0.895	0.187	0.777	0.391	0.02	0.203	0.298	0.618	0.498	0.753	0.633	0.143	0.958	0.099	0.272	0.236	0.166	0.351	0.115	0.836	0.168	0.526	0.361	0.346	0.934	0.417	0.75	0.786	0.725	0.543	0.179	0.81	0.451	0.272	0.09	0.348
0.969	0.69	0.438	0.056	0.283	0.001	0.589	0.513	0.848	0.042	0.914	0.043	0.213	0.235	0.511	0.27	0.235	0.237	0.886	0.516	0.311	0.347	0.308	0.033	0.35	0.246	0.144	0.676	0.678	0.306	0.924	0.482	0.447	0.299	0.562	0.937
0.151	0.031	0.282	0.552	0.776	0.822	0.648	0.428	0.147	0.633	0.922	0.151	0.426	0.43	0.006	0.569	0.035	0.824	0.957	0.594	0.664	0.515	0.752	0.981	0.042	0.243	0.212	0.447	0.737	0.056	0.591	0.097	0.894	0.025	0.649	0.825
0.611	0.921	0.662	0.198	0.615	0.931	0.298	0.728	0.858	0.207	0.164	0.917	0.103	0.766	0.122	0.635	0.824	0.044	0.929	0.151	0.577	0.814	0.17	0.95	0.479	0.023	0.907	0.761	0.1	0.349	0.219	0.112	0.117	0.586	0.442	0.569
0.888	0.677	0.558	0.582	0.933	0.336	0.911	0.949	0.297	0.009	0.204	0.341	0.302	0.929	0.943	0.153	0.476	0.224	0.307	0.458	0.359	0.2	0.183	0.374	0.449	0.946	0.058	0.487	0.949	0.141	0.412	0.353	0.413	0.728	0.65	0.948
0.945	0.174	0.077	0.613	0.586	0.928	0.461	0.275	0.217	0.617	0.617	0.556	0.147	0.584	0.37	0.886	0.547	0.556	0.988	0.77	0.165	0.393	0.194	0.72	0.855	0.013	0.693	0.739	0.029	0.493	0.706	0.145	0.066	0.888	0.495	0.102
0.286	0.238	0.487	0.479	0.905	0.024	0.81	0.768	0.786	0.512	0.875	0.907	0.823	0.931	0.321	0.198	0.234	0.657	0.542	0.357	0.215	0.144	0.064	0.385	0.192	0.798	0.386	0.323	0.918	0.307	0.444	0.468	0.16	0.899	0.402	0.85
0.944	0.577	0.628	0.88	0.538	0.917	0.822	0.259	0.055	0.218	0.479	0.767	0.436	0.266	0.74	0.905	0.538	0.21	0.43	0.411	0.402	0.657	0.093	0.691	0.724	0.965	0.52	0.967	0.321	0.153	0.965	0.623	0.855	0.95	0.892	0.029
0.369	0.867	0.057	0.777	0.86	0.549	0.568	0.211	0.81	0.133	0.311	0.25	0.073	0.441	0.951	0.686	0.855	0.585	0.359	0.965	0.986	0.801	0.514	0.128	0.216	0.038	0.12	0.151	0.269	0.254	0.219	0.385	0.243	0.706	0.45	0.673
0.267	0.253	0.832	0.014	0.002	0.704	0.166	0.526	0.676	0.068	0.542	0.263	0.955	0.155	0.275	0.523	0.623	0.636	0.149	0.64	0.882	0.579	0.579	0.412	0.163	0.148	0.332	0.354	0.174	0.477	0.215	0.507	0.576	0.622	0.614	0.568
0.335	0.398	0.535	0.853	0.378	0.373	0.57	0.249	0.142	0.636	0.515	0.424	0.496	0.796	0.248	0.753	0.707	0.454	0.663	0.66	0.889	1	0.711	0.248	0.893	0.554	0.875	0.081	0.685	0.611	0.932	0.723	0.022	0.273	0.343	0.857
0.649	0.813	0.052	0.609	0.288	0.046	0.85	0.106	0.084	0.618	0.374	0.722	0.867	0.96	0.493	0.008	0.49	0.369	0.092	0.572	0.607	0.928	0.175	0.409	0.529	0.07	0.47	0.101	0.388	0.257	0.67	0.893	0.204	0.047	0.988	0.746
0.971	0.159	0.385	0.164	0.462	0.727	0.237	0.622	0.026	0.791	0.755	0.476	0.715	0.497	0.92	0.546	0.466	0.875	0.311	0.431	0.609	0.531	0.984	0.221	0.279	0.716	0.761	0.071	0.4	0.695	0.745	0.728	0.85	0.731	0.106	0.399
0.847	0.981	0.176	0.005	0.479	0.945	0.958	0.2	0.538	0.759	0.556	0.942	0.947	0.993	0.722	0.677	0.134	0.871	0.246	0.627	0.736	0.653	0.676	0.874	0.751	0.002	0.091	0.107	0.869	0.883	0.108	0.836	0.889	0.416	0.586	0.03
0.21	0.137	0.507	0.265	0.734	0.906	0.461	0.427	0.889	0.714	0.901	0.641	0.671	0.128	0.568	0.596	0.313	0.208	0.379	0.213	0.375	0.982	0.663	0.729	0.649	0.766	0.493	0.932	0.296	0.351	0.071	0.673	0.147	0.251	0.623	0.927
0.868	0.491	0.714	0.791	0.306	0.417	0.65	0.341	0.5	0.551	0.86	0.931	0.235	0.013	0.739	0.147	0.661	0.422	0.037	0.835	0.73	0.339	0.221	0.052	0.851	0.644	0.833	0.973	0.428	0.824	0.86	0.339	0.038	0.499	0.706	0.114
0.276	0.92	0.771	0.526	0.218	0.394	0.669	0.471	0.267	0.932	0.787	0.077	1	0.806	0.745	0.933	0.965	0.779	0.993	0.168	0.407	0.79	0.348	0.479	0.549	0.027	0.209	0.395	0.576	0.898	0.693	0.606	0.038	0.652	0.318	0.156
0.587	0.033	0.373	0.762	0.679	0.613	0.89	0.118	0.79	0.559	0.342	0.923	0.86	0.236	0.379	0.755	0.814	0.502	0.051	0.77	0.513	0.084	0.884	0.67	0.497	0.645	0.979	0.554	0.884	0.083	0.113	0.672	0.924	0.883	0.567	0.806
0.859	0.335	0.767	0.186	0.968	0.15	0.128	0.724	0.576	0.943	0.889	0.04	0.749	0.611	0.98	0.494	0.248	0.043	0.202	0.747	0.874	0.961	0.297	0.111	0.938	0.414	0.551	0.626	0.654	0.745	0.317	0.867	0.831	0.884	0.739	0.397
0.681	0.035	0.279	0.14	0.489	0.283	0.21	0.496	0.055	0.298	0.181	0.783	0.801	0.42	0.588	0.019	0.476	0.298	0.083	0.021	0.693	0.193	0.187	0.369	0.765	0.013	0.231	0.995	0.21	0.611	0.99	0.889	0.278	0.14	0.088	0.32
0.305	0.156	0.31	0.306	0.994	0.66	0.434	0.731	0.326	0.056	0.093	0.06	0.669	0.017	0.434	0.443	0.93	0.847	0.284	0.567	0.305	0.521	0.994	0.646	0.378	0.036	0.095	0.694	0.034	0.83	0.727	0.81	0.084	0.957	0.456	0.142
0.134	0.593	0.64	0.693	0.602	0.993	0.625	0.482	0.789	0.972	0.323	0.714	0.582	0.011	0.264	0.829	0.105	0.331	0.471	0.282	0.271	0.209	0.883	0.173	0.377	0.241	0.426	0.198	0.827	0.26	0.174	0.056	0.533	0.55	0.851	0.987
0.645	0.157	0.37	0.474	0.92	0.029	0.749	0.12	0.615	0.85	0.802	0.802	0.785	0.329	0.717	0.481	0.836	0.422	0.239	0.85	0.307	0.331	0.808	0.814	0.1	0.927	0.956	0.021	0.745	0.775	0.961	0.668	0.836	0.875	0.757	0.05
0.699	0.821	0.267	0.283	0.51	0.256	0.299	0.997	0.103	0.17	0.862	0.841	0.784	0.385	0.025	0.678	0.96	0.765	0.876	0.611	0.178	0.135	0.379	0.501	0.189	0.602	0.957	0.198	0.933	0.516	0.92	0.684	0.511	0.516	0.239	0.933
0.679	0.603	0.263	0.283	0.986	0.878	0.738	0.896	0.251	0.705	0.293	0.97	0.015	0.307	0.432	0.46	0.368	0.033	0.208	0.829	0.572	0.25	0.865	0.13	0.383	0.011	0.287	0.328	0.354	0.298	0.817	0.228	0.027	0.264	0.205	0.651
0.589	0.341	0.01	0.599	0.025	0.114	0.746	0.604	0.213	0.335	0.154	0.837	0.931	0.015	0.977	0.496	0.514	0.35	0.992	0.333	0.616	0.415	0.285	0.364	0.562	0.342	0.134	0.088	0.203	0.901	0.1	0.255	0.739	0.936	0.473	0.961
0.992	0.464	0.612	0.491	0.791	0.223	0.17	0.314	0.33	0.809	0.063	0.833	0.083	0.098	0.296	0.262	0.89	0.26	0.516	0.217	0.324	0.641	0.168	0.884	0.57	0.966	0.277	0.492	0.559	0.916	0.462	0.649	0.743	0.475	0.442	0.102
0.008	0.75	0.198	0.664	0.984	0.504	0.657	0.378	0.71	0.11	0.258	0.599	0.86	0.795	0.566	0.296	0.174	0.571	0.737	0.225	0.504	0.697	0.025	0.777	0.533	0.789	0.001	0.325	0.119	0.74	0.64	0.57	0.526	0.062	0.612	0.753
0.837	0.135	0.506	0.906	0.449	0.145	0.834	0.447	0.171	0.668	0.883	0.784	0.636	0.287	0.779	0.738	0.32	0.484	0.852	0.891	0.736	0.954	0.608	0.573	0.696	0.401	0.352	0.257	0.705	0.836	0.459	0.025	0.068	0.372	0.289	0.378
0.054	0.388	0.708	0.931	0.273	0.024	0.474	0.383	0.155	0.378	0.839	0.567	0.714	0.53	0.49	0.153	0.472	0.449	0.787	0.932	0.532	0.356	0.859	0.98	0.24	0.895	0.719	0.856	0.078	0.112	0.921	0.516	0.391	0.706	0.362	0.576
0.48	0.002	0.53	0.175	0.016	0.394	0.287	0.241	0.544	0.745	0.409	0.596	0.588	0.003	0.579	0.482	0.312	0.104	0.305	0.196	0.963	0.947	0.589	0.117	0.92	0.843	0.315	0.074	0.374	0.487	0.982	0.683	0.081	0.613	0.35	0.564
0.368	0.836	0.807	0.601	0.884	0.738	0.772	0.01	0.604	0.458	0.921	0.387	0.237	0.358	0.793	0.503	0.528	0.897	0.787	0.286	0.427	0.08	0.243	0.141	0.036	0.171	0.875	0.151	0.185	0.807	0.919	0.836	0.818	0.721	0.775	0.267
0.219	0.498	0.113	0.168	0.628	0.172	0.375	0.396	0.828	0.272	0.278	0.639	0.15	0.034	0.784	0.03	0.08	0.694	0.832	0.677	0.841	0.729	0.668	0.617	0.925	0.75	0.659	0.736	0.059	0.361	0.074	0.253	0.026	0.964	0.656	0.459
0.591	0.074	0.253	0.966	0.7	0.958	0.996	0.374	0.199	0.377	0.096	0.188	0.045	0.414	0.922	0.938	0.379	0.999	0.522	0.647	0.141	0.665	0.503	0.419	0.397	0.466	0.064	0.92	0.301	0.568	0.251	0.406	0.089	0.829	0.692	0.797
0.933	0.529	0.856	0.993	0.073	0.672	0.068	0.169	0.537	0.484	0.107	0.527	0.478	0.719	0.01	0.834	0.842	0.274	0.433	0.836	0.608	0.742	0.837	0.589	0.614	0.024	0.052	0.788	0.165	0.737	0.998	0.82	0.028	0.076	0.043	0.205
0.214	0.053	0.748	0.913	0.042	0.168	0.68	0.314	0.172	0.47	0.813	0.31	0.307	0.904	0.264	0.196	0.904	0.709	0.561	0.65	0.017	0.302	0.443	0.332	0.602	0.889	0.576	0.798	0.768	0.271	0.988	0.478	0.941	0.008	0.858	0.708
0.363	0.594	0.321	0.743	0.312	0.465	0.617	0.463	0.297	0.74	0.612	0.876	0.789	0.556	0.9	0.65	0.845	0.585	0.49	0.112	0.347	0.701	0.646	0.676	0.296	0.35	0.984	0.245	0.283	0.36	0.158	0.198	0.964	0.496	0.018	0.137
0.44	0.911	0.495	0.96	0.322	0.13	0.972	0.391	0.982	0.08	0.154	0.587	0.514	0.215	0.684	0.768	0.203	0.001	0.619	0.53	0.196	0.364	0.127	0.914	0.754	0.177	0.456	0.718	0.653	0.45	0.036	0.481	0.368	0.181	0.242	0.171
0.9	0.591	0.587	0.803	0.279	0.478	0.373	0.117	0.182	0.27	0.014	0.931	0.394	0.939	0.587	0.406	0.09	0.323	0.138	0.38	0.029	0.87	0.163	0.325	0.733	0.082	0.409	0.733	0.595	0.252	0.766	0.093	0.585	0.028	0.06	0.283
0.742	0.46	0.031	0.019	0.284	0.062	0.937	0.17	0.764	0.954	0.013	0.154	0.954	0.966	0.898	0.595	0.62	0.505	0.336	0.617	0.659	0.164	0.873	0.766	0.789	0.239	0.442	0.342	0.557	0.05	0.898	0.13	0.034	0.423	0.99	0.527
0.151	0.469	0.565	0.962	0.178	0.172	0.007	0.679	0.493	0.901	0.57	0.135	0.576	0.174	0.59	0.066	0.204	0.945	0.182	0	0.913	0.776	0.507	0.69	0.528	0.635	0.661	0.82	0.169	0.629	0.5	0.424	0.951	0.713	0.384	0.85
0.547	0.546	0.635	0.371	0.132	0.928	0.164	0.393	0.994	0.393	0.479	0.929	0.195	0.952	0.309	0.45	0.674	0.897	0.785	0.681	0.856	0.483	0.584	0.339	0.981	0.658	0.158	0.789	0.361	0.211	0.09	0.289	0.317	0.412	0.515	0.439
0.864	0.382	0.401	0.932	0.438	0.914	0.903	0.725	0.89	0.476	0.417	0.72	0.983	0.507	0.483	0.609	0.53	0.698	0.111	0.314	0.374	0.636	0.58	0.609	0.145	0.782	0.939	0.073	0.814	0.833	0.774	0.629	0.502	0.192	0.739	0.447
0.444	0.421	0.201	0.507	0.49	0.187	0.697	0.394	0.609	0.951	0.31	0.212	0.055	0.629	0.42	0.083	0.246	0.534	0.713	0.17	0.604	0.109	0.847	0.154	0.533	0.172	0.09	0.867	0.367	0.855	0.822	0.074	0.254	0.222	0.315	0.131
0.734	0.161	0.385	0.163	0.883	0.403	0.431	0.962	0.487	0.459	0.622	0.176	0.327	0.154	0.292	0.781	0.526	0.36	0.753	0.984	0.326	0.344	0.468	0.418	0.881	0.576	0.964	0.678	0.563	0.693	0.328	0.542	0.048	0.649	0.284	0.199
0.048	0.413	0.324	0.881	0.847	0.883	0.209	0.531	0.373	0.973	0.533	0.686	0.148	0.119	0.433	0.808	0.317	0.99	0.121	0.225	0.563	0.743	0.028	0.431	0.479	0.899	0.103	0.715	0.853	0.845	0.38	0.441	0.923	0.414	0.038	0.968
0.91	0.188	0.091	0.685	0.39	0.77	0.273	0.982	0.304	0.972	0.31	0.673	0.474	0.413	0.01	0.724	0.77	0.548	0.282	0.544	0.703	0.59	0.017	0.224	0.891	0.168	0.245	0.837	0.01	0.518	0.57	0.104	0.746	0.707	0.697	0.081
0.336	0.294	0.82	0.02	0.443	0.228	0.71	0.277	0.634	0.183	0.588	0.802	0.182	0.089	0.265	0.455	0.038	0.825	0.814	0.358	0.016	0.803	0.458	0.477	0.152	0.511	0.563	0.694	0.735	0.252	0.452	0.381	0.423	0.189	0.543	0.054
0.678	0.79	0.288	0.48	0.565	0.808	0.638	0.689	0.078	0.946	0.737	0.06	0.208	0.308	0.158	0.616	0.841	0.706	0.047	0.695	0.148	0.935	0.072	0.881	0.156	0.009	0.445	0.27	0.568	0.962	0.542	0.476	0.914	0.068	0.173	0.305
0.709	0.32	0.539	0.922	0.612	0.887	0.923	0.863	0.751	0.199	0.419	0.338	0.945	0.151	0.808	0.387	0.053	0.438	0.07	0.404	0.13	0.108	0.53	0.748	0.918	0.356	0.274	0.842	0.728	0.446	0.148	0.317	0.552	0.995	0.014	0.388
0.667	0.712	0.334	0.941	0.266	0.225	0.764	0.517	0.92	0.622	0.416	0.616	0.143	0.365	0.054	0.825	0.176	0.56	0.37	0.055	0.522	0.527	0.2	0.279	0.74	0.238	0.231	0.16	0.138	0.08	0.005	0.628	0.244	0.906	0.671	0.172
0.637	0.196	0.114	0.897	0.542	0.35	0.785	0.438	0.847	0.819	0.829	0.283	0.098	0.663	0.614	0.675	0.844	0.958	0.087	0.563	0.456	0.065	0.52	0.448	0.467	0.607	0.647	0.93	0.346	0.24	0.397	0.055	0.383	0.775	0.134	0.412
0.381	0.981	0.513	0.694	0.448	0.307	0.478	0.669	0.763	0.633	0.486	0.507	0.627	0.03	0.997	0.362	0.423	0.622	0.815	0.701	0.493	0.55	0.466	0.264	0.757	0.743	0.505	0.251	0.851	0.143	0.995	0.302	0.955	0.681	0.878	0.185
0.046	0.239	0.089	0.912	0.939	0.101	0.877	0.319	0.933	0.555	0.534	0.812	0.139	0.915	0.976	0.291	0.762	0.128	0.409	0.282	0.93	0.041	0.103	0.279	0.802	0.158	0.281	0.336	0.151	0.495	0.873	0.693	0.808	0.868	0.563	0.277
0.755	0.351	0.478	0.164	0.808	0.758	0.413	0.082	0.701	0.742	0.614	0.583	0.416	0.219	0.284	0.939	0.348	0.689	0.973	0.117	0.131	0.749	0.175	0.11	0.815	0.661	0.377	0.328	0.181	0.821	0.004	0.434	0.426	0.273	0.744	0.59
0.221	0.057	0.392	0.01	0.079	0.79	0.781	0.299	0.455	0.708	0.505	0.43	0.077	0.394	0.969	0.354	0.869	0.631	0.658	0.562	0.755	0.145	0.624	0.495	0.3	0.888	0.977	0.822	0.939	0.073	0.079	0.072	0.596	0.012	0.604	0.397
0.866	0.126	0.807	0.844	0.767	0.296	0.904	0.695	0.691	0.542	0.551	0.628	0.128	0.795	0.456	0.511	0.016	0.813	0.379	0.921	0.759	0.023	0.119	0.504	0.126	0.051	0.4	0.266	0.842	0.483	0.267	0.786	0.594	0.062	0.378	0.788
0.916	0.761	0.476	0.418	0.452	0.819	0.998	0.327	0.457	0.335	0.221	0.649	0.383	0.867	0.995	0.605	0.68	0.589	0.105	0.896	0.072	0.573	0.539	0.834	0.697	0.573	0.002	0.865	0.798	0.824	0.578	0.848	0.862	0.963	0.831	0.519
0.418	0.478	0.797	0.329	0.702	0.811	0.581	0.641	0.165	0.707	0.519	0.721	0.366	0.384	0.186	0.417	0.33	0.183	0.857	0.938	0.709	0.886	0.955	0.048	0.255	0.58	0.684	0.144	0.405	0.365	0.952	0.87	0.414	0.304	0.435	0.932
0.717	0.649	0.707	0.536	0.715	0.334	0.215	0.093	0.25	0.29	0.114	0.88	0.876	0.601	0.922	0.396	0.071	0.387	0.36	0.099	0.936	0.219	0.997	0.07	0.264	0.111	0.433	0.406	0.044	0.619	0.41	0.012	0.218	0.519	0.713	0.497
0.947	0.692	0.467	0.333	0.937	0.297	0.548	0.279	0.616	0.456	0.484	0.026	0.519	0.818	0.985	0.515	0.681	0.71	0.68	0.099	0.744	0.107	0.583	0.945	0.077	0.358	0.73	0.603	0.637	0.822	0.785	0.607	0.249	0.751	0.722	0.838
0.158	0.598	0.744	0.58	0.886	0.868	0.795	0.004	0.485	0.918	0.664	0.576	0.805	0.967	0.765	0.388	0.579	0.954	0.956	0.347	0.043	0.221	0.451	0.428	0.482	0.235	0.999	0.835	0.756	0.923	0.323	0.874	0.517	0.087	0.848	0.215
0.614	0.475	0.264	0.177	0.229	0.025	0.372	0.854	0.574	0.202	0.732	0.414	0.505	0.085	0.019	0.226	0.9	0.648	0.06	0.082	0.31	0.301	0.598	0.812	0.919	0.172	0.486	0.692	0.112	0.633	0.126	0.494	0.31	0.265	0.177	0.394
0.066	0.128	0.736	0.465	0.237	0.4	0.622	0.657	0.315	0.172	0.657	0.072	0.76	0.892	0.694	0.805	0.205	0.094	0.701	0.827	0.981	0.923	0.417	0.802	0.231	0.836	0.439	0.479	0.264	0.35	0.96	0.295	0.088	0.196	0.541	0.948
0.587	0.909	0.459	0.259	0.388	0.521	0.769	0.978	0.364	0.885	0.444	0.298	0.844	0.322	0.179	0.293	0.359	0.466	0.042	0.776	0.69	0.686	0.924	0.188	0.274	0.155	0.827	0.414	0.087	0.891	0.236	0.135	0.45	0.054	0.899	0.995
0.965	0.022	0.777	0.224	0.22	0.292	0.602	0.545	0.508	0.921	0.721	0.894	0.32	0.722	0.541	0.97	0.031	0.77	0.18	0.755	0.735	0.24	0.906	0.93	0.324	0.398	0.098	0.349	0.308	0.06	0.026	0.908	0.41	0.672	0.051	0.431
0.877	0.651	0.318	0.423	0.748	0.502	0.681	0.257	0.325	0.355	0.162	0.35	0.776	0.985	0.392	0.423	0.265	0.216	0.354	0.258	0.133	0.901	0.316	0.438	0.386	0.215	0.881	0.502	0.149	0.727	0.821	0.398	0.661	0.59	0.473	0.616
0.952	0.99	0.18	0.522	0.987	0.402	0.92	0.617	0.951	0.759	0.635	0.797	0.183	0.353	0.388	0.937	0.764	0.836	0.918	0.21	0.425	0.7	0.301	0.923	0.715	0.941	0.697	0.966	0.76	0.746	0.686	0.748	0.961	0.406	0.101	0.602
0.734	0.957	0.265	0.819	0.147	0.645	0.359	0.284	0.782	0.977	0.026	0.664	0.732	0.054	0.415	0.542	0.783	0.891	0.384	0.188	0.842	0.371	0.654	0.244	0.246	0.851	0.792	0.15	0.33	0.857	0.536	0.518	0.371	0.762	0.254	0.385
0.602	0.92	0.586	0.978	0.871	0.477	0.758	0.797	0.203	0.06	0.602	0.693	0.746	0.654	0.095	0.288	0.364	0.356	0.02	0.774	0.17	0.97	0.127	0.984	0.555	0.533	0.55	0.886	0.396	0.009	0.924	0.334	0.393	0.877	0.042	0.45
0.056	0.11	0.14	0.987	0.502	0.181	0.355	0.125	0.85	0.007	0.597	0.732	0.146	0.541	0.546	0.88	0.318	0.425	0.959	0.684	0.631	0.767	0.448	0.95	0.922	0.418	0.885	0.626	0.169	0.759	0.268	0.06	0.857	0.965	0.926	0.511
0.776	0.485	0.883	0.11	0.873	0.653	0.601	0.746	0.83	0.039	0.663	0.727	0.022	0.774	0.906	0.538	0.46	0.248	0.991	0.934	0.057	0.066	0.652	0.807	0.844	0.195	0.563	0.218	0.705	0.655	0.344	0.73	0.35	0.549	0.113	0.043
0.532	0.946	0.877	0.423	0.593	0.865	0.84	0.087	0.321	0.388	0.155	0.668	0.998	0.069	0.899	0.208	0.68	0.576	0.768	0.363	0.352	0.099	0.894	0.726	0.631	0.78	0.751	0.748	0.886	0.584	0.074	0.932	0.026	0.39	0.332	0.616
0.923	0.515	0.084	0.246	0.942	0.509	0.022	0.919	0.548	0.046	0.188	0.224	0.371	0.536	0.002	0.884	0.554	0.263	0.946	0.756	0.201	0.545	0.212	0.027	0.301	0.048	0.722	0.469	0.461	0.382	0.772	0.646	0.017	0.454	0.351	0.679
0.768	0.465	0.748	0.284	0.698	0.575	0.863	0.921	0.052	0.061	0.997	0.569	0.246	0.626	0.326	0.402	0.916	0.504	0.133	0.715	0.356	0.613	0.601	0.56	0.569	0.194	0.479	0.573	0.339	0.584	0.112	0.777	0.605	0.11	0.521	0.57
0.13	0.157	0.992	0.453	0.452	0.129	0.436	0.161	0.637	0.957	0.576	0.52	0.43	0.664	0.259	0.138	0.002	0.232	0.389	0.846	0.375	0.73	0.693	0.581	0.889	0.985	0.977	0.928	0.597	0.165	0.738	0.935	0.796	0.03	0.267	0.61
0.632	0.346	0.705	0.476	0.173	0.169	0.468	0.801	0.652	0.421	0.56	0.064	0.094	0.473	0.413	0.401	0.962	0.345	0.089	0.143	0.09	0.782	0.928	0.529	0.719	0.666	0.254	0.89	0.952	0.953	0.698	0.262	0.923	0.55	0.692	0.882
0.567	0.225	0.855	0.228	0.979	0.081	0.69	0.272	0.962	0.567	0.741	0.855	0.194	0.57	0.615	0.709	0.361	0.587	0.419	0.016	0.338	0.874	0.822	0.212	0.268	0.197	0.596	0.155	0.96	0.165	0.793	0.415	0.461	0.422	0.942	0.859
0.453	0.099	0.208	0.509	0.604	0.655	0.741	0.084	0.779	0.954	0.022	0.136	0.77	0.677	0.224	0.77	0.026	0.312	0.777	0.095	0.084	0.519	0.061	0.843	0.667	0.995	0.284	0.933	0.707	0.347	0.597	0.155	0.64	0.684	0.384	0.721
0.437	0.618	0.189	0.038	0.134	0.492	0.223	0.086	0.635	0.39	0.241	0.946	0.923	0.641	0.881	0.905	0.752	0.604	0.342	0.757	0.348	0.535	0.361	0.765	0.663	0.387	0.164	0.724	0.376	0.544	0.621	0.127	0.978	0.692	0.347	0.631
0.772	0.942	0.267	0.017	0.301	0.276	0.318	0.886	0.788	0.68	0.622	0.666	0.134	0.235	0.061	0.375	0.302	0.033	0.36	0.696	0.986	0.3	0.56	0.559	0.551	0.493	0.711	0.562	0.321	0.562	0.385	0.772	0.042	0.275	0.129	0.44
0.47	0.334	0.943	0.934	0.58	0.42	0.444	0.501	0.506	0.042	0.691	0.479	0.651	0.203	0.273	0.651	0.666	0.91	0.205	0.363	0.015	0.537	0.891	0.027	0.336	0.3	0.19	0.704	0.49	0.684	0.408	0.381	0.342	0.977	0.738	1
0.637	0.073	0.319	0.082	0.845	0.556	0.663	0.586	0.331	0.446	0.261	0.33	0.108	0.312	0.934	0.335	0.759	0.13	0.784	0.35	0.983	0.973	0.07	0.194	0.442	0.99	0.199	0.053	0.584	0.156	0.704	0.212	0.746	0.039	0.05	0.711
0.394	0.263	0.545	0.127	0.466	0.753	0.94	0.947	0.711	0.327	0.92	0.383	0.635	0.8	0.336	0.837	0.031	0.862	0.281	0.301	0.853	0.797	0.974	0.944	0.538	0.077	0.574	0.166	0.905	0.623	0.682	0.06	0.056	0.236	0.112	0.356
0.67	0.157	0.527	0.071	0.802	0.264	0.877	0.33	0.104	0.481	0.371	0.484	0.092	0.248	0.52	0.237	0.412	0.905	0.22	0.639	0.649	0.609	0.079	0.847	0.488	0.64	0.326	0.828	0.877	0.554	0.692	0.931	0.013	0.41	0.101	0.605
0.548	0.709	0.001	0.887	0.216	0.172	0.92	0.922	0.334	0.806	0.28	0.43	0.174	0.666	0.826	0.544	0.637	0.519	0.518	0.294	0.192	0.865	0.595	0.82	0.961	0.213	0.731	0.679	0.306	0.676	0.27	0.028	0.428	0.742	0.335	0.142
0.795	0.067	0.791	0.229	0.987	0.631	0.049	0.724	0.916	0.833	0.879	0.98	0.617	0.748	0.983	0.987	0.903	0.765	0.292	0.201	0.691	0.387	0.754	0.297	0.845	0.083	0.913	0.035	0.498	0.629	0.633	0.758	0.879	0.69	0.958	0.201
0.248	0.566	0.055	0.098	0.383	0.638	0.953	0.657	0.547	0.578	0.624	0.461	0.921	0.314	0.075	0.417	0.114	0.424	0.607	0.526	0.066	0.762	0.102	0.484	0.46	0.517	0.545	0.457	0.163	0.049	0.476	0.339	0.022	0.725	0.451	0.502
0.475	0.705	0.927	0.376	0.055	0.855	0.172	0.245	0.584	0.899	0.344	0.404	0.834	0.468	0.221	0.052	0.729	0.261	0.72	0.232	0.164	0.808	0.303	0.681	0.343	0.602	0.281	0.24	0.712	0.641	0.425	0.235	0.645	0.66	0.5	0.602
0.934	0.572	0.528	0.81	0.642	0.737	0.384	0.069	0.76	0.867	0.732	0.614	0.513	0.311	0.687	0.537	0.256	0.057	0.265	0.263	0.206	0.266	0.003	0.501	0.905	0.571	0.937	0.039	0.973	0.949	0.439	0.159	0.269	0.688	0.239	0.174
0.063	0.439	0.377	0.682	0.575	0.502	0.83	0.227	0.558	0.773	0.931	0.992	0.526	0.109	0.83	0.374	0.319	0.88	0.491	0.545	0.871	0.573	0.083	0.805	0.293	0.826	0.285	0.67	0.624	0.238	0.145	0.458	0.622	0.309	0.43	0.376
0.619	0.011	0.307	0.612	0.586	0.243	0.396	0.222	0.245	0.002	0.802	0.688	0.614	0.305	0.45	0.935	0.16	0.22	0.035	0.04	0.478	0.903	0.308	0.126	0.746	0.132	0.344	0.054	0.627	0.578	0.218	0.563	0.258	0.532	0.897	0.064
0.835	0.55	0.794	0.04	0.323	0.089	0.354	0.587	0.431	0.28	0.924	0.312	0.511	0.849	0.94	0.628	0.483	0.03	0.432	0.939	0.942	0.677	0.072	0.341	0.725	0.247	0.199	0.474	0.362	0.628	0.584	0.809	0.266	0.256	0.731	0.103
0.896	0.258	0.056	0.059	0.548	0.603	0.613	0.845	0.983	0.726	0.695	0.117	0.661	0.421	0.986	0.407	0.389	0.688	0.649	0.378	0.217	0.53	0.422	0.433	0.193	0.053	0.881	0.564	0.918	0.206	0.588	0.582	0.995	0.393	0.691	0.406
0.661	0.345	0.297	0.902	0.049	0.533	0.642	0.364	0.704	0.459	0.928	0.174	0.155	0.091	0.24	0.828	0.261	0.223	0.139	0.164	0.764	0.365	0.81	0.438	0.364	0.475	0.946	0.072	0.045	0.587	0.018	0.35	0.778	0.083	0.887	0.451
0.524	0.129	0.638	0.392	0.988	0.842	0.269	0.553	0.042	0.928	0.814	0.856	0.834	0.607	0.773	0.141	0.946	0.769	0.965	0.146	0.064	0.159	0.675	0.655	0.947	0.097	0.47	0.234	0.008	0.79	0.202	0.693	0.363	0.115	0.326	0.471
0.772	0.616	0.995	0.525	0.91	0.206	0.25	0.013	0.284	0.473	0.046	0.318	0.285	0.953	0.413	0.64	0.693	0.216	0.605	0.796	0.571	0.721	0.607	0.32	0.477	0.676	0.193	0.666	0.268	0.022	0.515	0.811	0.184	0.34	0.958	0.768
0.617	0.691	0.119	0.232	0.581	0.968	0.97	0.254	0.371	0.866	0.569	0.018	0.216	0.708	0.7	0.685	0.545	0.326	0.745	0.662	0.142	0.95	0.888	0.978	0.073	0.53	0.097	0.615	0.397	0.132	0.866	0.534	0.118	0.348	0.075	0.442
0.655	0.872	0.644	0.283	0.244	0.022	0.954	0.071	0.387	0.122	0.389	0.652	0.941	0.355	0.2	0.328	0.61	0.317	0.443	0.405	0.563	0.434	0.056	0.282	0.406	0.639	0.252	0.008	0.594	0.272	0.58	0.196	0.178	0.587	0.136	0.918
0.659	0.57	0.803	0.579	0.513	0.895	0.235	0.634	0.085	0.316	0.474	0.738	0.899	0.888	0.341	0.179	0.001	0.262	0.215	0.357	0.067	0.016	0.967	0.95	0.698	0.049	0.964	0.746	0.972	0.29	0.449	0.049	0.061	0.294	0.759	0.403
0.823	0.355	0.788	0.161	0.182	0.192	0.359	0.5	0.14	0.187	0.547	0.118	0.953	0.323	0.166	0.948	0.274	0.496	0.525	0.4	0.615	0.112	0.128	0.226	0.522	0.274	0.122	0.663	0.399	0.997	0.401	0.194	0.228	0.67	0.621	0.614
0.261	0.741	0.658	0.46	0.536	0.072	0.593	0.877	0.628	0.038	0.914	0.804	0.235	0.579	0.452	0.847	0.667	0.525	0.503	0.82	0.099	0.555	0.09	0.258	0.378	0.98	0.275	0.706	0.824	0.693	0.815	0.398	0.643	0.041	0.785	0.936
0.625	0.047	0.237	0.087	0.943	0.907	0.052	0.275	0.193	0.64	0.567	0.526	0.859	0.833	0.954	0.902	0.365	0.426	0.359	0.787	0.479	0.512	0.525	0.014	0.352	0.723	0.089	0.915	0.293	0.203	0.321	0.735	0.115	0.459	0.667	0.11
0.711	0.026	0.719	0.851	0.741	0.606	0.164	0.334	0.554	0.036	0.981	0.244	0.096	0.068	0.355	0.988	0.002	0.408	0.11	0.094	0.55	0.314	0.388	0.249	0.467	0.292	0.117	0.634	0.636	0.288	0.2	0.499	0.22	0.588	0.439	0.758
0.051	0.845	0.073	0.632	0.792	0.345	0.535	0.399	0.237	0.982	0.277	0.803	0.73	0.474	0.455	0.799	0.144	0.94	0.467	0.065	0.387	0.808	0.893	0.741	0.452	0.564	0.727	0.459	0.923	0.482	0.605	0.402	0.803	0.037	0.89	0.731
0.147	0.861	0.917	0.224	0.164	0.195	0.038	0.582	0.898	0.923	0.157	0.269	0.858	0.884	0.963	0.326	0.852	0.574	0.195	0.162	0.983	0.54	0.633	0.838	0.172	0.325	0.53	0.256	0.957	0.219	0.252	0.211	0.962	0.371	0.295	0.601
0.265	0.723	0.838	0.135	0.746	0.881	0.691	0.476	0.315	0.17	0.787	0.887	0.584	0.373	0.727	0.865	0.905	0.001	0.103	0.06	0.936	0.282	0.078	0.479	0.08	0.893	0.84	0.166	0.261	0.167	0.858	0.287	0.184	0.191	0.186	0.078
0.784	0.438	0.735	0.12	0.677	0.974	0.847	0.992	0.458	0.226	0.594	0.601	0.451	0.324	0.889	0.974	0.839	0.641	0.071	0.165	0.303	0.218	0.134	0.164	0.069	0.637	0.032	0.257	0.867	0.164	0.219	0.097	0.14	0.723	0.358	0.114
0.879	0.186	0.454	0.764	0.083	0.922	0.849	0.853	0.305	0.981	0.192	0.398	0.396	0.261	0.204	0.651	0.904	0.585	0.41	0.58	0.539	0.424	0.136	0.129	0.939	0.748	0.7	0.08	0.999	0.866	0.097	0.744	0.434	0.592	0.372	0.083
0.878	0.148	0.449	0.659	0.244	0.001	0.696	0.771	0.885	0.217	0.185	0.002	0.389	0.741	0.298	0.715	0.083	0.108	0.67	0.714	0.046	0.394	0.405	0.32	0.112	0.46	0.845	0.628	0.128	0.185	0.721	0.921	0.701	0.775	0.195	0.838
0.626	0.184	0.792	0.224	0.168	0.775	0.524	0.929	0.422	0.464	0.338	0.354	0.657	0.26	0.292	0.682	0.807	0.024	0.293	0.398	0.84	0.325	0.692	0.407	0.466	0.386	0.367	0.047	0.157	0.185	0.398	0.117	0.011	0.128	0.47	0.946
0.909	0.22	0.778	0.67	0.752	0.319	0.256	0.447	0.811	0.556	0.297	0.646	0.656	0.845	0.42	0.55	0.835	0.613	0.655	0.342	0.211	0.683	0.892	0.927	0.119	0.809	0.37	0.84	0.143	0.875	0.163	0.511	0.201	0.781	0.448	0.903
0.536	0.265	0.348	0.522	0.61	0.469	0.861	0.819	0.81	0.708	0.12	0.451	0.426	0.719	0.254	0.788	0.551	0.837	0.979	0.738	0.605	0.113	0.953	0.95	0.921	0.033	0.974	0.1	0.973	0.43	0.232	0.647	0.298	0.525	0.647	0.64
0.231	0.903	0.774	0.734	0.756	0.927	0.061	0.698	0.827	0.776	0.628	0.485	0.945	0.731	0.651	0.402	0.611	0.926	0.107	0.89	0.243	0.035	0.099	0.693	0.742	0.491	0.707	0.265	0.483	0.773	0.113	0.356	0.942	0.13	0.435	0.414
0.551	0.519	0.738	0.453	0.293	0.757	0.299	0.384	0.859	0.893	0.881	0.733	0.873	0.936	0.032	0.401	0.841	0.309	0.838	0.191	0.477	0.951	0.226	0.138	0.58	0.536	0.96	0.239	0.394	0.342	0.562	0.776	0.604	0.507	0.249	0.713
0.723	0.684	0.467	0.307	0.721	0.781	0.105	0.645	0.941	0.755	0.393	0.262	0.646	0.533	0.293	0.914	0.748	0.63	0.743	0.272	0.846	0.719	0.878	0.939	0.493	1	0.743	0.507	0.64	0.693	0.173	0.094	0.315	0.383	0.164	0.314
0.303	0.96	0.198	0.946	0.074	0.017	0.697	0.184	0.149	0.175	0.065	0.575	0.227	0.796	0.253	0.807	0.025	0.025	0.647	0.821	0.194	0.104	0.295	0.057	0.222	0.776	0.341	0.572	0.515	0.072	0.212	0.338	0.243	0.822	0.526	0.227
0.188	0.632	0.432	0.004	0.897	0.301	0.264	0.517	0.693	0.631	0.753	0.161	0.013	0.753	0.955	0.185	0.296	0.837	0.205	0.379	0.511	0.517	0.474	0.881	0.081	0.891	0.234	0.604	0.6	0.231	0.613	0.891	0.944	0.392	0.908	0.789
0.83	0.127	0.458	0.9	0.536	0.545	0.85	0.015	0.731	0.516	0.413	0.132	0.491	0.655	0.318	0.598	0.44	0.432	0.628	0.003	0.847	0.981	0.706	0.714	0.992	0.713	0.173	0.781	0.243	0.377	0.529	0.384	0.332	0.57	0.299	0.376
0.561	0.352	0.235	0.878	0.836	0.061	0.498	0.439	0.128	0.615	0.591	0.944	0.747	0.499	0.244	0.984	0.154	0.642	0.182	0.222	0.1	0.099	0.556	0.805	0.617	0.165	0.321	0.179	0.209	0.774	0.868	0.759	0.506	0.475	0.349	0.271
0.15	0.014	0.391	0.825	0.526	0.587	0.531	0.856	0.433	0.159	0.517	0.483	0.27	0.241	0.606	0.745	0.306	0.242	0.895	0.065	0.529	0.332	0.12	0.951	0.93	0.621	0.665	0.774	0.994	0.953	0.961	0.455	0.247	0.476	0.196	0.378
0.948	0.243	0.255	0.03	0.856	0.375	0.066	0.128	0.921	0.041	0.015	0.784	0.716	0.864	0.021	0.564	0.123	0.787	0.781	0.616	0.709	0.397	0.922	0.232	0.64	0.581	0.285	0.686	0.59	0.189	0.78	0.119	0.866	0.3	0.593	0.815
0.587	0.602	0.574	0.966	0.133	0.525	0.166	0.747	0.153	0.413	0.587	0.858	0.697	0.457	0.287	0.116	0.689	0.91	0.289	0.008	0.577	0.186	0.655	0.489	0.022	0.224	0.71	0.65	0.502	0.703	0.231	0.563	0.69	0.248	0.159	0.873
0.641	0.527	0.549	0.021	0.868	0.966	0.383	0.265	0.598	0.902	0.228	0.406	0.953	0.737	0.067	0.16	0.925	0.995	0.443	0.425	0.758	0.297	0.702	0.226	0.535	0.917	0.754	0.631	0.654	0.351	0.846	0.937	0.557	0.009	0.033	0.765
0.359	0.828	0.831	0.757	0.866	0.593	0.432	0.745	0.253	0.334	0.205	0.264	0.22	0.336	0.15	0.104	0.239	0.834	0.018	0.598	0.161	0.98	0.707	0.65	0.67	0.92	0.486	0.359	0.714	0.313	0.729	0.624	0.796	0.726	0.236	0.661
0.302	0.227	0.665	0.808	0.56	0.375	0.324	0.755	0.027	0.386	0.339	0.521	0.074	0.565	0.252	0.98	0.409	0.837	0.366	0.468	0.125	0.206	0.685	0.117	0.689	0.794	0.916	0.981	0.937	0.54	0.925	0.296	0.12	0.504	0.373	0.314
0.681	0.148	0.102	0.248	0.005	0.234	0.356	0.789	0.493	0.887	0.342	0.026	0.171	0.26	0.563	0.551	0.631	0.063	0.71	0.534	0.709	0.436	0.493	0.161	0.744	0.019	0.814	0.797	0.556	0.488	0.45	0.651	0.667	0.148	0.822	0.318
0.739	0.744	0.428	0.429	0.367	0.941	0.032	0.931	0.403	0.328	0.418	0.336	0.252	0.922	0.84	0.955	0.553	0.838	0.045	0.438	0.107	0.363	0.934	0.238	0.441	0.611	0.44	0.673	0.193	0.426	0.936	0.815	0.596	0.509	0.717	0.005
0.289	0.029	0.225	0.546	0.117	0.072	0.031	0.003	0.928	0.75	0.009	0.282	0.576	0.847	0.731	0.335	0.885	0.532	0.308	0.149	0.174	0.345	0.286	0.852	0.484	0.084	0.599	0.429	0.163	0.559	0.036	0.37	0.496	0.323	0.909	0.217
0.663	0.32	0.75	0.971	0.851	0.25	0.731	0.752	0.802	0.141	0.243	0.627	0.097	0.127	0.617	0.325	0.378	0.338	0.115	0.226	0.034	0.268	0.727	0.198	0.972	0.042	0.264	0.67	0.474	0.188	0.062	0.79	0.005	0.484	0.311	0.742
0.656	0.522	0.564	0.922	0.769	0.915	0.698	0.806	0.17	0.568	0.013	0.256	0.385	0.322	0.568	0.325	0.777	0.971	0.206	0.405	0.319	0.097	0.253	0.162	0.212	0.518	0.713	0.001	0.573	0.212	0.789	0.806	0.958	0.077	0.87	0.732
0.329	0.699	0.913	0.916	0.095	0.274	0.006	0.933	0.315	0.287	0.513	0.112	0.155	0.891	0.909	0.182	0.556	0.686	0.695	0.859	0.433	0.399	0.51	0.583	0.411	0.695	0.421	0.106	0.058	0.215	0.541	0.763	0.595	0.606	0.714	0.557
0.665	0.598	0.541	0.525	0.643	0.944	0.591	0.144	0.485	0.181	0.61	0.305	0.185	0.54	0.851	0.391	0.831	0.468	0.396	0.3	0.297	0.567	0.679	0.427	0.165	0.47	0.212	0.399	0.009	0.305	0.561	0.517	0.901	0.677	0.936	0.457
0.85	0.19	0.457	0.9	0.821	0.759	0.105	0.651	0.075	0.345	0.763	0.768	0.728	0.268	0.684	0.825	0.32	0.161	0.537	0.448	0.919	0.883	0.642	0.682	0.542	0.095	0.666	0.476	0.279	0.218	0.357	0.324	0.637	0.16	0.699	0.539
0.361	0.641	0.457	0.593	0.477	0.158	0.947	0.189	0.322	0.197	0.649	0.288	0.329	0.926	0.037	0.637	0.367	0.799	0.429	0.811	0.43	0.157	0.873	0.299	0.907	0.177	0.004	0.591	0.598	0.693	0.817	0.469	0.959	0.704	0.427	0.879
0.4	0.184	0.091	0.925	0.893	0.388	0.871	0.549	0.052	0.699	0.66	0.029	0.377	0.539	0.92	0.703	0.789	0.995	0.055	0.296	0.384	0.353	0.465	0.92	0.734	0.794	0.642	0.111	0.671	0.88	0.972	0.47	0.332	0.401	0.691	0.681
0.653	0.85	0.505	0.535	0.129	0.312	0.553	0.702	0.287	0.554	0.896	0.364	0.705	0.561	0.07	0.659	0.865	0.334	0.703	0.861	0.775	0.1	0.886	0.193	0.804	0.792	0.099	0.729	0.284	0.845	0.232	0.671	0.395	0.807	0.672	0.277
0.439	0.781	0.828	0.73	0.467	0.689	0.798	0.25	0.968	0.323	0.543	0.732	0.163	0.1	0.607	0.714	0.958	0.63	0.996	0.626	0.343	0.762	0.203	0.944	0.274	0.614	0.762	0.386	0.822	0.402	0.653	0.598	0.35	0.639	0.862	0.115
0.067	0.051	0.751	0.181	0.994	0.333	0.502	0.255	0.671	0.539	0.275	0.953	0.785	0.945	0.118	0.824	0.72	0.152	0.974	0.984	0.744	0.344	0.527	0.947	0.193	0.194	0.242	0.808	0.537	0.319	0.365	0.668	0.404	0.968	0.828	0.687
0.801	0.947	0.953	0.742	0.011	0.138	0.42	0.236	0.895	0.434	0.595	0.41	0.79	0.28	0.509	0.841	0.901	0.924	0.515	0.252	0.703	0.541	0.465	0.189	0.18	0.942	0.399	0.218	0.467	0.502	0.748	0.693	0.112	0.131	0.709	0.076
0.491	0.949	0.729	0.38	0.999	0.005	0.248	0.398	0.861	0.405	0.195	0.058	0.418	0.548	0.614	0.356	0.504	0.096	0.516	0.51	0.429	0.419	0.864	0.831	0.347	0.405	0.402	0.592	0.969	0.458	0.372	0.56	0.662	0.655	0.662	0.966
0.881	0.223	0.642	0.203	0.464	0.478	0.084	0.898	0.05	0.385	0.874	0.936	0.23	0.233	0.228	0.354	0.937	0.113	0.808	0.866	0.989	0.732	0.818	0.124	0.658	0.723	0.875	0.204	0.124	0.762	0.981	0.558	0.618	0.266	0.453	0.096
0.56	0.044	0.604	0.044	0.742	0.092	0.402	0.103	0.33	0.62	0.326	0.817	0.63	0.033	0.448	0.006	0.232	0.952	0.426	0.686	0.172	0.61	0.691	0.98	0.209	0.898	0.436	0.402	0.595	0.498	0.493	0.15	0.763	0.276	0.687	0.418
0.825	0.662	0.644	0.079	0.651	0.243	0.327	0.953	0.404	0.027	0.482	0.503	0.116	0.661	0.051	0.514	0.738	0.016	0.277	0.004	0.196	0.568	0.162	0.114	0.758	0.628	0.229	0.468	0.843	0.687	0.308	0.647	0.618	0.362	0.618	0.001
0.413	0.523	0.497	0.793	0.238	0.536	0.576	0.97	0.231	0.151	0.578	0.856	0.657	0.718	0.73	0.459	0.057	0.878	0.502	0.74	0.746	0.305	0.227	0.065	0.812	0.787	0.409	0.986	0.217	0.145	0.16	0.937	0.562	0.302	0.906	0.991
0.484	0.987	0.335	0.705	0.335	0.734	0.932	0.671	0.07	0.002	0.587	0.538	0.992	0.104	0.973	0.326	0.681	0.572	0.87	0.863	0.985	0.462	0.904	0.587	0.385	0.784	0.091	0.435	0.497	0.248	0.511	0.624	0.368	0.09	0.589	0.648
0.255	0.364	0.734	0.058	0.176	0.934	0.588	0.408	0.049	0.501	0.536	0.019	0.792	0.259	0.607	0.476	0.726	0.19	0.507	0.924	0.382	0.914	0.987	0.039	0.276	0.363	0.306	0.303	0.111	0.402	0.96	0.424	0.815	0.668	0.228	0.414
0.677	0.435	0.915	0.745	0.015	0.92	0.84	0.22	0.203	0.49	0.066	0.334	0.337	0.788	0.42	0.465	0.097	0.978	0.584	0.464	0.604	0.815	0.159	0.212	0.238	0.042	0.683	0.127	0.522	0.241	0.665	0.948	0.672	0.707	0.925	0.394
0.121	0.951	0.34	0.408	0.377	0.936	0.262	0.777	0.034	0.076	0.827	0.357	0.541	0.56	0.987	0.012	0.046	0.179	0.927	0.773	0.507	0.661	0.835	0.964	0.696	0.586	0.455	0.465	0.466	0.166	0.545	0.169	0.015	0.591	0.854	0.306
0.158	0.363	0.232	0.402	0.793	0.517	0.616	0.83	0.206	0.292	0.135	0.905	0.092	0.691	0.486	0.978	0.39	0.133	0.91	0.915	0.948	0.842	0.571	0.946	0.765	0.729	0.376	0.981	0.552	0.258	0.1	0.018	0.555	0.24	0.581	0.114
0.991	0.946	0.868	0.427	0.427	0.933	0.147	0.648	0.609	0.436	0.885	0.536	0.494	0.906	0.54	0.743	0.116	0.401	0.043	0.936	0.413	0.501	0.548	0.783	0.245	0.688	0.604	0.571	0.473	0.015	0.197	0.56	0.352	0.296	0.438	0.909
0.73	0.638	0.705	0.058	0.426	0.324	0.64	0.478	0.247	0.688	0.324	0.824	0.808	0.031	0.496	0.852	0.508	0.238	0.65	0.774	0.759	0.664	0.439	0.172	0.489	0.73	0.706	0.438	0.455	0.244	0.46	0.399	0.515	0.079	0.161	0.991
0.243	0.197	0.496	0.5	0.276	0.743	0.414	0.889	0.41	0.549	0.035	0.829	0.784	0.653	0.463	0.986	0.096	0.044	0.122	0.506	0.624	0.825	0.813	0.034	0.541	0.48	0.959	0.503	0.553	0.107	0.262	0.663	0.729	0.19	0.116	0.153
0.676	0.282	0.856	0.374	0.749	0.312	0.875	0.193	0.934	0.834	0.263	0.294	0.372	0.8	0.813	0.174	0.687	0.464	0.254	0.019	0.584	0.873	0.47	0.878	0.36	0.125	0.699	0.534	0.614	0.069	0.897	0.111	0.195	0.269	0.106	0.192
0.142	0.43	0.413	0.941	0.036	0.307	0.973	0.251	0.812	0.465	0.253	0.59	0.682	0.625	0.51	0.978	0.884	0.901	0.261	0.522	0.3	0.788	0.939	0.357	0.778	0.122	0.039	0.855	0.141	0.531	0.114	0.89	0.189	0.2	0.934	0.155
0.887	0.595	0.811	0.559	0.047	0.441	0.368	0.048	0.07	0.315	0.747	0.398	0.107	0.634	0.126	0.083	0.444	0.59	0.53	0.314	0.56	0.97	0.787	0.222	0.08	0.063	0.763	0.543	0.34	0.518	0.79	0.555	0.16	0.131	0.393	0.72
0.352	0.564	0.792	0.843	0.764	0.677	0.355	0.698	0.226	0.5	0.039	0.245	0.441	0.804	0.588	0.794	0.647	0.962	0.904	0.462	0.695	0.315	0.249	0.746	0.708	0.237	0.583	0.603	0.654	0.104	0.049	0.005	0.799	0.011	0.794	0.696
0.951	0.416	0.352	0.876	0.325	0.463	0.827	0.119	0.781	0.999	0.447	0.978	0.206	0.395	0.405	0.106	0.809	0.769	0.039	0.047	0.5	0.155	0.635	0.653	0.212	0.664	0.531	0.591	0.794	0.443	0.001	0.767	0.643	0.069	0.568	0.315
0.631	0.171	0.134	0.476	0.289	0.481	0.604	0.342	0.575	0.37	0.078	0.276	0.711	0.751	0.675	0.706	0.554	0.748	0.069	0.106	0.791	0.422	0.589	0.225	0.29	0.833	0.576	0.067	0.001	0.018	0.962	0.168	0.032	0.405	0.029	0.405
0.736	0.957	0.71	0.92	0.661	0.215	0.323	0.787	0.768	0.033	0.187	0.072	0.945	0.918	0.122	0.468	0.386	0.165	0.598	0.279	0.764	0.193	0.018	0.758	0.102	0.277	0.285	0.967	0.631	0.123	0.996	0.48	0.536	0.803	0.94	0.062
0.146	0.124	0.872	0.347	0.012	0.344	0.213	0.639	0.524	0.044	0.294	0.808	0.501	0.022	0.823	0.506	0.098	0.575	0.963	0.307	0.499	0.694	0.433	0.255	0.747	0.275	0.98	0.799	0.886	0.206	0.656	0.48	0.462	0.084	0.22	0.283
0.495	0.369	0.076	0.258	0.349	0.018	0.459	0.534	0.691	0.829	0.902	0.782	0.742	0.828	0.348	0.376	0.167	0.255	0.376	0.913	0.372	0.986	0.052	0.555	0.995	0.794	0.617	0.196	0.905	0.218	0.012	0.242	0.912	0.364	0.388	0.106
0.139	0.704	0.062	0.03	0.457	0.224	0.252	0.262	0.422	0.275	0.008	0.013	0.957	0.19	0.521	0.822	0.089	0.336	0.016	0.006	0.665	0.756	0.634	0.439	0.921	0.882	0.164	0.294	0.035	0.322	0.803	0.243	0.759	0.356	0.649	0.661
0.011	0.984	0.111	0.064	0.947	0.901	0.95	0.578	0.591	0.576	0.118	0.707	0.15	0.508	0.816	0.076	0.537	0.347	0.865	0.448	0.016	0.491	0.318	0.077	0.505	0.982	0.497	0.641	0.848	0.71	0.856	0.824	0.503	0.462	0.97	0.06
0.176	0.057	0.208	0.235	0.794	0.81	0.737	0.159	0.892	0.69	0.966	0.769	0.386	0.857	0.334	0.345	0.868	0.444	0.665	0.096	0.754	0.434	0.682	0.089	0.896	0.635	0.568	0.563	0.525	0.55	0.412	0.311	0.876	0.271	0.573	0.993
0.179	0.551	0.212	0.415	0.335	0.23	0.059	0.795	0.107	0.853	0.084	0.291	0.445	0.752	0.532	0.565	0.425	0.533	0.717	0.893	0.91	0.573	0.096	0.18	0.098	0.035	0.415	0.424	0.539	0.186	0.763	0.708	0.515	0.28	0.912	0.559
0.887	0.059	0.61	0.336	0.352	0.776	0.727	0.059	0.828	0.315	0.198	0.714	0.711	0.771	0.398	0.286	0.044	0.99	0.862	0.445	0.141	0.232	0.466	0.831	0.069	0.491	0.997	0.391	0.081	0.566	0.783	0.93	0.603	0.559	0.073	0.112
0.9	0.556	0.522	0.824	0.148	0.206	0.537	0.363	0.243	0.454	0.83	0.329	0.826	0.404	0.373	0.543	0.939	0.205	0.507	0.884	0.43	0.199	0.59	0.642	0.097	0.318	0.179	0.349	0.64	0.764	0.172	0.359	0.124	0.679	0.458	0.422
0.19	0.181	0.015	0.538	0.911	0.224	0.072	0.546	0.337	0.169	0.392	0.044	0.823	0.165	0.039	0.241	0.276	0.187	0.551	0.344	0.045	0.653	0.667	0.893	0.564	0.424	0.664	0.75	0.842	0.561	0.368	0.32	0.678	0.957	0.105	0.879
0.148	0.27	0.894	0.661	0.177	0.592	0.756	0.191	0.167	0.609	0.997	0.315	0.298	0.876	0.7	0.486	0.998	0.63	0.263	0.966	0.337	0.941	0.396	0.395	0.233	0.786	0.487	0.861	0.698	0.24	0.007	0.639	0.72	0.99	0.559	0.377
0.867	0.049	0.341	0.877	0.579	0.729	0.66	0.668	0.002	0.021	0.006	0.113	0.21	0.949	0.477	0.643	0.172	0.972	0.961	0.528	0.088	0.973	0.175	0.25	0.748	0.531	0.974	0.527	0.579	0.436	0.494	0.694	0.746	0.939	0.241	0.194
0.062	0.261	0.605	0.982	0.746	0.989	0.662	0.282	0.827	0.719	0.954	0.544	0.428	0.387	0.742	0.357	0.371	0.413	0.734	0.07	0.099	0.176	0.455	0.582	0.976	0.609	0.545	0.529	0.335	0.174	0.539	0.967	0.483	0.908	0.598	0.67
0.412	0.951	0.758	0.027	0.179	0.349	0.105	0.294	0.391	0.753	0.537	0.445	0.008	0.221	0.394	0.264	0.402	0.408	0.946	0.742	0.839	0.091	0.336	0.939	0.902	0.73	0.937	0.495	0.164	0.926	0.362	0.543	0.828	0.071	0.401	0.551
0.361	0.514	0.828	0.894	0.909	0.841	0.409	0.928	0.638	0.562	0.439	0.807	0.327	0.156	0.728	0.379	0.577	0.748	0.428	0.253	0.606	0.254	0.853	0.564	0.79	0.688	0.81	0.29	0.621	0.61	0.115	0.263	0.711	0.006	0.687	0.605
0.368	0.255	0.365	0.895	0.116	0.175	0.591	0.165	0.344	0.434	0.241	0.922	0.552	0.967	0.175	0.814	0.698	0.092	0.831	0.098	0.107	0.924	0.003	0.461	0.484	0.673	0.759	0.711	0.464	0.637	0.883	0.088	0.455	0.043	0.163	0.026
0.309	0.334	0.483	0.714	0.399	0.116	0.707	0.242	0.657	0.239	0.724	0.469	0.968	0.202	0.778	0.641	0.172	0.653	0.735	0.883	0.808	0.808	0.667	0.194	0.641	0.273	0.596	0.992	0.763	0.657	0.395	0.668	0.289	0.749	0.723	0.841
0.072	0.091	0.67	0.837	0.743	0.316	0.715	0.576	0.32	0.915	0.134	0.568	0.985	0.886	0.938	0.993	0.111	0.883	0.314	0.478	0.775	0.315	0.821	0.287	0.596	0.652	0.767	0.787	0.827	0.96	0.304	0.656	0.645	0.803	0.291	0.761
0.095	0.01	0.226	0.45	0.11	0.692	0.886	0.824	0.386	0.324	0.482	0.402	0.44	0.292	0.809	0.018	0.393	0.993	0.432	0.579	0.562	0.431	0.497	0.131	0.939	0.955	0.065	0.108	0.077	0.607	0.495	0.046	0.204	0.84	0.082	0.162
0.853	0.823	0.295	0.541	0.3	0.979	0.049	0.401	0.676	0.92	0.599	0.989	0.687	0.207	0.963	0.385	0.244	0.107	0.846	0.301	0.41	0.185	0.303	0.643	0.333	0.586	0.11	0.502	0.421	0.345	0.609	0.963	0.526	0.046	0.561	0.008
0.017	0.438	0.653	0.069	0.563	0.498	0.619	0.407	0.891	0.54	0.725	0.631	0.666	0.047	0.309	0.676	0.561	0.11	0.487	0.264	0.325	0.183	0.477	0.51	0.548	0.615	0.108	0.438	0.874	0.795	0.769	0.697	0.949	0.986	0.817	0.194
0.966	0.324	0.569	0.219	0.231	0.289	0.645	0.427	0.66	0.699	0.974	0.526	0.641	0.315	0.678	0.431	0.266	0.919	0.231	0.168	0.432	0.356	0.539	0.36	0.005	0.107	0.105	0.285	0.562	0.85	0.259	0.371	0.8	0.593	0.818	0.891
0.49	0.112	0.303	0.271	0.297	0.655	0.906	0.387	0.548	0.577	0.743	0.387	0.417	0.616	0.054	0.041	0.943	0.654	0.797	0.851	0.098	0.414	0.462	0.591	0.155	0.893	0.403	0.47	0.038	0.534	0.421	0.492	0.872	0.377	0.436	0.552
0.309	0.076	0.72	0.197	0.726	0.512	0.815	0.559	0.97	0.507	0.086	0.508	0.824	0.703	0.218	0.227	0.797	0.748	0.898	0.693	0.47	0.036	0.68	0.384	0.59	0.497	0.356	0.521	0.286	0.755	0.877	0.967	0.43	0.553	0.001	0.915
0.429	0.392	0.31	0.907	0.845	0.653	0.03	0.73	0.919	0.928	0.734	0.833	0.129	0.469	0.429	0.603	0.757	0.599	0.194	0.954	0.161	0.428	0.305	0.018	0.916	0.723	0.126	0.832	0.373	0.927	0.97	0.652	0.678	0.493	0.053	0.8
0.051	0.026	0.722	0.287	0.471	0.839	0.928	0.197	0.126	0.477	0.888	0.49	0.513	0.937	0.76	0.511	0.64	0.284	0.982	0.703	0.184	0.015	0.56	0.794	0.374	0.747	0.042	0.228	0.145	0.591	0.436	0.5	0.755	0.521	0.445	0.725
0.526	0.089	0.913	0.361	0.81	0.974	0.991	0.493	0.941	0.519	0.444	0.921	0.727	0.463	0.02	0.477	0.374	0.533	0.201	0.281	0.765	0.095	0.423	0.156	0.831	0.132	0.703	0.345	0.866	0.375	0.604	0.042	0.181	0.33	0.438	0.258
0.075	0.828	0.706	0.585	0.235	0.484	0.669	0.694	0.237	0.97	0.474	0.493	0.696	0.642	0.86	0.986	0.912	0.994	0.991	0.084	0.812	0.281	0.203	0.203	0.816	0.954	0.973	0.84	0.215	0.579	0.288	0.166	0.967	0.956	0.159	0.274
0.87	0.784	0.931	0.319	0.025	0.749	0.824	0.746	0.151	0.996	0.12	0.711	0.776	0.694	0.624	0.551	0.114	0.405	0.408	0.476	0.649	0.802	0.025	0.491	0.965	0.857	0.641	0.938	0.671	0.35	0.834	0.561	0.176	0.613	0.018	0.642
0.139	0.583	0.151	0.503	0.135	0.588	0.051	0.97	0	0.696	0.906	0.167	0.237	0.111	0.207	0.803	0.638	0.724	0.807	0.805	0.438	0.247	0.369	0.903	0.009	0.705	0.169	0.797	0.706	0.432	0.549	0.64	0.247	0.373	0.7	0.792
0.365	0.217	0.484	0.862	0.774	0.366	0.87	0.049	0.285	0.325	0.698	0.67	0.662	0.081	0.813	0.819	0.659	0.724	0.485	0.565	0.412	0.187	0.263	0.603	0.545	0.386	0.939	0.529	0.044	0.727	0.594	0.891	0.591	0.825	0.197	0.364
0.493	0.802	0.462	0.716	0.282	0.094	0.289	0.696	0.105	0.854	0.946	0.165	0.904	0.034	0.346	0.399	0.25	0.151	0.205	0.861	0.459	0.89	0.343	0.956	0.368	0.207	0.795	0.412	0.001	0.842	0.801	0.698	0.226	0.791	0.032	0.808
0.771	0.687	0.421	0.901	0.701	0.907	0.638	0.282	0.344	0.136	0.507	0.974	0.225	0.324	0.281	0.146	0.719	0.96	0.751	0.037	0.225	0.953	0.58	0.042	0.887	0.183	0.151	0.313	0.921	0.306	0.425	0.435	0.779	0.732	0.011	0.071
0.106	0.823	0.248	0.138	0.402	0.869	0.017	0.059	0.424	0.486	0.453	0.237	0.681	0.192	0.582	0.842	0.761	0.15	0.765	0.122	0.225	0.236	0.291	0.397	0.423	0.333	0.902	0.829	0.32	0.629	0.059	0.357	0.175	0.164	0.961	0.938
0.951	0.945	0.433	0.98	0.388	0.333	0.509	0.262	0.457	0.298	0.639	0.84	0.434	0.476	0.542	0.617	0.076	0.219	0.886	0.715	0.369	0.446	0.927	0.071	0.995	0.515	0.455	0.175	0.935	0.896	0.129	0.072	0.627	0.784	0.267	0.447
0.722	0.979	0.705	0.109	0.871	0.267	0.263	0.347	0.794	0.059	0.757	0.183	0.388	0.938	0.839	0.682	0.923	0.117	0.181	0.007	0.895	0.121	0.931	0.622	0.356	0.399	0.751	0.959	0.822	0.922	0.742	0.401	0.568	0.358	0.496	0.325
0.516	0.508	0.218	0.862	0	0.615	0.752	0.739	0.158	0.724	0.183	0.416	0.625	0.489	0.27	0.417	0.466	0.955	0.383	0.897	0.686	0.187	0.405	0.209	0.11	0.168	0.345	0.807	0.488	0.036	0.438	0.945	0.48	0.594	0.785	0.195
0.131	0.043	0.568	0.773	0.512	0.364	0.043	0.36	0.592	0.913	0.724	0.073	0.198	0.359	0.776	0.566	0.409	0.323	0.55	0.247	0.107	0.799	0.568	0.408	0.069	0.38	0.879	0.319	0.019	0.087	0.323	0.165	0.301	0.842	0.718	0.216
0.429	0.834	0.857	0.322	0.126	0.195	0.349	0.26	0.518	0.237	0.685	0.628	0.294	0.462	0.174	0.651	0.072	0.524	0.434	0.306	0.147	0.772	0.396	0.308	0.574	0.892	0.708	0.085	0.046	0.857	0.564	0.389	0.584	0.082	0.531	0.41
0.937	0.837	0.042	0.484	0.991	0.201	0.096	0.12	0.229	0.295	0.999	0.253	0.26	0.553	0.87	0.146	0.844	0.099	0.431	0.823	0.57	0.192	0.761	0.635	0.683	0.524	0.958	0.384	0.41	0.848	0.555	0.756	0.381	0.081	0.849	0.271
0.39	0.742	0.937	0.361	0.424	0.523	0.483	0.358	0.275	0.287	0.848	0.141	0.597	0.763	0.071	0.387	0.281	0.116	0.957	0.476	0.615	0.392	0.494	0.129	0.665	0.995	0.514	0.408	0.346	0.921	0.583	0.895	0.904	0.631	0.948	0.776
0.904	0.097	0.266	0.652	0.605	0.568	0.143	0.44	0.336	0.041	0.298	0.509	0.894	0.056	0.354	0.971	0.872	0.217	0.251	0.73	0.125	0.529	0.054	0.089	0.854	0.69	0.954	0.604	0.544	0.817	0.073	0.635	0.919	0.794	0.545	0.121
0.577	0.097	0.377	0.052	0.039	0.628	0.941	0.711	0.788	0.494	0.955	0.605	0.747	0.25	0.306	0.013	0.667	0.147	0.341	0.78	0.187	0.377	0.458	0.893	0.561	0.773	0.712	0.793	0.401	0.642	0.416	0.177	0.802	0.306	0.345	0.603
0.472	0.962	0.93	0.142	0.836	0.468	0.429	0.507	0.039	0.896	0.996	0.465	0.438	0.937	0.208	0.527	0.972	0.128	0.961	0.246	0.677	0.687	0.733	0.508	0.37	0.326	0.149	0.682	0.336	0.837	0.087	0.1	0.653	0.689	0.085	0.426
0.484	0.672	0.654	0.256	0.288	0.749	0.054	0.629	0.698	0.347	0.266	0.77	0.385	0.287	0.619	0.706	0.301	0.664	0.786	0.072	0.969	0.59	0.896	0.6	0.127	0.576	0.243	0.06	0.312	0.645	0.822	0.618	0.481	0.254	0.823	0.159
0.952	0.54	0.516	0.639	0.441	0.988	0.984	0.384	0.936	0.591	0.389	0.463	0.662	0.54	0.085	0.808	0.8	0.56	0.037	0.574	0.103	0.271	0.596	0.968	0.73	0.523	0.474	0.807	0.173	0.047	0.062	0.111	0.473	0.019	0.275	0.046
0.588	0.654	0.684	0.764	0.16	0.81	0.439	0.284	0.569	0.24	0.093	0.265	0.507	0.914	0.071	0.521	0.184	0.439	0.171	0.162	0.02	0.218	0.828	0.404	0.657	0.912	0.873	0.444	0.687	0.494	0.156	0.091	0.384	0.712	0.342	0.609
0.947	0.79	0.15	0.804	0.55	0.692	0.64	0.686	0.686	0.505	0.223	0.803	0.759	0.753	0.317	0.125	0.654	0.278	0.754	0.901	0.437	0.099	0.146	0.416	0.44	0.861	0.704	0.794	0.736	0.041	0.319	0.606	0.984	0.877	0.432	0.794
0.631	0.01	0.029	0.158	0.866	0.406	0.568	0.32	0.792	0.041	0.695	0.159	0.789	0.462	0.572	0.329	0.272	0.722	0.31	0.201	0.179	0.866	0.347	0.78	0.371	0.53	0.497	0.803	0.615	0.288	0.955	0.346	0.924	0.836	0.409	0.039
0.943	0.977	0.715	0.742	0.647	0.303	0.397	0.686	0.116	0.459	0.226	0.234	0.109	0.957	0.556	0.23	0.499	0.134	0.03	0.253	0.228	0.576	0.124	0.138	0.112	0.258	0.346	0.907	0.224	0.433	0.48	0.697	0.434	0.942	0.695	0.406
0.596	0.912	0.789	0.774	0.503	0.952	0.804	0.917	0.023	0.474	0.758	0.266	0.485	0.742	0.636	0.32	0.234	0.987	0.715	0.114	0.303	0.513	0.651	0.478	0.679	0.109	0.205	0.915	0.12	0.65	0.667	0.078	0.029	0.503	0.57	0.848
0.232	0.996	0.101	0.002	0.571	0.643	0.884	0.527	0.319	0.041	0.976	0.292	0.683	0.607	0.822	0.726	0.518	0.341	0.934	0.921	0.159	0.049	0.34	0.765	0.923	0.763	0.758	0.778	0.088	0.9	0.328	0.378	0.861	0.505	0.705	0.064
0.523	0.467	0.721	0.102	0.214	0.827	0.656	0.149	0.371	0.373	0.187	0.448	0.101	0.54	0.456	0.767	0.528	0.102	0.296	0.355	0.439	0.166	0.382	0.778	0.853	0.532	0.503	0.132	0.416	0.331	0.466	0.159	0.16	0.031	0.684	0.1
0.6	0.582	0.173	0.307	0.59	0.769	0.763	0.256	0.079	0.825	0.99	0.487	0.596	0.932	0.61	0.738	0.003	0.789	0.28	0.245	0.482	0.677	0.657	0.139	0.088	0.954	0.521	0.566	0.127	0.152	0.978	0.089	0.001	0.691	0.595	0.114
0.487	0.687	0.011	0.586	0.507	0.016	0.599	0.198	0.152	0.152	0.615	0.969	0.112	0.018	0.074	0.167	0.777	0.796	0.086	0.747	0.554	0.181	0.555	0.318	0.56	0.614	0.306	0.023	0.703	0.891	0.438	0.04	0.443	0.028	0.775	0.367
0.623	0.775	0.417	0.883	0.186	0.573	0.233	0.922	0.241	0.6	0.468	0.655	0.758	0.757	0.649	0.003	0.54	0.464	0.139	0.204	0.714	0.278	0.194	0.443	0.787	0.207	0.05	0.401	0.147	0.086	0.208	0.532	0.731	0.64	0.606	0.653
0.048	0.061	0.379	0.918	0.089	0.36	0.37	0.665	0.213	0.005	0.93	0.004	0.127	0.485	0.676	0.395	0.382	0.77	0.16	0.44	0.102	0.103	0.298	0.22	0.001	0.582	0.454	0.76	0.036	0.751	0.412	0.028	0.715	0.421	0.817	0.137
0.887	0.951	0.753	0.653	0.158	0.665	0.75	0.216	0.005	0.45	0.076	0.011	0.722	0.115	0.127	0.008	0.684	0.174	0.427	0.529	0.304	0.161	0.469	0.752	0.706	0.432	0.736	0.852	0.813	0.967	0.128	0.365	0.618	0.763	0.631	0.649
0.199	0.248	0.678	0.436	0.317	0.071	0.945	0.003	0.288	0.604	0.307	0.81	0.38	0.151	0.523	0.969	0.02	0.141	0.401	0.972	0.498	0.207	0.948	0.058	0.901	0.75	0.903	0.504	0.362	0.502	0.895	0.481	0.161	0.556	0.484	0.873
0.677	0.523	0.656	0.541	0.629	0.528	0.629	0.953	0.157	0.209	0.567	0.027	0.629	0.29	0.531	0.745	0.121	0.673	0.105	0.363	0.669	0.801	0.057	0.249	0.41	0.493	0.025	0.661	0.48	0.598	0.119	0.985	0.782	0.009	0.382	0.564
0.717	0.606	0.945	0.494	0.534	0.18	0.818	0.183	0.075	0.283	0.601	0.596	0.833	0.453	0.559	0.28	0.57	0.942	0.278	0.461	0.365	0.753	0.21	0.558	0.898	0.736	0.613	0.794	0.273	0.637	0.217	0.571	0.783	0.011	0.677	0.136
0.829	0.735	0.756	0.62	0.995	0.954	0.992	0.098	0.091	0.515	0.882	0.239	0.488	0.188	0.513	0.641	0.596	0.192	0.46	0.103	0.478	0.04	0.941	0.803	0.109	0.766	0.155	0.089	0.962	0.087	0.753	0.831	0.542	0.132	0.408	0.727
0.141	0.708	0.058	0.802	0.05	0.315	0.891	0.364	0.233	0.065	0.113	0.741	0.312	0.479	0.96	0.645	0.457	0.152	0.53	0.481	0.159	0.852	0.755	0.682	0.962	0.967	0.384	0.747	0.006	0.259	0.249	0.951	0.292	0.449	0.319	0.663
0.185	0.688	0.811	0.978	0.874	0.507	0.982	0.121	0.857	0.103	0.847	0.084	0.583	0.406	0.83	0.141	0.184	0.248	0.3	0.515	0.838	0.858	0.872	0.852	0.002	0.228	0.962	0.239	0.151	0.245	0.491	0.605	0.798	0.759	0.857	0.5
0.409	0.346	0.965	0.297	0.66	0.794	0.681	0.075	0.196	0.985	0.469	0.447	0.926	0.128	0.671	0.561	0.216	0.912	0.49	0.072	0.38	0.187	0.428	0.691	0.725	0.208	0.684	0.577	0.822	0.481	0.296	0.965	0.679	0.642	0.372	0.39
0.484	0.461	0.7	0.522	0.171	0.019	0.311	0.509	0.804	0.596	0.551	0.726	0.822	0.248	0.917	0.684	0.636	0.491	0.24	0.755	0.818	0.749	0.248	0.046	0.326	0.41	0.528	0.291	0.004	0.228	0.905	0.768	0.01	0.924	0.941	0.627
0.878	0.911	0.661	0.296	0.026	0.435	0.448	0.621	0.26	0.473	0.044	0.576	0.293	0.428	0.312	0.111	0.986	0.062	0.163	0.518	0.478	0.814	0.05	0.311	0.283	0.147	0.083	0.214	0.587	0.05	0.689	0.538	0.373	0.593	0.62	0.091
0.171	0.591	0.218	0.437	0.903	0.213	0.881	0.042	0.473	0.412	0.243	0.579	0.71	0.188	0.34	0.977	0.184	0.799	0.74	0.609	0.562	0.566	0.087	0.54	0.245	0.004	0.468	0.156	0.86	0.773	0.888	0.046	0.549	0.865	0.312	0.458
0.714	0.779	0.3	0.95	0.081	0.181	0.551	0.94	0.833	0.214	0.388	0.899	0.415	0.849	0.651	0.244	0.714	0.663	0.924	0.192	0.625	0.42	0.576	0.662	0.375	0.968	0.173	0.566	0.486	0.064	0.161	0.314	0.158	0.399	0.254	0.674
0.329	0.098	0.484	0.947	0.171	0.505	0.027	0.876	0.549	0.214	0.569	0.128	0.341	0.41	0.035	0.531	0.052	0.746	0.695	0.978	0.412	0.669	0.657	0.216	0.309	0.158	0.376	0.328	0.204	0.152	0.998	0.722	0.962	0.263	0.707	0.303
0.138	0.535	0.065	0.788	0.954	0.617	0.973	0.529	0.774	0.781	0.989	0.041	0.416	0.245	0.081	0.009	0.004	0.932	0.515	0.151	0.471	0.715	0.24	0.064	0.926	0.545	0.901	0.668	0.505	0.631	0.063	0.454	0.648	0.806	0.106	0.632
0.345	0.453	0.822	0.695	0.445	0.48	0.096	0.619	0.5	0.686	0.598	0.771	0.99	0.178	0.001	0.936	0.935	0.729	0.629	0.047	0.352	0.048	0.879	0.017	0.529	0.622	0.754	0.01	0.645	0.999	0.089	0.025	0.363	0.91	0.978	0.717
0.128	0.516	0.674	0.868	0.029	0.319	0.828	0.584	0.739	0.147	0.821	0.881	0.121	0.198	0.596	0.145	0.061	0.392	0.683	0.302	0.391	0.281	0.758	0.975	0.435	0.244	0.528	0.96	0.071	0.709	0.855	0.26	0.074	0.277	0.276	0.736
0.441	0.277	0.219	0.553	0.15	0.702	0.668	0.409	0.955	0.37	0.196	0.443	0.046	0.712	0.281	0.669	0.876	0.891	0.757	0.174	0.181	0.052	0.251	0.028	0.62	0.279	0.597	0.423	0.889	0.68	0.744	0.672	0.97	0.016	0.449	0.942
0.36	0.898	0.262	0.971	0.021	0.698	0.706	0.861	0.301	0.941	0.756	0.062	0.729	0.187	0.609	0.086	0.801	0.586	0.817	0.764	0.601	0.065	0.199	0.134	0.746	0.525	0.615	0.599	0.683	0.428	0.515	0.944	0.602	0.264	0.146	0.593
0.374	0.726	0.68	0.495	0.052	0.59	0.815	0.511	0.769	0.113	0.294	0.924	0.81	0.212	0.535	0.615	0.579	0.546	0.926	0.238	0.776	0.757	0.191	0.219	0.576	0.205	0.208	0.734	0.124	0.661	0.976	0.168	0.573	0.302	0.798	0.804
0.096	0.398	0.813	0.447	0.01	0.623	0.887	0.41	0.175	0.878	0.976	0.438	0.558	0.872	0.399	0.548	0.617	0.713	0.679	0.91	0.789	0.464	0.701	0.161	0.456	0.293	0.749	0.671	0.856	0.627	0.836	0.873	0.224	0.614	0.394	0.174
0.6	0.66	0.781	0.332	0.272	0.967	0.38	0.504	0.85	0.341	0.361	0.713	0.265	0.202	0.789	0.69	0.729	0.786	0.164	0.711	0.65	0.984	0.565	0.524	0.935	0.99	0.366	0.534	0.375	0.861	0.023	0.442	0.441	0.026	0.392	0.2
0.005	0.998	0.353	0.41	0.162	0.579	0.323	0.738	0.97	0.371	0.025	0.029	0.169	0.386	0.35	0.173	0.515	0.65	0.977	0.535	0.03	0.242	0.61	0.168	0.552	0.545	0.699	0.613	0.759	0.515	0.291	0.134	0.717	0.427	0.579	0.848
0.808	0.254	0.523	0.689	0.004	0.875	0.806	0.015	0.745	0.343	0.126	0.318	0.504	0.167	0.917	0.606	0.238	0.437	0.113	0.071	0.061	0.55	0.821	0.564	0.073	0.583	0.011	0.791	0.694	0.912	0.499	0.219	0.001	0.484	0.907	0.004
0.518	0.716	0.672	0.288	0.236	0.218	0.31	0.18	0.027	0.626	0.07	0.268	0.85	0.153	0.124	0.915	0.219	0.164	0.301	0.529	0.589	0.899	0.984	0.266	0.442	0.462	0.766	0.97	0.599	0.885	0.521	0.73	0.494	0.188	0.964	0.02
0.005	0.379	0.521	0.022	0.098	0.69	0.934	0.677	0.561	0.75	0.453	0.555	0.058	0.754	0.282	0.325	0.144	0.251	0.564	0.66	0.388	0.489	0.267	0.818	0.519	0.614	0.909	0.365	0.865	0.81	0.79	0.289	0.717	0.512	0.844	0.2
0.409	0.41	0.546	0.473	0.097	0.956	0.473	0.324	0.431	0.444	0.412	0.064	0.107	0.455	0.634	0.386	0.321	0.417	0.053	0.321	0.726	0.813	0.104	0.658	0.662	0.588	0.451	0.377	0.059	0.181	0.785	0.289	0.826	0.058	0.5	0.373
0.434	0.111	0.459	0.22	0.446	0.805	0.655	0.268	0.791	0.108	0.487	0.878	0.45	0.249	0.481	0.55	0.999	0.77	0.675	0.238	0.653	0.746	0.052	0.683	0.254	0.326	0.87	0.349	0.023	0.314	0.337	0.556	0.776	0.958	0.374	0.412
0.658	0.434	0.672	0.711	0.241	0.682	0.356	0.622	0.626	0.943	0.514	0.01	0.974	0.107	0.514	0.747	0.422	0.252	0.912	0.375	0.564	0.198	0.475	0.244	0.18	0.875	0.159	0.517	0.024	0.52	0.447	0.677	0.076	0.23	0.267	0.793
0.483	0.981	0.095	0.312	0.704	0.208	0.531	0.648	0.906	0.446	0.159	0.04	0.921	0.924	0.576	0.841	0.487	0.539	0.641	0.379	0.989	0.526	0.161	0.453	0.028	0.113	0.64	0.279	0.928	0.699	0.488	0.777	0.084	0.772	0.663	0.4
0.882	0.084	0.794	0.194	0.487	0.474	0.315	0.789	0.22	0.466	0.89	0.38	0.681	0.179	0.819	0.825	0.073	0.859	0.921	0.61	0.613	0.112	0.12	0.632	0.129	0.215	0.043	0.966	0.382	0.421	0.017	0.144	0.663	0.635	0.153	0.723
0.606	0.211	0.582	0.143	0.52	0.124	0.703	0.74	0.954	0.143	0.546	0.483	0.225	0.784	0.281	0.112	0.282	0.836	0.589	0.956	0.293	0.261	0.158	0.954	0.443	0.541	0.284	0.8	0.605	0.749	0.941	0.327	0.762	0.124	0.834	0.119
0.312	0.608	0.957	0.095	0.728	0.606	0.84	0.31	0.511	0.15	0.365	0.266	0.348	0.737	0.572	0.727	0.292	0.632	0.379	0.185	0.826	0.612	0.484	0.426	0.598	0.341	0.99	0.302	0.642	0.844	0.759	0.864	0.275	0.397	0.644	0.119
0.499	0.748	0.131	0.785	0.932	0.329	0.581	0.022	0.488	0.689	0.48	0.16	0.833	0.752	0.601	0.002	0.955	0.914	0.157	0.083	0.933	0.478	0.785	0.196	0.709	0.481	0.264	0.53	0.715	0.49	0.963	0.87	0.78	0.908	0.418	0.034
0.96	0.531	0.192	0.317	0.327	0.099	0.984	0.934	0.31	0.083	0.705	0.091	0.628	0.176	0.822	0.89	0.509	0.869	0.893	0.674	0.2	0.395	0.181	0.23	0.136	0.937	0.158	0.553	0.391	0.019	0.326	0.403	0.19	0.89	0.134	1
0.158	0.843	0.623	0.108	0.428	0.75	0.823	0.446	0.958	0.436	0.622	0.405	0.42	0.917	0.007	0.474	0.961	0.748	0.637	0.238	0.398	0.821	0.056	0.393	0.141	0.723	0.96	0.922	0.853	0.983	0.055	0.561	0.84	0.634	0.504	0.146
0.71	0.003	0.085	0.123	0.276	0.367	0.521	0.76	0.447	0.866	0.519	0.756	0.025	0.188	0.99	0.351	0.754	0.209	0.589	0.998	0.712	0.004	0.551	0.679	0.477	0.53	0.876	0.125	0.554	0.257	0.158	0.37	0.236	0.449	0.643	0.027
0.764	0.569	0.09	0.879	0.813	0.232	0.462	0.859	0.04	0.948	0.668	0.946	0.633	0.296	0.687	0.34	0.187	0.147	0.405	0.743	0.503	0.092	0.243	0.993	0.471	0.415	0.006	0.223	0.851	0.571	0.429	0.386	0.527	0.769	0.353	0.72
0.809	0.711	0.401	0.084	0.457	0.458	0.482	0.528	0.921	0.735	0.505	0.555	0.215	0.762	0.869	0.72	0.263	0.209	0.211	0.539	0.029	0.013	0.257	0.552	0.472	0.725	0.984	0.355	0.562	0.501	0.956	0.383	0.593	0.238	0.696	0.971
0.556	0.912	0.79	0.636	0.994	0.299	0.501	0.544	0.424	0.402	0.098	0.56	0.814	0.487	0.514	0.987	0.416	0.472	0.285	0.178	0.07	0.238	0.9	0.276	0.349	0.563	0.538	0.221	0.534	0.755	0.688	0.53	0.556	0.214	0.102	0.101
0.686	0.582	0.34	0.734	0.883	0.354	0.611	0.325	0.376	0.216	0.96	0.183	0.017	0.323	0.201	0.635	0.878	0.792	0.289	0.326	0.645	0.544	0.813	0.545	0.088	0.051	0.636	0.721	0.432	0.957	0.09	0.977	0.793	0.062	0.808	0.02
0.185	0.274	0.209	0.653	0.026	0.716	0.879	0.169	0.639	0.759	0.793	0.317	0.97	0.742	0.919	0.904	0.481	0.405	0.87	0.644	0.583	0.247	0.92	0.423	0.532	0.06	0.536	0.804	0.274	0.053	0.013	0.289	0.313	0.152	0.844	0.019
0.621	0.879	0.197	0.816	0.445	0.588	0.773	0.406	0.794	0.354	0.13	0.656	0.86	0.672	0.118	0.357	0.918	0.22	0.068	0.437	0.574	0.359	0.533	0.683	0.036	0.75	0.168	0.773	0.237	0.628	0.317	0.027	0.666	0.972	0.045	0.796
0.339	0.77	0.77	0.515	0.864	0.572	0.734	0.485	0.436	0.421	0.832	0.791	0.95	0.554	0.043	0.941	0.581	0.73	0.917	0.338	0.459	0.907	0.003	0.397	0.787	0.558	0.958	0.001	0.735	0.482	0.455	0.784	0.822	0.679	0.926	0.604
0.462	0.626	0.394	0.44	0.32	0.382	0.186	0.889	0.843	0	0.165	0.915	0.913	0.072	0.06	0.692	0.056	0.279	0.682	0.921	0.603	0.155	0.163	0.482	0.381	0.389	0.007	0.295	0.542	0.543	0.745	0.023	0.666	0.186	0.138	0.012
0.016	0.843	0.041	0.018	0.303	0.684	0.906	0.56	0.718	0.701	0.293	0.78	0.015	0.209	0.133	0.229	0.929	0.207	0.684	0.624	0.957	0.677	0.741	0.892	0.817	0.241	0.337	0.302	0.42	0.289	0.18	0.753	0.875	0.572	0.241	0.578
0.131	0.59	0.897	0.591	0.769	0.812	0.713	0.57	0.61	0.559	0.175	0.334	0.067	0.212	0.432	0.736	0.202	0.548	0.966	0.985	0.099	0.743	0.489	0.773	0.918	0.131	0.594	0.877	0.341	0.302	0.434	0.496	0.529	0.665	0.588	0.202
0.702	0.32	0.386	0.558	0.146	0.004	0.32	0.383	0.885	0.355	0.138	0.967	0.853	0.946	0.232	0.549	0.964	0.921	0.923	0.405	0.814	0.568	0.616	0.338	0.343	0.416	0.383	0.011	0.382	0.805	0.313	0.205	0.131	0.823	0.62	0.756
0.257	0.589	0.885	0.087	0.649	0.135	0.121	0.216	0.618	0.166	0.335	0.049	0.783	0.867	0.548	0.045	0.976	0.435	0.986	0.667	0.261	0.828	0.933	0.702	0.402	0.126	0.791	0.996	0.434	0.995	0.406	0.736	0.132	0.615	0.496	0.843
0.45	0.229	0.015	0.703	0.481	0.033	0.621	0.2	0.192	0.359	0.141	0.565	0.206	0.323	0.518	0.632	0.607	0.306	0.67	0.702	0.215	0.757	0.741	0.803	0.752	0.437	0.166	0.116	0.303	0.305	0.441	0.199	0.109	0.278	0.061	0.555
0.853	0.627	0.986	0.93	0.807	0.26	0.534	0.845	0.107	0.809	0.872	0.527	0.252	0.248	0.188	0.3	0.426	0.027	0.094	0.012	0.973	0.747	0.991	0.765	0.03	0.651	0.966	0.354	0.307	0.334	0.753	0.762	0.109	0.158	0.954	0.8
0.265	0.224	0.965	0.909	0.215	0.906	0.851	0.409	0.144	0.404	0.892	0.24	0.399	0.634	0.106	0.346	0.691	0.247	0.352	0.6	0.876	0.845	0.105	0.168	0.389	0.924	0.381	0.257	0.465	0.047	0.415	0.586	0.91	0.444	0.13	0.723
0.006	0.385	0.045	0.156	0.75	0.291	0.347	0.136	0.276	0.145	0.342	0.879	0.964	0.786	0.795	0.998	0.701	0.593	0.46	0.355	0.374	0.647	0.766	0.573	0.119	0.201	0.735	0.859	0.383	0.615	0.578	0.706	0.292	0.671	0.207	0.52
0.962	0.758	0.171	0.696	0.942	0.929	0.766	0.855	0.865	0.959	0.915	0.024	0.751	0.183	0.197	0.324	0.139	0.431	0.038	0.242	0.48	0.901	0.614	0.27	0.606	0.716	0.312	0.371	0.542	0.432	0.832	0.905	0.329	0.532	0.423	0.933
0.546	0.067	0.74	0.166	0.735	0.706	0.008	0.124	0.396	0.829	0.948	0.775	0.7	0.33	0.345	0.738	0.658	0.24	0.612	0.618	0.059	0.175	0.907	0.573	0.436	0.14	0.942	0.326	0.55	0.063	0.161	0.24	0.548	0.155	0.764	0.093
0.873	0.248	0.372	0.528	0.998	0.901	0.576	0.017	0.308	0.096	0.807	0.9	0.052	0.391	0.684	0.373	0.257	0.672	0.892	0.293	0.653	0.26	0.893	0.806	0.19	0.175	0.146	0.967	0.525	0.72	0.249	0.949	0.616	0.487	0.663	0.757
0.347	0.612	0.659	0.862	0.197	0.795	0.505	0.868	0.668	0.367	0.388	0.444	0.924	0.98	0.123	0.212	0.656	0.008	0.834	0.589	0.399	0.531	0.666	0.17	0.165	0.179	0.566	0.638	0.264	0.639	0.865	0.247	0.563	0.961	0.757	0.298
0.46	0.231	0.121	0.38	0.238	0.19	0.527	0.641	0.288	0.118	0.653	0.169	0.098	0.404	0.569	0.544	0.625	0.397	0.12	0.338	0.766	0.474	0.464	0.257	0.481	0.555	0.1	0.764	0.591	0.404	0.702	0.555	0.874	0.908	0.485	0.167
0.645	0.716	0.251	0.827	0.468	0.981	0.551	0.126	0.412	0.072	0.559	0.779	0.474	0.001	0.042	0.919	0.561	0.039	0.383	0.719	0.637	0.85	0.604	0.658	0.873	0.536	0.782	0.774	0.254	0.139	0.11	0.847	0.191	0.195	0.37	0.059
0.997	0.42	0.534	0.565	0.922	0.529	0.608	0.821	0.987	0.132	0.075	0.139	0.644	0.456	0.737	0.491	0.485	0.646	0.382	0.145	0.418	0.269	0.655	0.274	0.54	0.927	0.953	0.195	0.736	0.121	0.305	0.401	0.389	0.502	0.604	0.456
0.559	0.366	0.34	0.935	0.438	0.951	0.023	0.908	0.355	0.865	0.42	0.07	0.334	0.824	0.022	0.183	0.374	0.817	0.683	0.901	0.825	0.672	0.513	0.896	0.298	0.934	0.739	0.62	0.523	0.878	0.218	0.698	0.879	0.79	0.69	0.618
0.048	0.814	0.285	0.608	0.726	0.274	0.835	0.778	0.097	0.207	0.544	0.836	0.935	0.616	0.215	0.197	0.145	0.352	0.272	0.316	0.61	0.251	0.256	0.223	0.064	0.642	0.26	0.509	0.484	0.48	0.712	0.971	0.563	0.562	0.779	0.615
0.986	0.728	0.678	0.822	0.327	0.218	0.575	0.28	0.448	0.602	0.244	0.503	0.336	0.575	0.96	0.191	0.921	0.847	0.167	0.901	0.848	0.185	0.043	0.01	0.363	0.606	0.779	0.024	0.535	0.399	0.741	0.392	0.439	0.756	0.63	0.787
0.005	0.273	0.435	0.455	0.473	0.055	0.909	0.544	0.219	0.951	0.689	0.078	0.398	0.379	0.887	0.121	0.432	0.921	0.971	0.186	0.729	0.698	0.447	0.173	0.417	0.662	0.735	0.778	0.135	0.281	0.656	0.489	0.598	0.506	0.281	0.431
0.562	0.883	0.59	0.799	0.668	0.005	0.384	0.622	0.783	0.732	0.457	0.115	0.837	0.239	0.685	0.629	0.037	0.153	0.344	0.686	0.809	0.676	0.08	0.524	0.68	0.369	0.287	0.456	0.655	0.938	0.328	0.771	0.575	0.444	0.247	0.809
0.585	0.335	0.433	0.731	0.607	0.848	0.584	0.695	0.02	0.947	0.07	0.013	0.613	0.876	0.452	0.782	0.248	0.081	0.15	0.732	0.882	0.354	0.905	0.776	0.529	0.746	0.512	0.856	0.606	0.675	0.924	0.059	0.943	0.511	0.548	0.171
0.026	0.31	0.223	0.62	0.339	0.966	0.994	0.101	0.25	0.756	0.49	0.925	0.504	0.483	0.526	0.623	0.801	0.657	0.801	0.972	0.976	0.334	0.526	0.165	0.658	0.906	0.67	0.277	0.092	0.431	0.266	0.6	0.367	0.56	0.631	0.023
0.205	0.088	0.925	0.042	0.603	0.104	0.329	0.74	0.033	0.579	0.133	0.51	0.353	0.886	0.201	0.592	0.502	0.794	0.055	0.066	0.527	0.639	0.952	0.072	0.305	0.123	0.191	0.624	0.791	0.119	0.753	0.128	0.733	0.473	0.294	0.399
0.958	0.101	0.827	0.446	0.495	0.9	0.903	0.473	0.036	0.164	0.227	0.523	0.773	0.018	0.194	0.232	0.308	0.876	0.897	0.712	0.114	0.889	0.677	0.98	0.649	0.533	0.739	0.279	0.026	0.198	0.147	0.082	0.442	0.192	0.24	0.646
0.52	0.004	0.103	0.576	0.824	0.135	0.588	0.888	0.163	0.191	0.296	0.914	0.544	0.215	0.117	0.205	0.115	0.442	0.117	0.439	0.06	0.712	0.511	0.816	0.716	0.468	0.811	0.42	0.499	0.644	0.779	0.488	0.434	0.371	0.478	0.608
0.676	0.444	0.441	0.38	0.831	0.187	0.712	0.059	0.844	0.039	0.406	0.061	0.527	0.195	0.921	0.088	0.331	0.493	0.146	0.931	0.158	0.545	0.026	0.497	0.752	0.486	0.18	0.24	0.715	0.014	0.324	0.644	0.397	0.183	0.008	0.576
0.45	0.874	0.114	0.379	0.251	0.159	0.619	0.404	0.385	0.699	0.136	0.076	0.92	0.729	0.85	0.651	0.963	0.041	0.487	0.838	0.135	0.239	0.358	0.849	0.02	0.275	0.492	0.885	0.276	0.089	0.191	0.886	0.049	0.927	0.502	0.86
0.533	0.648	0.488	0.22	0.29	0.894	0.491	0.904	0.645	0.699	0.106	0.766	0.936	0.042	0.142	0.614	0.556	0.875	0.155	0.395	0.851	0.205	0.966	0.089	0.538	0.44	0.894	0.535	0.083	0.657	0.508	0.775	0.061	0.741	0.154	0.442
0.872	0.371	0.247	0.866	0.325	0.085	0.653	0.826	0.951	0.606	0.058	0.015	0.754	0.654	0.732	0.222	0.4	0.589	0.187	0.499	0.549	0.321	0.103	0.954	0.605	0.96	0.608	0.472	0.503	0.053	0.95	0.574	0.163	0.232	0.947	0.355
0.369	0.974	0.644	0.107	0.89	0.403	0.955	0.887	0.415	0.218	0.09	0.657	0.727	0.209	0.02	0.431	0.981	0.609	0.888	0.007	0.938	0.777	0.149	0.136	0.776	0.1	0.409	0.019	0.122	0.001	0.079	0.96	0.55	0.7	0.974	0.371
0.691	0.726	0.005	0.774	0.98	0.238	0.652	0.919	0.645	0.649	0.007	0.079	0.814	0.567	0.801	0.04	0.798	0.112	0.612	0.016	0.272	0.937	0.971	0.258	0.602	0.936	0.237	0.962	0.909	0.452	0.712	0.044	0.626	0.031	0.341	0.837
0.144	0.996	0.532	0.436	0.153	0.681	0.073	0.922	0.324	0.442	0.044	0.8	0.84	0.626	0.851	0.842	0.945	0.514	0.672	0.388	0.21	0.968	0.636	0.907	0.222	0.369	0.604	0.245	0.47	0.837	0.929	0.519	0.197	0.609	0.023	0.28
0.77	0.04	0.31	0.974	0.548	0.462	0.631	0.227	0.506	0.637	0.716	0.373	0.333	0.719	0.83	0.776	0.999	0.276	0.46	0.25	0.273	0.75	0.405	0.185	0.902	0.027	0.102	0.395	0.691	0.22	0.111	0.958	0.926	0.521	0.373	0.468
0.042	0.395	0.562	0.813	0.293	0.361	0.478	0.503	0.064	0.845	0.186	0.289	0.783	0.068	0.616	0.882	0.15	0.662	0.476	0.879	0.604	0.954	0.961	0.598	0.361	0.437	0.525	0.111	0.731	0.759	0.502	0.111	0.508	0.415	0.542	0.334
0.614	0.289	0.514	0.244	0.739	0.682	0.683	0.934	0.585	0.952	0.493	0.416	0.458	0.859	0.003	0.008	0.113	0.52	0.59	0.775	0.117	0.8	0.273	0.742	0.322	0.634	0.797	0.224	0.314	0.243	0.46	0.618	0.348	0.417	0.978	0.235
0.326	0.786	0.161	0.939	0.447	0.592	0.693	0.833	0.348	0.661	0.609	0.016	0.974	0.756	0.37	0.753	0.344	0.385	0.424	0.054	0.06	0.374	0.558	0.088	0.991	0.391	0.369	0.096	0.643	0.265	0.002	0.168	0.31	0.741	0.799	0.469
0.79	0.666	0.412	0.27	0.458	0.328	0.917	0.45	0.245	0.541	0.103	0.714	0.482	0.56	0.083	0.39	0.569	0.213	0.829	0.581	0.605	0.843	0.818	0.034	0.028	0.874	0.348	0.127	0.584	0.792	0.374	0.98	0.464	0.97	0.733	0.117
0.216	0.593	0.773	0.827	0.923	0.148	0.313	0.909	0.921	0.493	0	0.097	0.394	0.452	0.888	0.693	0.473	0.432	0.686	0.957	0.424	0.849	0.536	0.745	0.107	0.934	0.244	0.966	0.834	0.706	0.562	0.996	0.209	0.61	0.741	0.577
0.496	0.158	0.177	0.199	0.157	0.663	0.596	0.225	0.217	0.485	0.373	0.734	0.724	0.165	0.918	0.694	0.388	0.754	0.456	0.572	0.678	0.04	0.344	0.438	0.635	0.301	0.21	0.4	0.813	0.424	0.994	0.738	0.916	0.627	0.712	0.078
0.087	0.963	0.47	0.614	0.899	0.222	0.86	0.822	0.231	0.491	0.588	0.011	0.953	0.162	0.952	0.401	0.81	0.34	0.863	0.085	0.565	0.153	0.717	0.767	0.786	0.275	0.801	0.089	0.09	0.267	0.317	0.934	0.464	0.077	0.808	0.809
0.98	0.243	0.18	0.952	0.868	0.468	0.134	0.171	0.291	0.58	0.576	0.346	0.728	0.484	0.312	0.828	0.589	0.711	0.105	0.562	0.824	0.793	0.639	0.707	0.296	0.026	0.289	0.493	0.538	0.651	0.433	0.891	0.977	0.095	0.535	0.342
0.305	0.104	0.587	0.618	0.12	0.355	0.469	0.43	0.311	0.662	0.963	0.471	0.286	0.795	0.113	0.482	0.228	0.746	0.367	0.756	0.26	0.574	0.46	0.228	0.783	0.956	0.14	0.563	0.673	0.44	0.022	0.168	0.427	0.213	0.665	0.526
0.791	0.124	0.997	0.897	0.12	0.524	0.76	0.672	0.152	0.077	0.694	0.809	0.061	0.843	0.27	0.871	0.1	0.029	0.214	0.295	0.924	0.808	0.882	0.25	0.63	0.963	0.594	0.047	0.393	0.298	0.991	0.108	0.654	0.064	0.463	0.306
0.745	0.553	0.678	0.188	0.245	0.344	0.002	0.446	0.351	0.655	0.291	0.102	0.46	0.057	0.85	0.963	0.217	0.017	0.774	0.057	0.156	0.682	0.758	0.488	0.746	0.54	0.316	0.254	0.658	0.893	0.639	0.438	0.187	0.292	0.381	0.599
0.048	0.299	0.717	0.13	0.569	0.518	0.412	0.862	0.062	0.39	0.858	0.609	0.887	0.702	0.353	0.326	0.108	0.109	0.754	0.274	0.006	0.332	0.65	0.876	0.975	0.471	0.21	0.135	0.706	0.48	0.592	0.213	0.616	0.675	0.669	0.853
0.178	0.502	0.593	0.272	0.303	0.136	0.053	0.593	0.315	0.22	0.055	0.112	0.282	0.837	0.445	0.586	0.547	0.749	0.829	0.516	0.502	0.029	0.58	0.466	0.156	0.393	0.971	0.959	0.667	0.502	0.246	0.783	0.505	0.331	0.506	0.965
0.131	0.696	0.64	0.846	0.005	0.051	0.269	0.528	0.44	0.563	0.683	0.981	0.228	0.436	0.347	0.358	0.116	0.142	0.104	0.727	0.499	0.638	0.544	0.345	0.009	0.542	0.701	0.152	0.607	0.761	0.795	0.865	0.273	0.554	0.962	0.407
0.972	0.463	0.435	0.814	0.968	0.6	0.704	0.058	0.097	0.327	0.158	0.147	0.015	0.09	0.339	0.321	0.594	0.024	0.442	0.435	0.942	0.752	0.982	0.962	0.816	0.146	0.935	0.273	0.363	0.837	0.537	0.467	0.245	0.871	0.182	0.017
0.046	0.742	0.514	0.231	0.868	0.939	0.167	0.996	0.069	0.386	0.776	0.425	0.175	0.31	0.727	0.845	0.388	0.618	0.488	0.155	0.222	0.906	0.729	0.078	0.624	0.662	0.18	0.828	0.721	0.837	0.356	0.199	0.491	0.041	0.687	0.328
0.021	0.428	0.472	0.433	0.386	0.983	0.665	0.903	0.212	0.109	0.337	0.926	0.371	0.61	0.669	0.713	0.104	0.557	0.15	0.715	0.959	0.033	0.765	0.899	0.228	0.399	0.777	0.401	0.025	0.931	0.764	0.592	0.296	0.198	0.678	0.825
0.096	0.302	0.394	0.103	0.789	0.864	0.024	0.368	0.423	0.749	0.271	0.898	0.273	0.02	0.02	0.096	0.147	0.526	0.361	0.754	0.545	0.377	0.614	0.305	0.744	0.139	0.558	0.138	0.83	0.87	0.254	0.207	0.618	0.193	0.61	0.436
0.695	0.609	0.634	0.096	0.213	0.025	0.34	0.167	0.208	0.384	0.172	0.938	0.59	0.296	0.45	0.998	0.26	0.433	0.105	0.526	0.001	0.236	0.497	0.378	0.371	0.68	0.423	0.388	0.266	0.599	0.388	0.661	0.552	0.489	0.062	0.384
0.722	0.818	0.446	0.841	0.265	0.949	0.747	0.74	0.633	0.311	0.64	0.762	0.385	0.866	0.993	0.398	0.653	0.165	0.85	0.806	0.469	0.94	0.02	0.872	0.596	0.188	0.931	0.958	0.187	0.537	0.467	0.918	0.106	0.213	0.001	0.545
0.019	0.1	0.317	0.759	0.097	0.401	0.308	0.969	0.768	0.5	0.332	0.529	0.5	0.248	0.171	0.352	0.597	0.499	0.147	0.982	0.348	0.091	0.75	0.41	0.406	0.067	0.902	0.645	0.206	0.608	0.366	0.802	0.038	0.334	0.888	0.639
0.802	0.384	0.53	0.933	0.273	0.239	0.095	0.838	0.352	0.398	0.719	0.07	0.977	0.947	0.859	0.826	0.517	0.129	0.499	0.466	0.849	0.326	0.134	0.987	0.512	0.197	0.065	0.437	0.416	0.25	0.113	0.711	0.097	0.244	0.274	0.074
0.723	0.405	0.347	0.439	0.437	0.181	0.266	0.109	0.395	0.101	0.787	0.64	0.748	0.681	0.029	0.144	0.287	0.038	0.031	0.137	0.326	0.639	0.991	0.239	0.971	0.288	0.962	0.498	0.17	0.924	0.814	0.848	0.186	0.265	0.211	0.846
0.972	0.055	0.719	0.093	0.404	0.827	0.108	0.811	0.61	0.886	0.57	0.632	0.504	0.011	0.179	0.289	0.992	0.871	0.907	0.374	0.551	0.577	0.614	0.669	0.245	0.523	0.651	0.683	0.452	0.026	0.594	0.221	0.225	0.852	0.437	0.62
0.767	0.109	0.875	0.925	0.459	0.312	0.18	0.732	0.031	0.708	0.214	0.57	0.733	0.489	0.477	0.496	0.073	0.6	0.566	0.985	0.522	0.985	0.704	0.286	0.79	0.624	0.031	0.258	0.755	0.482	0.776	0.501	0.437	0.039	0.254	0.621
0.444	0.382	0.498	0.707	0.652	0.381	0.758	0.582	0.631	0.964	0.081	0.414	0.548	0.78	0.841	0.501	0.763	0.646	0.347	0.726	0.7	0.875	0.985	0.836	0.961	0.68	0.501	0.844	0.37	0.707	0.875	0.804	0.417	0.808	0.088	0.72
0.97	0.309	0.358	0.666	0.891	0.498	0.51	0.362	0.945	0.382	0.242	0.503	0.286	0.75	0.187	0.833	0.808	0.722	0.476	0.565	0.555	0.483	0.272	0.31	0.53	0.454	0.215	0.785	0.024	0.214	0.081	0.479	0.828	0.228	0.556	0.672
0.051	0.771	0.355	0.481	0.459	0.823	0.001	0.245	0.914	0.521	0.62	0.808	0.129	0.339	0.02	0.641	0.162	0.411	0.512	0.837	0.33	0.886	0.766	0.474	0.357	0.663	0.406	0.395	0.33	0.463	0.642	1	0.2	0.308	0.554	0.096
0.167	0.687	0.697	0.461	0.166	0.377	0.861	0.905	0.036	0.905	0.067	0.204	0.896	0.254	0.839	0.867	0.98	0.545	0.658	0.316	0.098	0.698	0.465	0.964	0.402	0.299	0.83	0.794	0.161	0.264	0.326	0.146	0.94	0.799	0.393	0.717
0.22	0.677	0.269	0.492	0.612	0.783	0.18	0.384	0.714	0.171	0.097	0.793	0.799	0.325	0.624	0.036	0.31	0.238	0.354	0.314	0.151	0.504	0.321	0.744	0.557	0.823	0.479	0.117	0.936	0.331	0.266	0.911	0.216	0.73	0.397	0.85
0.489	0.982	0.607	0.449	0.99	0.668	0.154	0.196	0.417	0.338	0.35	0.713	0.898	0.783	0.577	0.471	0.975	0.799	0.203	0.556	0.086	0.697	0.408	0.884	0.394	0.456	0.635	0.134	0.228	0.758	0.149	0.443	0.591	0.105	0.986	0.165
0.89	0.867	0.378	0.818	0.832	0.412	0.283	0.862	0.651	0	0.549	0.815	0.889	0.648	0.933	0.043	0.929	0.314	0.129	0.42	0.484	0.148	0.992	0.624	0.049	0.896	0.067	0.692	0.299	0.741	0.088	0.767	0.884	0.959	0.287	0.649
0.822	0.744	0.24	0.524	0.876	0.803	0.824	0.311	0.086	0.51	0.707	0.121	0.692	0.556	0.426	0.258	0.783	0.667	0.227	0.514	0.836	0.592	0.227	0.246	0.85	0.2	0.748	0.013	0.038	0.618	0.317	0.703	0.902	0.191	0.261	0.837
0.724	0.333	0.741	0.523	0.005	0.013	0.519	0.666	0.677	0.807	0.111	0.317	0.725	0.728	0.054	0.075	0.042	0.309	0.983	0.332	0.363	0.124	0.754	0.718	0.329	0.611	0.504	0.399	0.495	0.005	0.867	0.418	0.758	0.977	0.024	0.508
0.006	0.787	0.446	0.789	0.427	0.676	0.847	0.398	0.416	0.713	0.321	0.794	0.927	0.19	0.579	0.697	0.498	0.735	0.771	0.513	0.846	0.11	0.94	0.591	0.431	0.2	0.702	0.204	0.235	0.027	0.269	0.883	0.659	0.89	0.544	0.738
0.416	0.233	0.057	0.835	0.533	0.475	0.932	0.884	0.218	0.158	0.789	0.421	0.999	0.871	0.57	0.368	0.146	0.913	0.432	0.155	0.726	0.079	0.049	0.979	0.606	0.377	0.592	0.322	0.792	0.399	0.971	0.745	0.981	0.949	0.134	0.78
0.307	0.646	0.189	0.68	0.541	0.497	0.47	0.053	0.438	0.983	0.823	0.48	0.737	0.956	0.266	0.361	0.362	0.422	0.468	0.769	0.554	0.81	0.643	0.208	0.375	0.518	0.085	0.144	0.134	0.858	0.696	0.912	0.938	0.287	0.193	0.342
0.329	0.494	0.821	0.25	0.159	0.621	0.833	0.638	0.504	0.305	0.296	0.457	0.153	0.08	0.164	0.241	0.868	0.28	0.422	0.001	0.68	0.893	0.644	0.401	0.532	0.413	0.176	0.74	0.746	0.918	0.125	0.722	0.273	0.733	0.357	0.794
0.655	0.461	0.672	0.453	0.258	0.056	0.546	0.741	0.391	0.461	0.709	0.563	0.202	0.55	0.602	0.214	0.353	0.957	0.254	0.435	0.502	0.152	0.064	0.793	0.035	0.65	0.402	0.624	0.414	0.139	0.526	0.226	0.719	0.893	0.811	0.472
0.545	0.344	0.058	0.098	0.579	0.162	0.387	0.987	0.392	0.706	0.782	0.236	0.511	0.307	0.903	0.871	0.833	0.47	0.933	0.454	0.614	0.876	0.084	0.151	0.353	0.443	0.61	0.662	0.667	0.021	0.083	0.975	0.64	0.88	0.385	0.855
0.003	0.695	0.966	0.956	0.904	0.236	0.776	0.321	0.495	0.266	0.987	0.705	0.359	0.063	0.567	0.069	0.261	0.463	0.877	0.735	0.654	0.708	0.794	0.821	0.844	0.7	0.658	0.661	0.542	0.605	0.206	0.016	0.587	0.441	0.667	0.477
0.733	0.15	0.921	0.163	0.64	0.997	0.83	0.515	0.599	0.773	0.246	0.198	0.986	0.368	0.624	0.501	0.656	0.938	0.453	0	0.866	0.407	0.053	0.387	0.879	0.68	0.95	0.745	0.612	0.078	0.778	0.037	0.582	0.942	0.978	0.539
0.365	0.717	0.095	0.947	0.709	0.199	0.861	0.629	0.52	0.118	0.642	0.303	0.005	0.419	0.517	0.635	0.267	0.836	0.342	0.988	0.096	0.394	0.292	0.638	0.288	0.509	0.334	0.671	0.328	0.789	0.715	0.541	0.996	0.968	0.378	0.835
0.651	0.607	0.368	0.278	0.142	0.134	0.319	0.202	0.041	0.607	0.588	0.327	0.967	0.025	0.068	0.728	0.639	0.973	0.218	0.086	0.888	0.447	0.025	0.929	0.649	0.192	0.899	0.71	0.223	0.648	0.046	0.139	0.431	0.955	0.894	0.179
0.649	0.261	0.648	0.4	0.426	0.883	0.694	0.411	0.287	0.323	0.992	0.956	0.859	0.408	0.775	0.394	0.989	0.013	0.559	0.367	0.317	0.65	0.753	0.811	0.465	0.711	0.828	0.936	0.16	0.139	0.626	0.613	0.345	0.778	0.219	0.302
0.586	0.653	0.926	0.85	0.866	0.618	0.232	0.003	0.247	0.644	0.729	0.086	0.866	0.885	0.26	0.055	0.09	0.845	0.71	0.765	0.461	0.781	0.422	0.774	0.213	0.911	0.988	0.484	0.472	0.179	0.749	0.889	0.229	0.405	0.146	0.879
0.84	0.355	0.317	0.478	0.503	0.235	0.948	0.423	0.794	0.057	0.819	0.197	0.669	0.211	0.476	0.386	0.362	0.047	0.878	0.164	0.482	0.187	0.825	0.32	0.341	0.498	0.558	0.661	0.813	0.371	0.017	0.784	0.599	0.352	0.633	0.128
0.166	0.73	0.905	0.926	0.921	0.897	0.14	0.767	0.193	0.314	0.265	0.812	0.365	0.659	0.584	0.555	0.516	0.625	0.818	0.435	0.159	0.974	0.857	0.384	0.725	0.376	0.107	0.792	0.032	0.434	0.278	0.654	0.147	0.66	0.372	0.54
0.683	0.309	0.116	0.167	0.137	0.545	0.075	0.398	0.515	0.721	0.975	0.293	0.041	0.834	0.591	0.281	0.009	0.541	0.657	0.259	0.136	0.377	0.332	0.362	0.608	0.449	0.165	0.153	0.28	0.368	0.487	0.298	0.434	0.516	0.336	0.752
0.948	0.439	0.077	0.355	0.646	0.846	0.538	0.093	0.527	0.466	0.877	0.027	0.859	0.544	0.479	0.905	0.216	0.197	0.369	0.668	0.002	0.946	0.682	0.7	0.742	0.778	0.579	0.486	0.978	0.789	0.364	0.685	0.372	0.562	0.003	0.952
0.394	0.597	0.082	0.505	0.122	0.031	0.981	0.177	0.126	0.543	0.834	0.891	0.468	0.888	0.515	0.163	0.957	0.789	0.162	0.9	0.264	0.772	0.379	0.256	0.379	0.998	0.031	0.782	0.514	0.133	0.197	0.382	0.368	0.469	0.156	0.118
0.064	0.723	0.832	0.313	0.501	0.224	0.987	0.63	0.164	0.118	0.146	0.874	0.803	0.352	0.502	0.086	0.974	0.723	0.13	0.601	0.215	0.559	0.436	0.918	0.383	0.8	0.647	0.007	0.132	0.435	0.829	0.521	0.951	0.321	0.859	0.319
0.316	0.572	0.796	0.882	0.334	0.569	0.903	0.797	0.561	0.173	0.533	0.965	0.095	0.621	0.209	0.863	0.767	0.088	0.545	0.816	0.429	0.914	0.387	0.295	0.863	0.965	0.09	0.75	0.413	0.365	0.627	0.686	0.118	0.999	0.574	0.339
0.175	0.916	0.477	0.699	0.905	0.835	0.48	0.814	0.089	0.287	0.588	0.485	0.184	0.241	0.58	0.229	0.805	0.148	0.865	0.901	0.66	0.279	0.061	0.608	0.969	0.955	0.276	0.35	0.66	0.982	0.69	0.395	0.297	0.714	0.909	0.96
0.872	0.092	0.634	0.129	0.28	0.537	0.876	0.796	0.276	0.412	0.394	0.575	0.565	0.501	0.029	0.739	0.117	0.812	0.751	0.786	0.038	0.738	0.027	0.846	0.095	0.355	0.87	0.161	0.017	0.18	0.586	0.972	0.752	0.662	0.487	0.837
0.493	0.379	0.688	0.754	0.177	0.596	0.37	0.387	0.323	0.06	0.005	0.035	0.904	0.031	0.289	0.145	0.518	0.948	0.763	0.189	0.096	0.648	0.399	0.22	0.448	0.366	0.217	0.017	0.392	0.76	0.753	0.73	0.374	0.284	0.531	0.414
0.249	0.967	0.515	0.687	0.494	0.171	0.942	0.39	0.827	0.12	0.286	0.697	0.44	0.289	0.916	0.083	0.893	0.263	0.577	0.185	0.239	0.11	0.735	0.024	0.529	0.334	0.46	0.827	0.704	0.846	0.147	0.606	0.619	0.209	0.905	0.997
0.867	0.773	0.828	0.281	0.469	0.915	0.832	0.224	0.387	0.837	0.269	0.742	0.061	0.814	0.927	0.024	0.971	0.115	0.684	0.519	0.602	0.651	0.544	0.208	0.681	0.046	0.339	0.72	0.671	0.313	0.435	0.854	0.282	0.752	0.75	0.767
0.399	0.311	0.652	0.417	0.276	0.753	0.8	0.139	0.446	0.604	0.082	0.924	0.324	0.249	0.672	0.378	0.252	0.532	0.724	0.096	0.477	0.375	0.472	0.631	0.517	0.385	0.743	0.503	0.324	0.749	0.034	0.558	0.842	0.431	0.82	0.774
0.609	0.793	0.605	0.186	0.064	0.667	0.45	0.643	0.737	0.702	0.618	0.962	0.169	0.627	0.895	0.399	0.984	0.064	0.167	0.532	0.153	0.893	0.762	0.105	0.153	0.553	0.158	0.806	0.213	0.538	0.869	0.496	0.843	0.988	0.707	0.044
0.345	0.466	0.461	0.295	0.048	0.186	0.086	0.129	0.699	0.141	0.056	0.111	0.396	0.043	0.888	0.854	0.426	0.629	0.341	0.506	0.696	0.296	0.996	0.982	0.78	0.58	0.638	0.14	0.199	0.467	0.229	0.078	0.463	0.577	0.894	0.155
0.492	0.749	0.7	0.534	0.585	0.957	0.304	0.037	0.647	0.89	0.768	0.249	0.634	0.143	0.904	0.102	0.818	0.782	0.77	0.896	0.138	0.455	0.285	0.643	0.547	0.507	0.558	0.189	0.626	0.119	0.177	0.453	0.283	0.419	0.127	0.661
0.933	0.168	0.93	0.003	0.502	0.473	0.6	0.333	0.456	0.477	0.09	0.039	0.279	0.622	0.142	0.985	0.803	0.48	0.291	0.171	0.34	0.619	0.306	0.008	0.243	0.796	0.933	0.89	0.515	0.261	0.331	0.335	0.061	0.854	0.927	0.717
0.814	0.587	0.064	0.782	0.805	0.724	0.599	0.426	0.43	0.312	0.68	0.164	0.493	0.941	0.151	0.145	0.793	0.396	0.193	0.551	0.694	0.323	0.676	0.98	0.469	0.735	0.959	0.115	0.34	0.341	0.043	0.873	0.165	0.86	0.67	0.792
0.259	0.015	0.163	0.288	0.989	0.952	0.377	0.227	0.327	0.026	0.785	0.198	1	0.691	0.118	0.786	0.974	0.083	0.082	0.737	0.88	0.891	0.891	0.854	0.202	0.008	0.309	0.68	0.579	0.637	0.359	0.85	0.615	0.044	0.794	0.651
0.122	0.852	0.559	0.93	0.614	0.454	0.943	0.033	0.574	0.248	0.241	0.959	0.061	0.24	0.507	0.432	0.627	0.93	0.007	0.712	0.944	0.456	0.092	0.249	0.234	0.563	0.677	0.403	0.526	0.464	0.161	0.975	0.757	0.873	0.71	0.216
0.203	0.922	0.723	0.165	0.017	0.183	0.403	0.801	0.627	0.856	0.236	0.19	0.943	0.663	0.7	0.126	0.127	0.235	0.935	0.84	0.608	0.742	0.696	0.314	0.176	0.57	0.341	0.883	0.527	0.135	0.826	0.113	0.937	0.593	0.122	0.615
0.673	0.086	0.912	0.373	0.568	0.763	0.113	0.692	0.703	0.449	0.32	0.826	0.125	0.67	0.224	0.545	0.604	0.936	0.177	0.418	0.827	0.29	0.249	0.7	0.679	0.059	0.198	0.686	0.865	0.386	0.308	0.355	0.42	0.374	0.3	0.577
0.338	0.382	0.665	0.979	0.534	0.417	0.647	0.109	0.187	0.153	0.951	0.077	0.426	0.026	0.739	0.204	0.03	0.998	0.106	0.854	0.844	0.838	0.58	0.435	0.515	0.313	0.474	0.798	0.617	0.875	0.213	0.175	0.222	0.053	0.202	0.881
0.533	0.685	0.016	0.221	0.809	0.072	0.559	0.918	0.532	0.588	0.086	0.476	0.052	0.629	0.879	0.606	0.733	0.977	0.912	0.127	0.166	0.615	0.925	0.76	0.989	0.21	0.24	0.71	0.835	0.354	0.414	0.456	0.737	0.772	0.287	0.722
0.344	0.237	0.302	0.861	0.692	0.265	0.242	0.605	0.04	0.614	0.879	0.458	0.311	0.113	0.89	0.629	0.279	0.731	0.359	0.916	0.114	0.05	0.888	0.456	0.609	0.675	0.509	0.477	0.414	0.876	0.333	0.092	0.242	0.873	0.609	0.581
0.781	0.09	0.424	0.281	0.378	0.416	0.593	0.102	0.78	0.935	0.539	0.375	0.664	0.176	0.442	0.557	0.001	0.954	0.642	0.298	0.552	0.718	0.16	0.527	0.902	0.108	0.146	0.259	0.07	0.512	0.266	0.926	0.881	0.432	0.567	0.063
0.937	0.879	0.327	0.727	0.663	0.16	0.003	0.939	0.661	0.846	0.088	0.622	0.132	0.695	0.443	0.732	0.193	0.066	0.788	0.025	0.49	0.049	0.98	0.025	0.784	0.912	0.631	0.175	0.692	0.844	0.859	0.648	0.504	0.408	0.029	0.9
0.737	0.924	0.479	0.414	0.757	0.317	0.361	0.267	0.634	0.992	0.923	0.959	0.919	0.918	0.743	0.151	0.979	0.853	0.82	0.852	0.808	0.552	0.301	0.403	0.595	0.552	0.593	0.911	0.144	0.983	0.14	0.101	0.165	0.54	0.578	0.904
0.517	0.01	0.738	0.419	0.096	0.938	0.368	0.037	0.418	0.769	0.849	0.45	0.222	0.612	0.759	0.802	0.828	0.953	0.415	0.639	0.994	0.616	0.545	0.901	0.134	0.923	0.044	0.316	0.28	0.621	0.892	0.482	0.047	0.027	0.095	0.735
0.528	0.926	0.756	0.329	0.016	0.896	0.942	0.109	0.274	0.905	0.171	0.742	0.176	0.487	0.797	0.075	0.693	0.998	0.402	0.589	0.86	0.799	0.494	0.781	0.074	0.651	0.114	0.15	0.882	0.457	0.999	0.282	0.739	0.131	0.805	0.885
0.578	0.303	0.41	0.576	0.216	0.977	0.205	0.944	0.57	0.056	0.228	0.264	0.489	0.944	0.145	0.884	0.702	0.875	0.955	0.981	0.742	0.595	0.379	0.2	0.54	0.99	0.695	0.433	0.034	0.399	0.793	0.312	0.049	0.026	0.824	0.792
0.611	0.815	0.087	0.872	0.898	0.566	0.542	0.045	0.958	0.163	0.393	0.593	0.622	0.717	0.677	0.629	0.022	0.363	0.457	0.49	0.079	0.542	0.729	0.068	0.807	0.76	0.68	0.59	0.32	0.56	0.354	0.626	0.049	0.326	0.57	0.781
0.339	0.367	0.416	0.826	0.712	0.099	0.804	0.728	0.14	0.494	0.767	0.954	0.212	0.068	0.328	0.977	0.475	0.818	0.687	0.453	0.061	0.407	0.788	0.214	0.313	0.006	0.349	0.527	0.945	0.793	0.358	0.467	0.215	0.161	0.243	0.024
0.189	0.997	0.614	0.855	0.662	0.332	0.971	0.278	0.149	0.49	0.056	0.033	0.105	0.444	0.847	0.714	0.995	0.444	0.567	0.661	0.148	0.384	0.129	0.797	0.243	0.325	0.169	0.266	0.394	0.383	0.32	0.205	0.162	0.652	0.747	0.265
0.33	0.983	0.83	0.568	0.977	0.934	0.759	0.481	0.153	0.605	0.559	0.668	0.157	0.557	0.627	0.983	0.333	0.415	0.507	0.481	0.317	0.847	0.625	0.702	0.091	0.326	0.357	0.621	0.775	0.196	0.984	0.927	0.428	0.902	0.28	0.635
0.966	0.928	0.481	0.295	0.712	0.172	0.678	0.803	0.074	0.712	0.513	0.407	0.025	0.686	0.899	0.971	0.246	0.975	0.339	0.98	0.229	0.642	0.341	0.747	0.878	0.715	0.622	0.02	0.801	0.988	0.725	0.387	0.487	0.142	0.973	0.578
0.521	0.701	0.548	0.448	0.591	0.789	0.306	0.682	0.365	0.266	0.022	0.938	0.851	0.788	0.391	0.648	0.665	0.274	0.09	0.907	0.924	0.523	0.248	0.706	0.673	0.756	0.961	0.798	0.151	0.692	0.778	0.672	0.607	0.037	0.743	0.827
0.716	0.714	0.054	0.15	0.555	0.549	0.598	0.332	0.084	0.316	0.708	0.599	0.213	0.194	0.305	0.706	0.105	0.357	0.722	0.364	0.76	0.218	0.839	0.885	0.218	0.924	0.681	0.718	0.365	0.023	0.324	0.175	0.856	0.583	0.383	0.184
0.83	0.841	0.31	0.169	0.009	0.477	0.243	0.123	0.49	0.648	0.43	0.041	0.766	0.723	0.138	0.627	0.542	0.188	0.177	0.072	0.719	0.369	0.078	0.109	0.104	0.009	0.108	0.875	0.16	0.604	0.183	0.666	0.422	0.4	0.785	0.773
0.104	0.107	0.683	0.431	0.283	0.64	0.406	0.476	0.934	0.072	0.218	0.424	0.018	0.796	0.646	0.936	0.837	0.049	0.25	0.698	0.028	0.221	0.09	0.539	0.756	0.087	0.753	0.875	0.74	0.199	0.586	0.856	0.348	0.978	0.844	0.475
0.555	0.787	0.766	0.406	0.194	0.742	0.934	0.232	0.846	0.46	0.519	0.497	0.885	0.781	0.559	0.06	0.952	0.166	0.41	0.856	0.972	0.27	0.51	0.697	0.263	0.728	0.67	0.459	0.655	0.277	0.272	0.584	0.447	0.065	0.838	0.176
0.136	0.617	0.756	0.181	0.091	0.412	0.319	0.539	0.747	0.789	0.811	0.141	0.458	0.079	0.223	0.771	0.692	0.101	0.072	0.644	0.166	0.732	0.084	0.871	0.974	0.719	0.57	0.637	0.296	0.014	0.579	0.345	0.337	0.643	0.325	0.009
0.902	0.279	0.527	0.746	0.629	0.901	0.953	0.78	0.453	0.239	0.439	0.06	0.391	0.445	0.672	0.028	0.194	0.441	0.948	0.839	0.339	0.929	0.223	0.9	0.859	0.8	0.204	0.948	0.046	0.409	0.46	0.828	0.395	0.586	0.174	0.404
0.87	0.977	0.834	0.151	0.412	0.569	0.984	0.515	0.729	0.899	0.239	0.565	0.697	0.67	0.292	0.489	0.629	0.716	0.594	0.064	0.943	0.771	0.363	0.561	0.62	0.612	0.455	0.411	0.158	0.314	0.065	0.944	0.246	0.083	0.798	0.521
0.293	0.229	0.953	0.671	0.313	0.41	0.294	0.771	0.876	0.041	0.546	0.01	0.776	0.333	0.295	0.978	0.401	0.879	0.887	0.611	0.281	0.295	0.856	0.605	0.311	0.989	0.348	0.372	0.429	0.219	0.279	0.627	0.373	0.566	0.583	0.078
0.314	0.409	0.416	0.676	0.225	0.396	0.162	0.538	0.342	0.694	0.933	0.054	0.794	0.531	0.484	0.442	0.846	0.735	0.675	0.264	0.377	0.077	0.785	0.56	0.701	0.612	0.256	0.013	0.512	0.37	0.654	0.736	0.461	0.364	0.622	0.556
0.744	0.381	0.574	0.99	0.048	0.12	0.717	0.005	0.873	0.071	0.126	0.183	0.871	0.294	0.285	0.602	0.114	0.943	0.085	0.561	0.409	0.248	0.846	0.995	0.962	0.952	0.425	0.582	0.586	0.45	0.721	0.675	0.727	0.607	0.425	0.73
0.823	0.417	0.229	0.655	0.986	0.224	0.693	0.021	0.755	0.076	0.409	0.314	0.859	0.139	0.656	0.628	0.466	0.619	0.517	0.626	0.742	0.774	0.368	0.766	0.802	0.555	0.956	0.456	0.736	0.921	0.308	0.133	0.503	0.199	0.132	0.206
0.086	0.033	0.675	0.444	0.298	0.181	0.666	0.574	0.42	0.569	0.889	0.956	0.417	0.521	0.8	0.571	0.676	0.894	0.658	0.866	0.972	0.086	0.2	0.233	0.177	0.215	0.648	0.238	0.356	0.345	0.29	0.108	0.825	0.636	0.841	0.335
0.983	0.73	0.932	0.241	0.938	0.196	0.324	0.728	0.379	0.916	0.88	0.015	0.538	0.103	0.068	0.751	0.023	0.493	0.036	0.781	0.483	0.23	0.585	0.948	0.16	0.061	0.332	0.986	0.545	0.186	0.431	0.127	0.043	0.047	0.365	0.911
0.495	0.336	0.259	0.94	0.422	0.938	0.174	0.711	0.958	0.307	0.054	0.236	0.174	0.841	0.77	0.743	0.535	0.689	0.626	0.845	0.661	0.212	0.914	0.009	0.084	0.656	0.262	0.418	0.536	0.416	0.949	0.199	0.299	0.028	0.993	0.929
0.206	0.269	0.384	0.283	0.529	0.472	0.037	0.901	0.489	0.614	0.786	0.189	0.478	0.088	0.121	0.858	0.96	0.601	0.589	0.428	0.857	0.032	0.376	0.347	0.821	0.248	0.916	0.374	0.75	0.5	0.121	0.704	0.78	0.194	0.615	0.01
0.832	0.249	0.612	0.191	0.295	0.96	0.886	0.721	0.624	0.257	0.381	0.439	0.532	0.247	0.718	0.515	0.454	0.457	0.706	0.851	0.294	0.977	0.433	0.3	0.448	0.007	0.428	0.509	0.631	0.101	0.963	0.831	0.535	0.246	0.017	0.739
0.601	0.34	0.605	0.572	0.662	0.418	0.241	0.289	0.981	0.347	0.12	0.111	0.133	0.91	0.784	0.85	0.734	0.128	0.861	0.703	0.287	0.627	0.285	0.995	0.122	0.664	0.872	0.284	0.056	0.782	0.39	0.004	0.273	0.243	0.603	0.318
0.697	0.368	0.79	0.669	0.592	0.182	0.015	0.488	0.674	0.292	0.033	0.159	0.601	0.012	0.829	0.293	0.033	0.731	0.94	0.032	0.208	0.325	0.281	0.681	0.28	0.849	0.22	0.521	0.32	0.02	0.867	0.127	0.653	0.965	0.073	0.164
0.125	0.453	0.997	0.856	0.832	0.832	0.755	0.836	0.189	0.934	0.455	0.166	0.15	0.094	0.736	0.625	0.999	0.343	0.692	0.714	0.621	0.828	0.72	0.283	0.087	0.134	0.352	0.85	0.193	0.503	0.078	0.36	0.499	0.542	0.91	0.083
0.663	0.797	0.059	0.184	0.521	0.169	0.378	0.785	0.47	0.061	0.197	0.636	0.994	0.804	0.98	0.002	0.166	0.272	0.666	0.148	0.243	0.122	0.133	0.717	0.305	0.034	0.721	0.447	0.081	0.169	0.446	0.926	0.54	0.974	0.919	0.225
0.882	0.539	0.188	0.345	0.825	0.988	0.615	0.066	0.19	0.451	0.749	0.342	0.272	0.396	0.353	0.612	0.686	0.905	0.471	0.172	0.753	0.634	0.31	0.736	0.544	0.383	0.575	0.202	0.441	0.636	0.391	0.169	0.196	0.241	0.104	0.284
0.149	0.914	0.786	0.38	0.006	0.783	0.931	0.731	0.728	0.465	0.188	0.619	0.632	0.98	0.208	0.996	0.028	0.605	0.085	0.435	0.055	0.798	0.895	0.036	0.823	0.856	0.996	0.796	0.293	0.952	0.674	0.994	0.689	0.26	0.228	0.531
0.515	0.584	0.754	0.299	0.971	0.319	0.771	0.333	0.723	0.719	0.879	0.663	0.988	0.248	0.185	0.595	0.85	0.942	0.752	0.936	0.349	0.539	0.274	0.099	0.972	0.101	0.059	0.135	0.522	0.602	0.958	0.258	0.234	0.868	0.289	0.605
0.841	0.316	0.604	0.782	0.592	0.277	0.642	0.995	0.011	0.085	0.793	0.119	0.728	0.563	0.12	0.727	0.662	0.978	0.228	0.847	0.654	0.19	0.123	0.747	0.742	0.48	0.705	0.511	0.288	0.804	0.101	0.649	0.428	0.223	0.432	0.739
0.788	0.647	0.409	0.845	0.449	0.4	0.72	0.966	0.662	0.812	0.747	0.695	0.758	0.906	0.548	0.653	0.548	0.69	0.365	0.305	0.919	0.492	0.322	0.895	0.457	0.343	0.654	0.594	0.444	0.254	0.754	0.136	0.034	0.679	0.873	0.076
0.534	0.445	0.135	0.577	0.042	0.084	0.764	0.848	0.01	0.752	0.567	0.31	0.424	0.22	0.616	0.463	0.339	0.514	0.466	0.146	0.104	0.649	0.422	0.235	0.727	0.396	0.911	0.432	0.377	0.382	0.987	0.436	0.522	0.772	0.957	0.302
0.645	0.203	0.491	0.103	0.133	0.873	0.969	0.497	0.948	0.12	0.384	0.476	0.27	0.452	0.003	0.948	0.496	0.594	0.708	0.558	0.156	0.73	0.68	0.183	0.845	0.659	0.765	0.049	0.169	0.568	0.182	0.853	0.023	0.627	0.908	0.589
0.984	0.174	0.298	0.246	0.586	0.188	0.054	0.221	0.308	0.48	0.171	0.09	0.951	0.519	0.697	0.589	0.465	0.352	0.33	0.224	0.306	0.761	0.836	0.898	0.39	0.354	0.917	0.853	0.467	0.724	0.281	0.835	0.358	0.884	0.246	0.948
0.648	0.814	0.202	0.816	0.268	0.018	0.557	0.692	0.565	0.199	0.092	0	0.646	0.601	0.547	0.849	0.925	0.929	0.408	0.477	0.343	0.585	0.179	0.056	0.256	0.64	0.002	0.992	0.555	0.036	0.205	0.644	0.359	0.154	0.208	0.817
0.644	0.857	0.073	0.082	0.358	0.258	0.863	0.767	0.713	0.9	0.925	0.18	0.821	0.538	0.104	0.82	0.189	0.72	0.044	0.045	0.013	0.279	0.488	0.051	0.368	0.816	0.429	0.824	0.489	0.169	0.867	0.558	0.491	0.758	0.391	0.124
0.223	0.737	0.122	0.627	0.989	0.371	0.367	0.912	0.071	0.645	0.843	0.046	0.346	0.63	0.174	0.778	0.782	0.257	0.975	0.828	0.365	0.191	0.462	0.557	0.003	0.42	0.678	0.839	0.829	0.658	0.287	0.06	0.047	0.533	0.671	0.924
0.089	0.737	0.283	0.062	0.966	0.171	0.674	0.443	0.704	0.349	0.774	0.336	0.201	0.994	0.485	0.49	0.76	0.111	0.973	0.856	0.929	0.672	0.595	0.89	0.648	0.996	0.087	0.625	0.644	0.242	0.983	0.464	0.161	0.736	0.781	0.436
0.78	0.682	0.926	0.17	0.661	0.943	0.351	0.979	0.087	0.496	0.095	0.463	0.325	0.238	0.186	0.902	0.004	0.434	0.041	0.19	0.303	0.353	0.779	0.052	0.255	0.628	0.983	0.616	0.057	0.728	0.42	0.207	0.036	0.281	0.872	0.039
0.046	0.753	0.382	0.545	0.088	0.628	0.091	0.121	0.686	0.495	0.724	0.279	0.595	0.209	0.867	0.779	0.704	0.133	0.554	0.435	0.906	0.474	0.507	0.426	0.71	0.433	0.098	0.379	0.233	0.958	0.059	0.733	0.46	0.147	0.579	0.671
0.686	0.185	0.869	0.325	0.962	0.109	0.298	0.952	0.837	0.814	0.308	0.63	0.371	0.012	0.356	0.6	0.959	0.831	0.558	0.464	0.169	0.394	0.26	0.117	0.368	0.441	0.375	0.949	0.74	0.908	0.501	0.075	0.323	0.855	0.789	0.874
0.523	0.322	0.23	0.424	0.53	0.936	0.059	0.374	0.675	0.063	0.34	0.599	0.523	0.435	0.167	0.742	0.738	0.111	0.664	0.849	0.342	0.284	0.456	0.073	0.239	0.739	0.508	0.234	0.713	0.639	0.767	0.103	0.067	0.284	0.302	0.376
0.363	0.912	0.266	0.815	0.946	0.46	0.842	0.08	0.458	0.863	0.654	0.861	0.999	0.964	0.668	0.328	0.592	0.852	0.207	0.812	0.828	0.078	0.847	0.884	0.094	0.877	0.729	0.981	0.606	0.196	0.174	0.064	0.48	0.865	0.909	0.505
0.386	0.125	0.232	0.481	0.888	0.01	0.407	0.697	0.051	0.017	0.618	0.815	0.052	0.936	0.748	0.072	0.454	0.761	0.257	0.654	0.794	0.973	0.486	0.079	0.37	0.71	0.216	0.835	0.981	0.229	0.517	0.708	0.657	0.737	0.521	0.996
0.153	0.256	0.29	0.432	0.748	0.832	0.483	0.019	0.712	0.709	0.033	0.211	0.103	0.774	0.628	0.396	0.938	0.269	0.286	0.512	0.528	0.23	0.98	0.549	0.314	0.757	0.984	0.852	0.495	0.092	0.443	0.684	0.509	0.908	0.637	0.59
0.459	0.179	0.392	0.981	0.12	0.034	0.68	0.022	0.775	0.762	0.87	0.925	0.845	0.323	0.039	0.463	0.899	0.027	0.911	0.757	0.065	0.807	0.259	0.049	0.866	0.67	0.186	0.909	0.511	0.035	0.52	0.531	0.301	0.172	0.778	0.953
0.974	0.449	0.77	0.383	0.502	0.534	0.682	0.885	0.339	0.96	0.79	0.337	0.883	0.274	0.523	0.95	0.792	0.252	0.377	0.599	0.472	0.082	0.971	0.195	0.374	0.433	0.078	0.793	0.058	0.414	0.4	0.148	0.074	0.589	0.59	0.423
0.475	0.438	0.918	0.295	0.858	0.76	0.078	0.538	0.883	0.62	0.646	0.288	0.003	0.542	0.013	0.911	0.391	0.533	0.839	0.548	0.088	0.583	0.442	0.246	0.89	0.049	0.337	0.417	0.441	0.138	0.744	0.841	0.418	0.852	0.37	0.45
0.859	0.103	0.38	0.873	0.573	0.511	0.218	0.325	0.03	0.629	0.577	0.272	0.873	0.173	0.541	0.21	0.107	0.906	0.052	0.527	0.03	0.457	0.273	0.83	0.882	0.328	0.68	0.879	0.2	0.863	0.618	0.84	0.837	0.609	0.589	0.381
0.817	0.283	0.15	0.557	0.978	0.893	0.64	0.644	0.932	0.555	0.103	0.558	0.012	0.321	0.947	0.606	0.861	0.629	0.286	0.77	0.654	0.11	0.597	0.108	0.28	0.38	0.5	0.383	0.76	0.77	0.564	0.088	0.652	0.651	0.802	0.176
0.444	0.21	0.438	0.486	0.893	0.892	0.602	0.221	0.961	0.318	0.113	0.297	0.8	0.204	0.195	0.723	0.875	0.818	0.102	0.554	0.513	0.242	0.849	0.629	0.933	0.258	0.885	0.834	0.164	0.609	0.951	0.885	0.159	0.631	0.277	0.801
0.093	0.451	0.824	0.193	0.036	0.299	0.526	0.926	0.958	0.068	0.947	0.576	0.464	0.99	0.34	0.119	0.989	0.9	0.719	0.091	0.789	0.566	0.649	0.702	0.617	0.142	0.51	0.521	0.147	0.385	0.128	0.708	0.551	0.489	0.952	0.912
0.7	0.678	0.046	0.34	0.754	0.3	0.623	0.621	0.599	0.028	0.359	0.729	0.089	0.193	0.129	0.177	0.807	0.116	0.131	0.38	0.29	0.143	0.799	0.473	0.105	0.624	0.358	0.406	0.27	0.516	0.89	0.256	0.361	0.245	0.297	0.901
0.756	0.335	0.615	0.526	0.861	0.313	0.306	0.604	0.654	0.167	0.78	0.68	0.181	0.319	0.959	0.955	0.92	0.152	0.679	0.223	0.212	0.467	0.833	0.678	0.672	0.568	0.892	0.925	0.168	0.411	0.614	0.835	0.969	0.468	0.894	0.052
0.224	0.55	0.259	0.034	0.059	0.961	0.947	0.411	0.172	0.308	0.408	0.476	0.869	0.176	0.274	0.789	0.896	0.003	0.472	0.432	0.47	0.747	0.585	0.919	0.893	0.328	0.189	0.138	0.135	0.664	0.087	0.174	0.6	0.23	0.994	0.864
0.133	0.889	0.852	0.577	0.676	0.783	0.603	0.516	0.12	0.256	0.445	0.948	0.664	0.898	0.271	0.719	0.106	0.762	0.165	0.071	0.244	0.09	0.958	0.868	0.854	0.319	0.113	0.749	0.819	0.568	0.216	0.167	0.34	0.239	0.411	0.239
0.735	0.305	0.369	0.403	0.314	0.479	0.674	0.533	0.41	0.63	0.072	0.367	0.98	0.734	0.43	0.624	0.933	0.136	0.818	0.07	0.732	0.405	0.259	0.578	0.142	0.696	0.852	0.415	0.587	0.577	0.039	0.028	0.767	0.983	0.073	0.677
0.225	0.917	0.098	0.404	0.857	0.131	0.761	0.504	0.736	0.702	0.296	0.407	0.887	0.974	0.36	0.08	0.905	0.547	0.502	0.654	0.221	0.693	0.606	0.023	0.708	0.523	0.843	0.168	0.953	0.528	0.695	0.379	0.733	0.017	0.779	0.831
0.595	0.296	0.957	0.056	0.733	0.996	0.888	0.845	0.622	0.351	0.635	0.5	0.635	0.53	0.583	0.252	0.676	0.161	0.312	0.666	0.894	0.136	0.922	0.231	0.286	0.256	0.543	0.931	0.954	0.17	0.148	0.79	0.108	0.744	0.51	0.162
0.614	0.227	0.414	0.909	0.417	0.286	0.566	0.76	0.908	0.921	0.147	0.278	0.743	0.262	0.662	0.272	0.158	0.109	0.313	0.626	0.856	0.339	0.728	0.361	0.845	0.382	0.545	0.553	0.427	0.396	0.627	0.621	0.897	0.627	0.195	0.353
0.908	0.05	0.581	0.777	0.102	0.576	0.955	0.939	0.586	0.027	0.315	0.625	0.27	0.878	0.817	0.507	0.418	0.822	0.514	0.317	0.913	0.766	0.164	0.641	0.833	0.131	0.43	0.43	0.589	0.023	0.737	0.521	0.456	0.1	0.398	0.241
0.035	0.15	0.086	0.035	0.143	0.098	0.13	0.427	0.661	0.385	0.199	0.496	0.389	0.727	0.113	0.595	0.983	0.324	0.057	0.654	0.234	0.612	0.531	0.333	0.973	0.768	0.461	0.74	0.969	0.659	0.687	0.938	0.197	0.797	0.196	0.568
0.185	0.167	0.615	0.761	0.635	0.824	0.358	0.516	0.742	0.198	0.848	0.261	0.542	0.551	0.082	0.296	0.365	0.529	0.288	0.088	0.903	0.38	0.168	0.195	0.347	0.28	0.782	0.875	0.642	0.636	0.624	0.229	0.118	0.45	0.837	0.435
0.068	0.719	0.779	0.199	0.51	0.211	0.893	0.555	0.68	0.821	0.495	0.021	0.945	0.523	0.599	0.596	0.509	0.099	0.162	0.657	0.388	0.072	0.029	0.882	0.561	0.839	0.077	0.515	0.655	0.598	0.354	0.074	0.331	0.199	0.463	0.46
0.728	0.14	0.625	0.591	0.736	0.101	0.997	0.16	0.876	0.211	0.202	0.147	0.282	0.578	0.901	0.217	0.296	0.498	0.765	0.606	0.732	0.658	0.942	0.001	0.004	0.7	0.098	0.774	0.875	0.759	0.374	0.728	0.877	0.072	0.725	0.185
0.13	0.925	0.87	0.265	0.366	0.075	0.452	0.25	0.587	0.587	0.765	0.931	0.166	0.91	0.972	0.972	0.975	0.728	0.657	0.782	0.014	0.783	0.959	0.751	0.193	0.139	0.349	0.319	0.326	0.512	0.297	0.428	0.048	0.394	0.031	0.027
0.128	0.736	0.303	0.43	0.327	0.675	0.773	0.375	0.68	0.465	0.222	0.362	0.398	0.272	0.093	0.517	0.99	0.172	0.841	0.772	0.043	0.065	0.509	0.663	0.47	0.914	0.265	0.923	0.709	0.492	0.888	0.299	0.751	0.221	0.407	0.92
0.275	0.413	0.647	0.409	0.662	0.403	0.934	0.67	0.387	0.251	0.22	0.097	0.544	0.277	0.335	0.417	0.848	0.995	0.242	0.819	0.37	0.227	0.693	0.671	0.629	0.43	0.667	0.681	0.266	0.732	0.636	0.752	0.184	0.384	0.519	0.526
0.165	0.269	0.643	0.375	0.238	0.482	0.061	0.421	0.156	0.473	0.6	0.587	0.541	0.515	0.898	0.314	0.543	0.689	0.105	0.186	0.612	0.185	0.999	0.684	0.849	0.332	0.93	0.665	0.045	0.883	0.061	0.049	0.594	0.579	0.394	0.511
0.868	0.074	0.507	0.929	0.402	0.968	0.456	0.212	0.076	0.337	0.516	0.64	0.946	0.789	0.421	0.599	0.128	0.689	0.269	0.261	0.797	0.188	0.022	0.85	0.085	0.01	0.475	0.417	0.708	0.765	0.168	0.02	0.134	0.264	0.689	0.441
0.298	0.975	0.742	0.451	0.943	0.102	0.787	0.832	0.214	0.899	0.092	0.558	0.221	0.983	0.997	0.297	0.402	0.679	0.927	0.681	0.13	0.809	0.853	0.397	0.373	0.539	0.806	0.255	0.769	0.046	0.025	0.518	0.834	0.373	0.588	0.226
0.257	0.69	0.746	0.561	0.769	0.649	0.194	0.454	0.126	0.555	0.4	0.762	0.078	0.606	0.448	0.433	0.308	0.178	0.887	0.986	0.022	0.214	0.233	0.859	0.862	0.969	0.006	0.465	0.255	0.447	0.06	0.157	0.958	0.585	0.03	0.771
0.821	0.05	0.753	0.226	0.724	0.973	0.311	0.758	0.756	0.341	0.183	0.954	0.246	0.404	0.03	0.528	0.654	0.585	0.432	0.438	0.491	0.97	0.432	0.116	0.395	0.498	0.908	0.126	0.448	0.233	0.953	0.988	0.411	0.565	0.945	0.43
0.373	0.288	0.701	0.098	0.366	0.032	0.207	0.99	0.883	0.48	0.973	0.363	0.445	0.805	0.099	0.811	0.394	0.487	0.027	0.189	0.091	0.225	0.184	0.25	0.868	0.201	0.326	0.865	0.712	0.477	0.664	0.874	0.121	0.877	0.187	0.22
0.857	0.815	0.751	0.354	0.995	0.218	0.415	0.522	0.083	0.456	0.55	0.474	0.708	0.282	0.573	0.209	0.768	0.416	0.905	0.046	0.482	0.734	0.197	0	0.616	0.733	0.314	0.521	0.856	0.73	0.099	0.861	0.888	0.285	0.053	0.681
0.627	0.54	0.672	0.986	0.789	0.487	0.176	0.754	0.455	0.324	0.063	0.526	0.409	0.755	0.172	0.199	0.998	0.621	0.913	0.829	0.898	0.231	0.52	0.591	0.084	0.973	0.084	0.329	0.789	0.032	0.311	0.834	0.064	0.311	0.935	0.467
0.314	0.311	0.404	0.812	0.176	0.022	0.206	0.663	0.093	0.249	0.275	0.173	0.473	0.418	0.668	0.494	0.385	0.07	0.048	0.872	0.743	0.942	0.772	0.737	0.443	0.523	0.129	0.758	0.054	0.793	0.167	0.087	0.941	0.102	0.853	0.389
0.942	0.466	0.251	0.817	0.592	0.012	0.307	0.186	0.931	0.228	0.836	0.926	0.485	0.248	0.334	0.659	0.174	0.789	0.672	0.668	0.074	0.045	0.844	0.004	0.722	0.67	0.166	0.942	0.759	0.092	0.279	0.254	0.793	0.274	0.509	0.934
0.831	0.618	0.142	0.396	0.693	0.331	0.006	0.911	0.525	0.808	0.798	0.348	0.665	0.057	0.327	0.592	0.071	0.024	0.248	0.906	0.106	0.22	0.516	0.286	0.976	0.571	0.102	0.574	0.182	0.187	0.688	0.503	0.87	0.616	0.14	0.086
0.443	0.187	0.797	0.194	0.5	0.07	0.678	0.462	0.58	0.905	0.266	0.81	0.391	0.519	0.466	0.437	0.219	0.642	0.115	0.082	0.638	0.611	0.157	0.071	0.043	0.683	0.956	0.244	0.78	0.943	0.356	0.05	0.359	0.231	0.715	0.844
0.219	0.479	0.11	0.767	0.886	0.286	0.671	0.875	0.882	0.16	0.778	0.446	0.914	0.82	0.125	0.822	0.686	0.742	0.923	0.953	0.793	0.143	0.689	0.536	0.381	0.75	0.955	0.009	0.778	0.479	0.746	0.88	0.511	0.495	0.896	0.293
0.644	0.685	0.12	0.644	0.037	0.791	0.543	0.551	0.093	0.934	0.971	0.793	0.803	0.527	0.108	0.232	0.134	0.556	0.332	0.464	0.075	0.044	0.731	0.931	0.785	0.48	0.339	0.234	0.6	0.745	0.82	0.046	0.133	0.706	0.571	0.893
0.941	0.458	0.206	0	0.015	0.404	0.57	0.682	0.406	0.176	0.755	0.736	0.169	0.246	0.23	0.112	0.783	0.082	0.194	0.465	0.48	0.437	0.043	0.04	0.623	0.768	0.706	0.939	0.931	0.335	0.079	0.065	0.511	0.944	0.172	0.959
0.175	0.934	0.743	0.899	0.318	0.868	0.661	0.787	0.172	0.448	0.516	0.317	0.711	0.739	0.07	0.471	0.061	0.835	0.518	0.475	0.214	0.02	0.303	0.006	0.73	0.03	0.563	0.488	0.406	0.218	0.582	0.026	0.524	0.136	0.237	0.787
0.637	0.936	0.379	0.47	0.041	0.586	0.76	0.628	0.225	0.965	0.817	0.399	0.726	0.363	0.392	0.819	0.766	0.743	0.803	0.967	0.166	0.193	0.957	0.957	0.598	0.471	0.394	0.929	0.546	0.961	0.048	0.244	0.111	0.126	0.75	0.416
0.821	0.686	0.596	0.797	0.073	0.229	0.252	0.942	0.684	0.042	0.087	0.681	0.545	0.091	0.077	0.305	0.76	0.465	0.489	0.909	0.303	0.172	0.591	0.713	0.525	0.271	0.111	0.335	0.296	0.599	0.162	0.97	0.297	0.04	0.885	0.254
0.468	0.697	0.775	0.314	0.749	0.672	0.471	0.657	0.227	0.515	0.76	0.07	0.441	0.411	0.593	0.918	0.176	0.422	0.731	0.165	0.056	0.343	0.299	0.671	0.041	0.59	0.082	0.226	0.2	0.46	0.142	0.991	0.428	0.156	0.225	0.709
0.037	0.734	0.864	0.087	0.689	0.217	0.126	0.71	0.132	0.703	0.432	0.069	0.244	0.526	0.509	0.853	0.975	0.253	0.494	0.37	0.682	0.45	0.51	0.217	0.512	0.644	0.245	0.342	0.72	0.666	0.336	0.475	0.105	0.553	0.744	0.465
0.079	0.808	0.84	0.895	0.472	0.924	0.408	0.475	0.818	0.005	0.882	0.585	0.97	0.944	0.13	0.298	0.903	0.819	0.292	0.864	0.21	0.553	0.156	0.536	0.704	0.295	0.696	0.621	0.334	0.631	0.907	0.913	0.87	0.347	0.151	0.558
0.23	0.172	0.3	0.351	0.408	0.661	0.106	0.473	0.881	0.419	0.442	0.296	0.326	0.434	0.365	0.107	0.54	0.627	0.688	0.548	0.913	0.729	0.365	0.336	0.113	0.139	0.939	0.691	0.107	0.021	0.464	0.681	0.223	0.379	0.963	0.805
0.587	0.724	0.458	0.872	0.73	0.52	0.676	0.495	0.245	0.564	0.672	0.697	0.062	0.499	0.828	0.804	0.806	0.735	0.307	0.41	0.177	0.349	0.729	0.136	0.891	0.394	0.292	0.685	0.839	0.188	0.696	0.761	0.94	0.926	0.43	0.771
0.379	0.722	0.318	0.152	0.787	0.461	0.3	0.83	0.583	0.271	0.97	0.954	0.154	0.713	0.809	0.763	0.659	0.475	0.115	0.525	0.426	0.673	0.376	0.554	0.585	0.192	0.485	0.89	0.216	0.554	0.16	0.641	0.583	0.159	0.864	0.438
0.671	0.065	0.583	0.823	0.27	0.778	0.897	0.558	0.302	0.841	0.513	0.256	0.653	0.762	0.386	0.89	0.843	0.319	0.077	0.432	0.271	0.36	0.073	0.84	0.727	0.37	0.248	0.695	0.425	0.969	0.833	0.085	0.565	0.819	0.99	0.3
0.494	0.953	0.205	0.867	0.761	0.704	0.783	0.149	0.116	0.523	0.333	0.597	0.876	0.922	0.139	0.612	0.029	0.622	0.812	0.575	0.212	0.556	0.449	0.015	0.628	0.234	0.87	0.763	0.392	0.106	0.916	0.182	0.994	0.659	0.333	0.523
0.461	0.328	0.821	0.382	0.46	0.575	0.219	0.79	0.572	0.035	0.213	0.443	0.018	0.919	0.105	0.529	0.059	0.184	0.07	0.261	0.87	0.352	0.131	0.824	0.415	0.834	0.66	0.259	0.697	0.231	0.875	0.667	0.065	0.846	0.494	0.465
0.508	0.583	0.025	0.488	0.844	0.215	0.859	0.743	0.521	0.299	0.503	0.141	0.53	0.433	0.208	0.349	0.142	0.33	0.048	0.237	0.887	0.035	0.814	0.074	0.877	0.689	0.518	0.232	0.458	0.613	0.17	0.679	0.184	0.782	0.781	0.384
0.45	0.916	0.729	0.26	0.865	0.665	0.963	0.742	0.572	0.237	0.277	0.873	0.969	0.507	0.09	0.182	0.535	0.063	0.786	0.184	0.412	0.479	0.051	0.102	0.02	0.405	0.365	0.895	0.78	0.902	0.263	0.863	0.487	0.052	0.339	0.317
0.373	0.369	0.496	0.998	0.629	0.002	0.922	0.928	0.89	0.376	0.681	0.044	0.046	0.26	0.939	0.37	0.457	0.809	0.515	0.073	0.883	0.394	0.361	0.331	0.579	0.295	0.454	0.907	0.882	0.315	0.246	0.565	0.122	0.594	0.702	0.594
0.439	0.639	0.718	0.534	0.06	0.701	0.472	0.936	0.618	0.354	0.411	0.25	0.913	0.815	0.459	0.715	0.668	0.266	0.856	0.057	0.165	0.415	0.716	0.262	0.495	0.334	0.835	0.569	0.258	0.377	0.825	0.18	0.409	0.553	0.552	0.342
0.406	0.755	0.549	0.105	0.572	0.119	0.689	0.991	0.377	0.207	0.506	0.259	0.052	0.725	0.799	0.141	0.543	0.685	0.072	0.449	0.493	0.625	0.523	0.356	0.431	0.266	0.819	0.953	0.161	0.129	0.595	0.014	0.643	0.305	0.92	0.876
0.788	0.82	0.096	0.704	0.776	0.726	0.308	0.483	0.334	0.562	0.542	0.15	0.988	0.973	0.583	0.462	0.677	0.327	0.739	0.057	0.299	0.601	0.885	0.735	0.451	0.02	0.11	0.65	0.612	0.736	0.939	0.367	0.54	0.223	0.042	0.65
0.134	0.103	0.439	0.426	0.083	0.28	0.893	0.933	0.994	0.857	0.386	0.542	0.466	0.985	0.472	0.417	0.129	0.213	0.029	0.144	0.917	0.82	0.568	0.444	0.482	0.466	0.726	0.708	0.444	0.182	0.081	0.253	0.669	0.105	0.454	0.251
0.578	0.619	0.539	0.727	0.302	0.736	0.219	0.593	0.531	0.773	0.452	0.325	0.441	0.124	0.209	0.119	0.547	0.438	0.81	0.035	0.395	0.548	0.279	0.482	0.464	0.72	0.996	0.37	0.054	0.898	0.612	0.986	0.708	0.684	0.526	0.089
0.219	0.344	0.25	0.952	0.944	0.393	0.991	0.903	0.971	0.108	0.639	0.624	0.027	0.849	0.04	0.741	0.527	0.479	0.995	0.198	0.955	0.633	0.827	0.887	0.189	0.237	0.738	0.248	0.719	0.493	0.292	0.406	0.272	0.698	0.592	0.158
0.075	0.554	0.617	0.547	0.36	0.387	0.386	0.471	0.378	0.12	0.149	0.529	0.072	0.077	0.682	0.728	0.699	0.406	0.89	0.331	0.909	0.346	0.977	0.733	0.917	0.123	0.071	0.296	0.643	0.522	0.107	0.821	0.039	0.424	0.443	0.091
0.314	0.196	0.33	0.487	0.705	0.45	0.763	0.216	0.902	0.642	0.199	0.191	0.921	0.755	0.547	0.643	0.982	0.639	0.408	0.668	0.688	0.905	0.084	0.904	0.368	0.093	0.341	0.296	0.048	0.205	0.343	0.567	0.182	0.493	0.942	0.201
0.924	0.079	0.221	0.946	0.514	0.63	0.516	0.045	0.044	0.554	0.162	0.808	0.671	0.761	0.124	0.554	0.757	0.552	0.74	0.235	0.129	0.575	0.845	0.046	0.611	0.748	0.916	0.256	0.449	0.889	0.082	0.389	0.776	0.06	0.047	0.092
0.151	0.169	0.358	0.013	0.41	0.188	0.158	0.708	0.809	0.404	0.581	0.148	0.302	0.769	0.495	0.968	0.597	0.093	0.076	0.048	0.71	0.177	0.304	0.216	0.663	0.407	0.893	0.244	0.425	0.105	0.165	0.01	0.618	0.692	0.15	0.531
0.863	0.431	0.01	0.748	0.238	0.076	0.215	0.045	0.69	0.282	0.823	0.937	0.888	0.914	0.816	0.226	0.438	0.419	0.772	0.41	0.903	0.428	0.813	0.394	0.759	0.808	0.994	0.864	0.828	0.152	0.293	0.179	0.788	0.901	0.785	0.518
0.864	0.059	0.991	0.491	0.69	0.211	0.238	0.922	0.258	0.851	0.68	0.609	0.449	0.733	0.095	0.651	0.64	0.963	0.516	0.858	0.951	0.2	0.816	0.381	0.32	0.195	0.428	0.906	0.402	0.886	0.439	0.515	0.948	0.184	0.069	0.984
0.506	0.694	0.108	0.916	0.999	0.083	0.479	0.864	0.798	0.172	0.108	0.08	0.635	0.54	0.861	0.163	0.179	0.939	0.694	0.765	0.538	0.79	0.141	0.211	0.517	0.246	0.33	0.021	0.673	0.539	0.628	0.267	0.66	0.021	0.208	0.597
0.175	0.3	0.462	0.501	0.869	0.456	0.702	0.327	0.889	0.903	0.313	0.628	0.119	0.9	0.173	0.606	0.111	0.279	0.902	0.451	0.403	0.147	0.568	0.986	0.415	0.653	0.471	0.663	0.723	0.046	0.18	0.081	0.984	0.637	0.495	0.864
0.233	0.684	0.637	0.406	0.556	0.035	0.578	0.9	0.378	0.955	0.935	0.411	0.655	0.59	0.732	0.578	0.603	0.08	0.174	0.812	0.121	0.418	0.974	0.177	0.336	0.462	0.023	0.532	0.06	0.442	0.561	0.294	0.277	0.765	0.654	0.894
0.006	0.536	0.248	0.789	0.653	0.8	0.139	0.385	0.53	0.525	0.618	0.797	0.417	0.453	0.459	0.329	0.563	0.312	0.761	0.239	0.663	0.614	0.768	0.148	0.478	0.789	0.646	0.225	0.727	0.564	0.897	0.852	0.439	0.739	0.799	0.569
0.322	0.985	0.569	0.607	0.038	0.275	0.271	0.718	0.553	0.292	0.197	0.833	0.218	0.952	0.065	0.506	0.719	0.658	0.969	0.902	0.838	0.809	0.276	0.245	0.029	0.415	0.548	0.301	0.935	0.073	0.633	0.322	0.628	0.922	0.75	0.304
0.976	0.074	0.689	0.039	0.876	0.098	0.504	0.111	0.168	0.366	0.234	0.402	0.572	0.257	0.291	0.162	0.919	0.03	0.956	0.368	0.365	0.762	0.907	0.907	0.601	0.874	0.892	0.634	0.737	0.419	0.239	0.746	0.319	0.806	0.177	0.282
0.593	0.535	0.215	0.249	0.029	0.021	0.656	0.115	0.659	0.156	0.577	0.472	0.778	0.467	0.686	0.442	0.905	0.901	0.639	0.727	0.24	0.575	0.982	0.517	0.349	0.594	0.243	0.672	0.713	0.726	0.723	0.582	0.301	0.106	0.105	0.5
0.481	0.64	0.021	0.884	0.898	0.2	0.952	0.143	0.565	0.77	0.502	0.504	0.397	0.046	0.715	0.998	0.006	0.075	0.486	0.15	0.077	0.101	0.11	0.646	0.449	0.282	0.272	0.039	0.893	0.189	0.787	0.671	0.811	0.371	0.556	0.297
0.363	0.452	0.831	0.075	0.248	0.317	0.361	0.047	0.228	0.105	0.892	0.788	0.172	0.038	0.676	0.467	0.169	0.421	0.939	0.927	0.378	0.3	0.988	0.475	0.165	0.065	0.879	0.317	0.34	0.346	0.289	0.268	0.89	0.692	0.728	0.722
0.397	0.64	0.079	0.53	0.435	0.319	0.299	0.803	0.63	0.725	0.154	0.977	0.718	0.196	0.735	0.921	0.379	0.848	0.26	0.644	0.108	0.522	0.858	0.782	0.424	0.731	0.812	0.416	0.114	0.856	0.3	0.278	0.737	0.459	0.379	0.293
0.455	0.237	0.554	0.31	0.259	0.71	0.494	0.828	0.793	0.492	0.716	0.884	0.275	0.802	0.829	0.211	0.381	0.928	0.561	0.057	0.974	0.418	0.424	0.291	0.682	0.535	0.736	0.573	0.141	0.996	0.793	0.111	0.028	0.937	0.433	0.154
0.012	0.353	0.251	0.538	0.157	0.79	0.467	0.249	0.828	0.708	0.185	0.464	0.866	0.118	0.719	0.614	0.345	0.935	0.241	0.991	0.821	0.416	0.098	0.87	0.396	0.598	0.307	0.123	0.172	0.924	0.999	0.348	0.348	0.702	0.501	0.637
0.444	0.808	0.421	0.048	0.846	0.201	0.071	0.65	0.025	0.85	0.895	0.128	0.539	0.609	0.929	0.277	0.707	0.209	0.296	0.436	0.052	0.559	0.984	0.054	0.343	0.767	0.446	0.929	0.015	0.643	0.238	0.156	0.827	0.847	0.535	0.946
0.604	0.218	0.193	0.651	0.376	0.884	0.817	0.055	0.272	0.743	0.688	0.417	0.742	0.462	0.979	0.547	0.665	0.921	0.005	0.522	0.49	0.029	0.329	0.361	0.176	0.477	0.116	0.07	0.892	0.818	0.418	0.55	0.537	0.409	0.817	0.987
0.251	0.15	0.21	0.949	0.887	0.705	0.075	0.602	0.721	0.919	0.688	0.729	0.074	0.955	0.03	0.855	0.506	0.402	0.586	0.748	0.744	0.884	0.597	0.062	0.537	0.605	0.635	0.707	0.305	0.087	0.783	0.938	0.257	0.961	0.86	0.724
0.757	0.692	0.707	0.166	0.722	0.162	0.557	0.013	0.751	0.326	0.471	0.357	0.994	0.155	0.594	0.279	0.765	0.827	0.937	0.382	0.936	0.342	0.992	0.967	0.966	0.76	0.651	0.254	0.121	0.848	0.921	0.423	0.301	0.861	0.081	0.351
0.542	0.916	0.9	0.231	0.852	0.056	0.21	0.985	0.133	0.21	0.157	0.602	0.363	0.813	0.541	0.309	0.593	0.133	0.89	0.379	0.128	0.067	0.362	0.164	0.024	0.866	0.813	0.585	0.342	0.45	0.601	0.833	0.295	0.584	0.039	0.865
0.177	0.154	0.902	0.299	0.917	0.808	0.743	0.336	0.774	0.772	0.303	0.998	0.901	0.999	0.029	0.471	0.12	0.014	0.144	0.095	0.118	0.591	0.594	0.437	0.45	0.192	0.919	0.16	0.261	0.479	0.313	0.861	0.676	0.747	0.466	0.203
0.667	0.301	0.459	0.218	0.585	0.367	0.534	0.768	0.83	0.292	0.267	0.625	0.309	0.215	0.167	0.38	0.073	0.043	0.753	0.009	0.467	0.774	0.386	0.762	0.945	0.507	0.317	0.487	0.987	0.341	0.424	0.44	0.881	0.632	0.935	0.191
0.422	0.608	0.679	0.095	0.062	0.715	0.081	0.282	0.237	0.102	0.089	0.071	0.377	0.421	0.136	0.501	0.219	0.439	0.863	0.091	0.642	0.085	0.714	0.458	0.093	0.087	0.044	0.133	0.18	0.241	0.259	0.086	0.493	0.86	0.742	0.677
0.249	0.854	0.597	0.581	0.219	0.884	0.082	0.242	0.87	0.136	0.548	0.055	0.653	0.251	0.956	0.705	0.739	0.115	0.53	0.323	0.607	0.868	0.028	0.432	0.886	0.477	0.424	0.319	0.674	0.376	0.41	0.436	0.491	0.723	0.799	0.784
0.017	0.833	0.508	0.4	0.895	0.688	0.011	0.608	0.653	0.282	0.796	0.864	0.631	0.274	0.694	0.372	0.425	0.384	0.072	0.935	0.011	0.826	0.801	0.202	0.302	0.907	0.492	0.255	0.747	0.61	0.325	0.911	0.084	0.075	0.628	0.066
0.547	0.461	0.767	0.301	0.327	0.644	0.084	0.84	0.117	0.531	0.037	0.027	0.385	0.151	0.935	0.366	0.199	0.17	0.471	0.298	0.034	0.104	0.425	0.544	0.859	0.217	0.154	0.342	0.324	0.543	0.517	0.588	0.919	0.113	0.79	0.364
0.815	0.292	0.257	0.468	0.846	0.601	0.318	0.023	0.134	0.618	0.951	0.379	0.841	0.628	0.949	0.221	0.097	0.901	0.65	0.939	0.585	0.839	0.794	0.247	0.33	0.565	0.529	0.344	0.372	0.602	0.23	0.24	0.932	0.982	0.095	0.068
0.917	0.168	0.445	0.405	0.665	0.06	0.2	0.986	0.395	0.731	0.766	0.472	0.109	0.048	0.409	0.143	0.748	0.562	0.812	0.806	0.133	0.119	0.448	0.727	0.336	0.817	0.392	0.935	0.74	0.529	0.934	0.167	0.237	0.561	0.188	0.662
0.49	0.922	0.44	0.576	0.182	0.317	0.657	0.232	0.696	0.944	0.569	0.539	0.17	0.928	0.46	0.624	0.224	0.906	0.165	0.098	0.949	0.831	0.372	0.066	0.252	0.578	0.586	0.305	0.459	0.871	0.232	0.175	0.045	0.932	0.771	0.957
0.905	0.751	0.538	0.619	0.74	0.326	0.859	0.235	0.487	0.317	0.971	0.226	0.45	0.386	0.216	0.202	0.266	0.696	0.376	0.456	0.547	0.363	0.107	0.463	0.556	0.169	0.789	0.192	0.849	0.477	0.893	0.728	0.485	0.485	0.237	0.431
0.353	0.097	0.502	0.261	0.527	0.007	0.559	0.917	0.49	0.601	0.852	0.808	0.604	0.552	0.559	0.169	0.994	0.347	0.76	0.45	0.383	0.895	0.738	0.878	0.853	0.044	0.689	0.516	0.404	0.769	0.144	0.19	0.595	0.342	0.127	0.413
0.721	0.639	0.525	0.187	0.994	0.153	0.67	0.364	0.114	0.271	0.549	0.379	0.45	0.784	0.888	0.289	0.872	0.873	0.175	0.028	0.354	0.243	0.507	0.694	0.171	0.198	0.258	0.837	0.296	0.884	0.645	0.622	0.319	0.529	0.439	0.265
0.658	0.918	0.049	0.613	0.222	0.418	0.596	0.774	0.737	0.928	0.863	0.107	0.288	0.414	0.533	0.668	0.019	0.347	0.378	0.799	0.475	0.696	0.433	0.698	0.287	0.612	0.245	0.243	0.437	0.859	0.549	0.875	0.012	0.669	0.736	0.087
0.132	0.603	0.801	0.683	0.613	0.894	0.894	0.144	0.164	0.083	0.886	0.654	0.279	0.857	0.488	0.271	0.628	0.792	0.573	0.269	0.151	0.639	0.655	0.523	0.549	0.041	0.724	0.112	0.733	0.123	0.118	0.94	0.802	0.962	0.168	0.223
0.516	0.322	0.978	0.83	0.482	0.448	0.994	0.86	0.375	0.706	0.582	0.977	0.177	0.41	0.687	0.428	0.039	0.988	0.86	0.092	0.845	0.643	0.954	0.675	0.145	0.793	0.595	0.135	0.604	0.347	0.711	0.847	0.613	0.526	0.29	0.571
0.831	0.848	0.077	0.318	0.582	0.168	0.892	0.737	0.937	0.546	0.658	0.463	0.844	0.39	0.698	0.341	0.219	0.873	0.007	0.239	0.738	0.722	0.089	0.431	0.626	0.419	0.389	0.192	0.463	0.007	0.926	0.413	0.468	0.3	0.823	0.166
0.55	0.714	0.6	0.059	0.768	0.109	0.423	0.438	0.285	0.795	0.165	0.705	0.327	0.986	0.305	0.089	0.455	0.254	0.193	0.172	0.222	0.954	0.063	0.218	0.891	0.96	0.944	0.052	0.417	0.797	0.186	0.875	0.786	0.556	0.547	0.044
0.971	0.749	0.997	0.216	0.976	0.125	0.112	0.122	0.722	0.73	0.73	0.9	0.775	0.538	0.016	0.874	0.022	0.861	0.239	0.075	0.998	0.999	0.143	0.731	0.854	0.706	0.064	0.561	0.518	0.664	0.813	0.216	0.989	0.161	0.863	0.837
0.898	0.312	0.986	0.031	0.262	0.105	0.615	0.262	0.259	0.586	0.756	0.339	0.349	0.266	0.111	0.28	0.586	0.784	0.288	0.842	0.249	0.669	0.949	0.047	0.362	0.137	0.332	0.859	0.002	0.948	0.403	0.762	0.403	0.892	0.439	0.305
0.27	0.761	0.17	0.222	0.784	0.484	0.527	0.46	0.866	0.802	0.461	0.996	0.769	0.617	0.794	0.291	0.435	0.201	0.295	0.08	0.536	0.169	0.679	0.383	0.452	0.153	0.655	0.895	0.273	0.75	0.598	0.253	0.649	0.282	0.948	0.426
0.346	0.468	0.542	0.403	0.644	0.86	0.553	0.897	0.748	0.245	0.105	0.587	0.801	0.845	0.343	0.181	0.467	0.192	0.451	0.651	0.266	0.205	0.062	0.328	0.729	0.723	0.141	0.011	0.626	0.179	0.335	0.886	0.094	0.291	0.205	0.124
0.34	0.856	0.804	0.775	0.183	0.766	0.009	0.476	0.839	0.908	0.777	0.607	0.989	0.327	0.045	0.406	0.61	0.896	0.507	0.784	0.474	0.846	0.949	0.494	0.551	0.351	0.937	0.018	0.601	0.077	0.722	0.977	0.263	0.878	0.526	0.938
0.938	0.601	0.286	0.66	0.398	0.343	0.471	0.2	0.133	0.973	0.075	0.577	0.746	0.705	0.285	0.488	0.903	0.7	0.85	0.051	0.758	0.718	0.906	0.074	0.774	0.229	0.927	0.44	0.905	0.232	0.759	0.519	0.54	0.448	0.078	0.344
0.148	0.596	0.298	0.2	0.767	0.344	0.228	0.845	0.632	0.988	0.886	0.464	0.035	0.135	0.649	0.314	0.365	0.129	0.6	0.198	0.332	0.802	0.15	0.678	0.211	0.089	0.049	0.911	0.548	0.82	0.065	0.738	0.677	0.808	0.511	0.657
0.178	0.688	0.325	0.442	0.88	0.743	0.248	0.028	0.558	0.508	0.94	0.164	0.734	0.266	0.773	0.431	0.786	0.325	0.903	0.823	0.713	0.388	0.495	0.6	0.311	0.911	0.677	0.565	0.007	0.296	0.988	0.657	0.922	0.172	0.161	0.628
0.313	0.035	0.946	0.692	0.528	0.923	0.172	0.442	0.16	0.986	0.273	0.081	0.744	0.741	0.8	0.675	0.962	0.352	0.559	0.222	0.922	0.056	0.149	0.954	0.079	0.906	0.302	0.639	0.081	0.104	0.171	0.388	0.887	0.782	0.284	0.273
0.604	0.013	0.503	0.599	0.306	0.732	0.036	0.899	0.857	0.827	0.733	0.068	0.606	0.788	0.467	0.369	0.907	0.465	0.155	0.273	0.673	0.795	0.032	0.053	0.278	0.182	0.586	0.855	0.964	0.073	0.55	0.665	0.142	0.42	0.795	0.314
0.544	0.432	0.725	0.791	0.391	0.286	0.618	0.578	0.859	0.265	0.652	0.727	0.73	0.673	0.339	0.234	0.309	0.574	0.204	0.986	0.618	0.465	0.662	0.042	0.974	0.676	0.126	0.135	0.678	0.906	0.914	0.187	0.028	0.664	0.169	0.336
0.825	0.633	0.357	0.954	0.443	0.138	0.116	0.182	0.275	0.209	0.728	0.113	0.795	0.735	0.219	0.806	0.858	0.293	0.853	0.876	0.765	0.483	0.046	0.768	0.157	0.405	0.53	0.878	0.158	0.085	0.333	0.971	0.936	0.706	0.189	0.251
0.768	0.531	0.251	0.893	0.694	0.256	0.817	0.019	0.535	0.351	0.691	0.351	0.071	0.463	0.376	0.973	0.961	0.44	0.309	0.547	0.738	0.259	0.257	0.87	0.801	0.103	0.624	0.614	0.542	0.801	0.558	0.098	0.647	0.37	0.275	0.759
0.066	0.289	0.297	0.589	0.104	0.899	0.718	0.196	0.043	0.07	0.07	0.5	0.227	0.987	0.307	0.8	0.872	0.455	0.944	0.261	0.672	0.829	0.741	0.61	0.789	0.071	0.819	0.697	0.238	0.546	0.885	0.048	0.765	0.698	0.175	0.047
0.589	0.064	0.026	0.558	0.36	0.704	0.931	0.314	0.375	0.356	0.856	0.397	0.211	0.487	0.025	0.073	0.566	0.918	0.543	0.939	0.304	0.402	0.072	0.364	0.598	0.948	0.191	0.232	0.703	0.116	0.462	0.829	0.641	0.113	0.479	0.71
0.617	0.312	0.844	0.562	0.638	0.454	0.802	0.388	0.474	0.619	0.987	0.84	0.524	0.806	0.952	0.214	0.575	0.904	0.154	0.342	0.687	0.626	0.05	0.051	0.29	0.192	0.597	0.371	0.339	0.334	0.282	0.216	0.372	0.278	0.351	0.948
0.791	0.871	0.062	0.459	0.795	0.158	0.167	0.6	0.48	0.535	0.548	0.72	0.587	0.696	0.661	0.227	0.031	0.035	0.14	0.875	0.099	0.927	0.434	0.64	0.51	0.763	0.467	0.299	0.138	0.528	0.826	0.755	0.737	0.805	0.89	0.93
0.902	0.13	0.22	0.302	0.41	0.973	0.051	0.725	0.419	0.452	0.497	0.452	0.842	0.848	0.298	0.772	0.678	0.206	0.839	0.419	0.923	0.195	0.818	0.736	0.239	0.701	0.09	0.951	0.512	0.471	0.71	0.426	0.128	0.42	0.862	0.105
0.308	0.162	0.865	0.516	0.012	0.399	0.541	0.688	0.255	0.202	0.223	0.152	0.73	0.175	0.252	0.649	0.013	0.65	0.547	0.509	0.527	0.323	0.699	0.293	0.147	0.195	0.75	0.53	0.144	0.792	0.433	0.026	0.806	0.251	0.431	0.786
0.864	0.777	0.133	0.98	0.639	0.245	0.972	0.093	0.359	0.667	0.045	0.693	0.97	0.896	0.289	0.507	0.029	0.849	0.389	0.118	0.717	0.54	0.642	0.826	0.69	0.907	0.383	0.013	0.678	0.039	0.578	0.788	0.456	0.322	0.555	0.256
0.346	0.363	0.41	0.487	0.905	0.957	1	0.653	0.849	0.135	0.3	0.201	0.398	0.667	0.575	0.213	0.263	0.435	0.555	0.066	0.001	0.696	0.839	0.379	0.558	0.358	0.64	0.641	0.045	0.256	0.086	0.978	0.058	0.968	0.071	0.616
0.613	0.404	0.812	0.825	0.284	0.669	0.312	0.578	0.353	0.389	0.459	0.033	0.502	0.309	0.13	0.277	0.276	0.329	0.444	0.45	0.231	0.505	0.142	0.162	0.498	0.376	0.285	0.865	0.181	0.973	0.57	0.83	0.535	0.709	0.534	0.063
0.735	0.573	0.018	0.809	0.308	0.629	0.069	0.472	0.692	0.94	0.622	0.213	0.555	0.151	0.646	0.14	0.661	0.364	0.076	0.132	0.125	0.912	0.266	0.638	0.434	0.785	0.937	0.881	0.648	0.255	0.608	0.937	0.385	0.393	0.363	0.033
0.521	0.865	0.457	0.856	0.215	0.584	0.387	0.246	0.969	0.58	0.048	0.334	0.216	0.086	0.42	0.609	0.139	0.91	0.496	0.338	0.236	0.372	0.851	0.82	0.853	0.652	0.738	0.364	0.773	0.143	0.45	0.046	0.124	0.338	0.548	0.417
0.017	0.377	0.068	0.608	0.889	0.629	0.38	0.107	0.506	0.338	0.643	0.109	0.355	0.629	0.393	0.308	0.424	0.544	0.73	0.639	0.325	0.803	0.854	0.885	0.793	0.772	0.267	0.551	0.162	0.92	0.061	0.858	0.453	0.348	0.874	0.646
0.086	0.467	0.844	0.215	0.997	0.387	0.826	0.936	0.324	0.49	0.557	0.007	0.645	0.462	0.612	0.597	0.632	0.436	0.658	0.815	0.393	0.511	0.009	0.515	0.227	0.389	0.07	0.593	0.85	0.865	0.462	0.22	0.979	0.293	0.292	0.618
0.201	0.696	0.013	0.339	0.11	0.032	0.934	0.127	0.115	0.095	0.719	0.832	0.523	0.392	0.511	0.746	0.919	0.443	0.91	0.476	0.749	0.131	0.279	0.661	0.444	0.403	0.59	0.62	0.052	0.955	0.013	0.702	0.261	0.182	0.676	0.233
0.196	0.897	0.02	0.468	0.155	0.278	0.828	0.071	0.588	0.134	0.779	0.606	0.433	0.707	0.354	0.62	0.701	0.927	0.879	0.602	0.336	0.927	0.173	0.17	0.274	0.702	0.581	0.684	0.451	0.25	0.797	0.31	0.137	0.776	0.191	0.058
0.234	0.405	0.194	0.865	0.641	0.878	0.207	0.96	0.563	0.417	0.311	0.763	0.334	0.169	0.861	0.286	0.51	0.762	0.191	0.331	0.095	0.204	0.311	0.55	0.361	0.731	0.185	0.058	0.953	0.324	0.011	0.235	0.351	0.424	0.182	0.631
0.841	0.868	0.579	0.653	0.488	0.439	0.261	0.136	0.443	0.964	0.845	0.172	0.664	0.764	0.167	0.078	0.986	0.261	0.951	0.555	0.231	0.792	0.667	0.345	0.385	0.058	0.267	0.352	0.607	0.632	0.716	0.854	0.513	0.174	0.598	0.914
0.115	0.317	0.819	0.912	0.825	0.481	0.389	0.679	0.554	0.851	0.85	0.91	0.615	0.867	0.231	0.832	0.72	0.576	0.955	0.544	0.912	0.051	0.835	0.221	0.355	0.462	0.363	0.659	0.229	0.66	0.026	0.357	0.919	0.973	0.109	0.061
0.35	0.804	0.85	0.748	0.91	0.382	0.34	0.434	0.735	0.773	0.486	0.213	0.276	0.17	0.826	0.071	0.645	0.406	0.201	0.621	0.627	0.942	0.542	0.716	0.832	0.642	0.758	0.139	0.688	0.724	0.479	0.253	0.46	0.604	0.577	0.92
0.164	0.991	0.003	0.458	0.003	0.471	0.146	0.221	0.233	0.118	0.528	0.206	0.578	0.983	0.375	0.531	0.019	0.942	0.539	0.535	0.505	0.295	0.234	0.722	0.974	0.472	0.455	0.538	0.985	0.233	0.868	0.128	0.313	0.089	0.462	0.758
0.002	0.636	0.078	0.216	0.2	0.539	0.618	0.397	1	0.114	0.566	0.562	0.343	0.04	0.081	0.371	0.884	0.541	0.708	0.63	0.56	0.962	0.412	0.667	0.475	0.137	0.683	0.604	0.097	0.03	0.165	0.603	0.837	0.88	0.428	0.271
0.24	0.481	0.916	0.193	0.996	0.742	0.018	0.935	0.708	0.781	0.644	0.871	0.679	0.503	0.957	0.015	0.96	0.801	0.234	0.631	0.398	0.458	0.981	0.417	0.639	0.108	0.085	0.788	0.745	0.642	0.122	0.737	0.631	0.494	0.867	0.388
0.174	0.28	0.625	0.94	0.947	0.285	0.256	0.823	0.915	0.584	0.817	0.244	0.646	0.264	0.043	0.312	0.924	0.92	0.612	0.812	0.844	0.403	0.41	0.555	0.036	0.311	0.278	0.664	0.332	0.232	0.666	0.866	0.296	0.966	0.523	0.57
0.926	0.488	0.689	0.061	0.755	0.74	0.78	0.547	0.743	0.001	0.305	0.463	0.695	0.131	0.188	0.84	0.594	0.249	0.883	0.754	0.041	0.274	0.74	0.49	0.18	0.632	0.045	0.382	0.859	0.75	0.243	0.39	0.691	0.342	0.383	0.86
0.503	0.414	0.617	0.853	0.658	0.749	0.096	0.511	0.642	0.939	0.77	0.557	0.388	0.088	0.855	0.692	0.535	0.87	0.937	0.855	0.278	0.3	0.476	0.13	0.895	0.585	0.268	0.168	0.547	0.492	0	0.632	0.125	0.18	0.54	0.23
0.821	0.548	0.332	0.647	0.246	0.92	0.742	0.255	0.753	0.042	0.073	0.948	0.429	0.982	0.793	0.291	0.891	0.054	0.545	0.318	0.836	0.401	0.795	0.166	0.103	0.995	0.524	0.107	0.517	0.112	0.165	0.857	0.506	0.915	0.576	0.843
0.56	0.906	0.797	0.586	0.843	0.509	0.231	0.379	0.516	0.92	0.871	0.86	0.978	0.264	0.782	0.376	0.199	0.013	0.03	0.723	0.064	0.062	0.424	0.895	0.498	0.668	0.308	0.532	0.746	0.208	0.414	0.132	0.762	0.846	0.872	0.062
0.097	0.349	0.472	0.672	0.36	0.162	0.757	0.298	0.044	0.776	0.844	0.315	0.556	0.407	0.458	0.616	0.105	0.665	0.29	0.117	0.08	0.837	0.132	0.196	0.672	0.393	0.669	0.279	0.359	0.894	0.607	0.669	0.472	0.425	0.98	0
0.346	0.821	0.104	0.783	0.725	0.804	0.42	0.424	0.625	0.603	0.263	0.099	0.238	0.566	0.952	0.175	0.438	0.176	0.357	0.666	0.496	0.613	0.835	0.842	0.395	0.04	0.581	0.198	0.366	0.212	0.227	0.57	0.5	0.599	0.822	0.371
0.208	0.9	0.579	0.404	0.629	0.857	0.43	0.718	0.789	0.875	0.57	0.053	0.184	0.73	0.131	0.702	0.807	0.007	0.278	0.049	0.349	0.543	0.25	0.175	0.61	0.875	0.803	0.985	0.014	0.468	0.05	0.819	0.772	0.619	0.741	0.116
0.279	0.192	0.96	0.894	0.417	0.968	0.238	0.602	0.537	0.368	0.387	0.1	0.181	0.292	0.603	0.933	0.61	0.842	0.012	0.02	0.536	0.575	0.597	0.137	0.452	0.447	0.489	0.467	0.392	0.049	0.335	0.259	0.665	0.687	0.628	0.318
0.093	0.272	0.532	0.481	0.005	0.715	0.091	0.711	0.109	0.548	0.224	0.135	0.62	0.08	0.244	0.846	0.902	0.377	0.207	0.432	0.137	0.334	0.558	0.197	0.867	0.53	0.891	0.554	0.206	0.135	0.444	0.891	0.165	0.821	0.837	0.809
0.993	0.271	0.051	0.957	0.581	0.43	0.475	0.075	0.37	0.962	0.392	0.072	0.011	0.081	0.773	0.66	0.397	0.721	0.936	0.385	0.884	0.468	0.668	0.245	0.303	0.49	0.782	0.498	0.395	0.34	0.17	0.003	0.231	0.349	0.84	0.759
0.361	0.637	0.55	0.762	0.241	0.318	0.502	0.351	0.114	0.431	0.759	0.635	0.525	0.471	0.522	0.992	0.01	0.693	0.81	0.311	0.728	0.721	0.034	0.125	0.867	0.21	0.956	0.568	0.373	0.751	0.565	0.561	0.285	0.826	0.396	0.626
0.515	0.39	0.027	0.217	0.911	0.944	0.304	0.269	0.314	0.291	0.543	0.013	0.907	0.137	0.395	0.501	0.073	0.555	0.372	0.857	0.894	0.245	0.946	0.758	0.249	0.546	0.358	0.736	0.438	0.517	0.226	0.713	0.162	0.039	0.694	0.029
0.354	0.475	0.296	0.035	0.719	0.388	0.016	0.876	0.384	0.161	0.829	0.409	0.82	0.95	0.707	0.592	0.678	0.484	0.299	0.188	0.481	0.556	0.752	0.452	0.459	0.266	0.119	0.002	0.89	0.825	0.227	0.05	0.914	0.401	0.766	0.767
0.21	0.469	0.192	0.334	0.748	0.308	0.746	0.351	0.945	0.707	0.411	0.34	0.897	0.303	0.817	0.972	0.905	0.805	0.982	0.722	0.571	0.157	0.494	0.657	0.437	0.932	0.452	0.329	0.27	0.493	0.046	0.861	0.299	0.482	0.827	0.853
0.676	0.984	0.58	0.437	0.776	0.821	0.475	0.887	0.758	0.776	0.606	0.527	0.734	0.033	0.567	0.931	0.968	0.487	0.63	0.239	0.891	0.781	0.754	0.271	0.433	0.221	0.23	0.388	0.378	0.887	0.803	0.994	0.389	0.289	0.15	0.135
0.401	0.774	0.775	0.819	0.396	0.301	0.654	0.383	0.403	0.585	0.868	0.584	0.085	0.795	0.881	0.899	0.555	0.527	0.935	0.336	0.967	0.721	0.758	0.37	0.517	0.834	0.485	0.335	0.633	0.772	0.204	0.024	0.822	0.263	0.134	0.809
0.702	0.499	0.227	0.569	0.717	0.525	0.763	0.293	0.433	0.05	0.583	0.514	0.889	0.896	0.83	0.913	0.88	0.512	0.206	0.001	0.787	0.639	0.288	0.621	0.602	0.333	0.564	0.012	0.071	0.604	0.664	0.009	0.542	0.294	0.585	0.583
0.985	0.201	0.858	0.844	0.157	0.478	0.356	0.424	0.317	0.842	0.403	0.06	0.013	0.592	0.135	0.468	0.581	0.331	0.336	0.998	0.319	0.045	0.886	0.677	0.882	0.018	0.44	0.88	0.08	0.359	0.095	0.111	0.287	0.349	0.041	0.8
0.47	0.953	0.003	0.466	0.181	0.843	0.052	0.709	0.038	0.426	0.747	0.228	0.213	0.103	0.534	0.018	0.589	0.77	0.943	0.783	0.966	0.247	0.495	0.785	0.381	0.078	0.624	0.476	0.864	0.917	0.739	0.578	0.269	0.453	0.816	0.92
0.851	0.945	0.327	0.616	0.85	0.342	0.237	0.255	0.994	0.058	0.371	0.941	0.506	0.742	0.594	0.253	0.6	0.193	0.07	0.123	0.915	0.521	0.821	0.004	0.89	0.634	0.783	0.101	0.396	0.605	0.377	0.711	0.413	0.046	0.433	0.731
0.152	0.948	0.366	0.116	0.1	0.244	0.802	0.179	0.425	0.053	0.173	0.596	0.935	0.111	0.119	0.604	0.614	0.939	0.572	0.082	0.007	0.929	0.064	0.981	0.57	0.046	0.179	0.497	0.738	0.841	0.094	0.797	0.76	0.029	0.98	0.721
0.237	0.84	0.086	0.042	0.174	0.564	0.911	0.621	0.269	0.559	0.575	0.693	0.217	0.332	0.725	0.499	0.082	0.141	0.145	0.546	0.104	0.394	0.045	0.736	0.613	0.377	0.345	0.961	0.311	0.056	0.977	0.567	0.098	0.704	0.295	0.704
0.924	0.207	0.909	0.879	0.5	0.417	0.258	0.525	0.285	0.301	0.196	0.599	0.233	0.613	0.512	0.752	0.525	0.985	0.498	0.191	0.085	0.224	0.094	0.94	0.949	0.206	0.745	0.918	0.261	0.966	0.344	0.555	0.905	0.258	0.164	0.51
0.409	0.676	0.928	0.476	0.836	0.215	0.714	0.887	0.263	0.475	0.332	0.086	0.262	0.889	0.122	0.406	0.877	0.969	0.035	0.147	0.33	0.747	0.614	0.753	0.201	0.012	0.133	0.264	0.591	0.517	0.997	0.555	0.874	0.311	0.883	0.975
0.126	0.951	0.494	0.009	0.053	0.127	0.191	0.839	0.862	0.15	0.985	0.28	0.123	0.176	0.001	0.909	0.057	0.505	0.681	0.096	0.179	0.973	0.784	0.722	0.707	0.608	0.566	0.681	0.51	0.911	0.154	0.356	0.587	0.027	0.196	0.56
0.297	0.469	0.75	0.405	0.989	0.976	0.241	0.108	0.089	0.814	0.988	0.495	0.843	0.013	0.51	0.945	0.067	0.149	0.285	0.566	0.64	0.523	0.895	0.749	0.14	0.691	0.284	0.27	0.454	0.732	0.712	0.586	0.588	0.249	0.962	0.29
0.555	0.193	0.67	0.792	0.73	0.106	0.075	0.795	0.45	0.788	0.075	0.663	0.155	0.794	0.287	0.837	0.511	0.707	0.602	0.135	0.298	0.996	0.602	0.56	0.091	0.017	0.213	0.484	0.397	0.353	0.105	0.644	0.576	0.602	0.031	0.369
0.433	0.175	0.88	0.386	0.193	0.704	0.038	0.795	0.373	0.122	0.567	0.963	0.598	0.724	0.081	0.036	0.514	0.884	0.538	0.677	0.807	1	0.146	0.747	0.051	0.318	0.809	0.351	0.116	0.117	0.53	0.33	0.634	0.125	0.153	0.758
0.275	0.091	0.143	0.544	0.498	0.661	0.909	0.176	0.729	0.732	0.863	0.768	0.666	0.609	0.694	0.421	0.693	0.909	0.073	0.485	0.481	0.949	0.958	0.688	0.101	0.425	0.658	0.641	0.866	0.571	0.728	0.174	0.88	0.199	0.531	0.123
0.156	0.327	0.638	0.668	0.65	0.961	0.78	0.133	0.543	0.588	0.691	0.397	0.046	0.76	0.731	0.215	0.821	0.986	0.266	0.051	0.258	0.22	0.466	0.652	0.296	0.727	0.632	0.868	0.642	0.146	0.025	0.38	0.71	0.421	0.193	0.933
0.09	0.438	0.168	0.64	0.309	0.353	0.932	0.779	0.351	0.336	0.899	0.735	0.563	0.638	0.812	0.545	0.792	0.575	0.833	0.085	0.65	0.78	0.225	0.951	0.186	0.533	0.764	0.365	0.391	0.306	0.338	0.605	0.635	0.389	0.13	0.729
0.611	0.405	0.115	0.005	0.536	0.699	0.807	0.743	0.66	0.637	0.208	0.227	0.417	0.139	0.396	0.579	0.188	0.908	0.123	0.013	0.352	0.551	0.04	0.875	0.289	0.399	0.362	0.441	0.175	0.368	0.75	0.128	0.692	0.345	0.209	0.859
0.987	0.828	0.826	0.335	0.553	0.795	0.262	0.354	0.422	0.903	0.33	0.526	0.437	0.798	0.024	0.122	0.152	0.408	0.74	0.762	0.094	0.883	0.847	0.076	0.771	0.068	0.101	0.501	0.469	0.017	0.127	0.194	0.372	0.403	0.722	0.909
0.567	0.121	0.149	0.739	0.349	0.784	0.828	0.581	0.129	0.13	0.74	0.789	0.48	0.184	0.725	0.785	0.866	0.45	0.498	0.18	0.956	0.738	0.581	0.571	0.548	0.228	0.024	0.008	0.673	0.446	0.67	0.159	0.809	0.694	0.977	0.911
0.341	0.755	0.999	0.31	0.034	0.749	0.238	0.971	0.325	0.016	0.51	0.583	0.397	0.991	0.571	0.55	0.192	0.949	0.786	0.581	0.546	0.549	0.818	0.392	0.894	0.655	0.209	0.7	0.462	0.999	0.274	0.517	0.59	0.539	0.897	0.04
0.62	0.395	0.643	0.072	0.619	0.473	0.652	0.079	0.5	0.156	0.844	0.109	0.825	0.432	0.281	0.185	0.044	0.474	0.146	0.102	0.025	0.428	0.012	0.928	0.185	0.093	0.002	0.951	0.121	0.876	0.161	0.94	0.242	0.813	0.166	0.287
0.937	0.717	0.972	0.908	0.666	0.166	0.91	0.744	0.837	0.369	0.289	0.108	0.158	0.072	0.215	0.958	0.436	0.958	0.034	0.734	0.15	0.927	0.854	0.978	0.972	0.742	0.167	0.5	0.15	0.523	0.542	0.98	0.646	0.655	0.421	0.478
0.826	0.241	0.265	0.041	0.604	0.405	0.379	0.294	0.885	0.336	0.578	0.837	0.08	0.558	0.337	0.703	0.885	0.526	0.544	0.885	0.899	0.693	0.905	0.289	0.507	0.518	0.999	0.173	0.234	0.744	0.296	0.168	0.207	0.811	0.192	0.141
0.508	0.955	0.758	0.962	0.362	0.78	0.891	0.226	0.371	0.321	0.331	0.63	0.618	0.697	0.899	0.999	0.401	0.734	0.468	0.71	0.942	0.266	0.133	0.752	0.975	0.342	0.835	0.707	0.257	0.919	0.234	0.713	0.171	0.655	0.692	0.265
0.325	0.611	0.358	0.766	0.408	0.227	0.412	0.544	0.509	0.066	0.304	0.16	0.028	0.496	0.526	0.266	0.012	0.14	0.643	0.355	0.972	0.724	0.357	0.868	0.067	0.579	0.442	0.096	0.963	0.537	0.89	0.363	0.316	0.302	0.307	0.873
0.957	0.829	0.488	0.425	0.44	0.046	0.424	0.994	0.322	0.309	0.51	0.868	0.343	0.762	0.325	0.585	0.845	0.665	0.879	0.887	0.036	0.303	0.505	0.672	0.463	0.074	0.129	0.167	0.576	0.783	0.849	0.949	0.328	0.312	0.646	0.589
0.394	0.629	0.615	0.975	0.395	0.948	0.143	0.021	0.04	0.642	0.634	0.298	0.423	0.349	0.544	0.666	0.296	0.557	0.868	0.974	0.152	0.215	0.542	0.884	0.518	0.828	0.467	0.431	0.214	0.422	0.48	0.354	0.36	0.689	0.57	0.052
0.36	0.259	0.216	0.589	0.628	0.107	0.738	0.997	0.13	0.121	0.429	0.191	0.567	0.794	0.98	0.076	0.869	0.438	0.728	0.669	0.051	0.52	0.966	0.099	0.75	0.168	0.031	0.48	0.871	0.916	0.914	0.928	0.356	0.062	0.324	0.309
0.119	0.233	0.935	0.693	0.855	0.189	0.381	0.23	0.135	0.427	0.374	0.619	0.863	0.508	0.002	0.091	0.111	0.468	0.614	0.816	0.375	0.481	0.724	0.481	0.986	0.082	0.118	0.784	0.873	0.319	0.947	0.138	0.879	0.921	0.328	0.874
0.705	0.988	0.686	0.624	0.497	0.72	0.037	0.344	0.38	0.004	0.83	0.756	0.857	0.384	0.322	0.391	0.717	0.58	0.41	0.558	0.675	0.337	0.311	0.869	0.353	0.031	0.128	0.429	0.12	0.581	0.586	0.492	0.546	0.919	0.94	0.7
0.015	0.167	0.77	0.777	0.995	0.849	0.219	0.643	0.55	0.688	0.681	0.628	0.848	0.024	0.589	0.326	0.328	0.971	0.272	0.94	0.78	0.509	0.273	0.694	0.221	0.669	0.136	0.122	0.326	0.486	0.11	0.454	0.473	0.046	0.929	0.573
0.703	0.001	0.807	0.226	0.908	0.65	0.075	0.273	0.677	0.491	0.671	0.977	0.861	0.474	0.563	0.311	0.466	0.443	0.344	0.169	0.319	0.592	0.571	0.409	0.377	0.684	0.229	0.885	0.431	0.706	0.493	0.013	0.202	0.815	0.013	0.629
0.488	0.367	0.103	0.116	0.802	0.916	0.231	0.736	0.842	0.37	0.924	0.928	0.403	0.035	0.492	0.84	0.892	0.601	0.758	0.499	0.747	0.241	0.182	0.593	0.407	0.25	0.89	0.549	0.583	0.258	0.777	0.394	0.738	0.735	0.842	0.615
0.967	0.322	0.541	0.172	0.823	0.899	0.029	0.726	0.637	0.72	0.63	0.098	0.661	0.466	0.541	0.684	0.682	0.679	0.212	0.327	0.478	0.115	0.124	0.626	0.524	0.762	0.319	0.268	0.959	0.564	0.123	0.054	0.693	0.162	0.425	0.217
0.069	0.615	0.067	0.968	0.23	0.217	0.965	0.075	0.434	0.408	0.68	0.732	0.243	0.004	0.684	0.078	0.658	0.617	0.815	0.699	0.06	0.842	0.804	0.637	0.865	0.608	0.225	0.871	0.069	0.252	0.555	0.905	0	0.928	0.126	0.49
0.752	0.241	0.669	0.406	0.626	0.391	0.936	0.986	0.978	0.897	0.032	0.188	0.032	0.182	0.986	0.447	0.412	0.227	0.412	0.049	0.636	0.99	0.028	0.678	0.373	0.506	0.391	0.957	0.933	0.715	0.773	0.227	0.623	0.196	0.503	0.296
0.554	0.355	0.766	0.396	0.477	0.797	0.954	0.676	0.434	0.286	0.483	0.198	0.503	0.602	0.007	0.327	0.299	0.584	0.975	0.216	0.105	0.934	0.108	0.51	0.225	0.222	0.858	0.5	0.876	0.913	0.65	0.027	0.488	0.249	0.168	0.553
0.805	0.246	0.197	0.071	0.175	0.99	0.492	0.999	0.538	0.307	0.541	0.386	0.089	0.177	0.387	0.518	0.266	0.838	0.335	0.464	0.2	0.929	0.618	0.366	0.218	0.089	0.682	0.673	0.389	0.038	0.949	0.71	0.946	0.108	0.983	0.42
0.385	0.701	0.743	0.151	0.021	0.02	0.21	0.55	0.303	0.713	0.719	0.93	0.746	0.42	0.519	0.184	0.217	0.378	0.998	0.15	0.589	0.43	0.956	0.549	0.902	0.158	0.189	0.194	0.338	0.2	0.837	0.13	0.763	0.109	0.856	0.239
0.623	0.558	0.111	0.818	0.824	0.182	0.643	0.297	0.224	0.323	0.775	0.667	0.858	0.28	0.722	0.793	0.976	0.02	0.595	0.052	0.543	0.302	0.087	0.749	0.086	0.102	0.858	0.882	0.587	0.243	0.812	0.017	0.097	0.448	0.096	0.43
0.028	0.229	0.532	0.092	0.264	0.266	0.283	0.29	0.266	0.141	0.492	0.391	0.952	0.989	0.616	0.049	0.668	0.791	0.12	0.65	0.881	0.567	0.083	0.616	0.355	0.454	0.508	0.213	0.788	0.865	0.285	0.934	0.258	0.106	0.104	0.824
0.375	0.383	0.665	0.99	0.028	0.34	0.021	0.456	0.413	0.783	0.719	0.205	0.287	0.973	0.998	0.555	0.906	0.015	0.459	0.408	0.992	0.929	0.017	0.665	0.351	0.339	0.119	0.851	0.717	0.422	0.1	0.502	0.857	0.5	0.032	0.798
0.114	0.006	0.928	0.118	0.203	0.777	0.928	0.505	0.606	0.837	0.681	0.489	0.181	0.245	0.63	0.082	0.23	0.583	0.811	0.509	0.75	0.526	0.131	0.315	0.136	0.337	0.961	0.132	0.682	0.601	0.637	0.212	0.379	0.615	0.044	0.689
0.979	0.22	0.797	0.803	0.213	0.111	0.276	0.254	0.628	0.096	0.884	0.585	0.66	0.075	0.735	0.132	0.083	0.544	0.536	0.693	0.173	0.702	0.933	0.32	0.089	0.479	0.621	0.667	0.016	0.709	0.903	0.293	0.741	0.623	0.937	0.578
0.982	0.316	0.908	0.047	0.343	0.677	0.533	0.061	0.861	0.844	0.207	0.224	0.019	0.85	0.43	0.112	0.048	0.512	0.34	0.612	0.419	0.576	0.941	0.177	0	0.235	0.617	0.675	0.698	0.809	0.365	0.366	0.833	0.321	0.12	0.295
0.793	0.285	0.095	0.833	0.837	0.944	0.967	0.101	0.446	0.761	0.469	0.456	0.356	0.393	0.234	0.065	0.385	0.181	0.701	0.954	0.364	0.269	0.649	0.644	0.479	0.368	0.378	0.943	0.038	0.26	0.469	0.827	0.75	0.895	0.184	0.586
0.033	0.747	0.221	0.401	0.111	0.293	0.784	0.069	0.427	0.77	0.895	0.123	0.343	0.842	0.837	0.142	0.509	0.637	0.933	0.235	0.669	0.333	0.597	0.923	0.991	0.881	0.977	0.466	0.002	0.244	0.767	0.854	0.474	0.41	0.995	0.982
0.051	0.822	0.652	0.093	0.168	0.734	0.601	0.833	0.864	0.923	0.208	0.96	0.14	0.329	0.64	0.308	0.799	0.645	0.807	0.153	0.456	0.67	0.207	0.549	0.002	0.144	0.977	0.608	0.768	0.02	0.428	0.659	0.062	0.361	0.512	0.907
0.154	0.321	0.662	0.157	0.489	0.586	0.978	0.531	0.385	0.689	0.263	0.956	0.565	0.984	0.384	0.668	0.111	0.609	0.082	0.881	0.21	0.068	0.61	0.51	0.023	0.646	0.772	0.061	0.258	0.698	0.874	0.119	0.811	0.542	0.533	0.097
0.489	0.637	0.285	0.93	0.309	0.833	0.281	0.821	0.533	0.402	0.32	0.548	0.148	0.498	0.291	0.741	0.678	0.927	0.331	0.157	0.964	0.189	0.137	0.439	0.793	0.177	0.442	0.697	0.597	0.039	0.838	0.007	0.832	0.268	0.416	0.731
0.924	0.966	0.741	0.708	0.287	0.541	0.858	0.478	0.082	0.204	0.042	0.937	0.625	0.272	0.604	0.53	0.359	0.846	0.557	0.722	0.305	0.6	0.14	0.808	0.66	0.506	0.225	0.466	0.903	0.847	0.028	0.791	0.205	0.79	0.101	0.96
0.374	0.045	0.947	0.261	0.606	0.875	0.584	0.152	0.645	0.341	0.114	0.576	0.897	0.694	0.218	0.602	0.681	0.912	0.958	0.361	0.661	0.869	0.367	0.901	0.667	0.863	0.807	0.57	0.596	0.107	0.763	0.524	0.642	0.018	0.717	0.073
0.624	0.031	0.996	0.698	0.581	0.79	0.569	0.846	0.605	0.763	0.597	0.126	0.453	0.148	0.031	0.788	0.568	0.161	0.497	0.343	0.299	0.905	0.16	0.609	0.102	0.011	0.348	0.686	0.837	0.181	0.241	0.748	0.43	0.972	0.27	0.348
0.45	0.722	0.706	0.381	0.797	0.614	0.637	0.429	0.166	0.936	0.033	0.583	0.407	0.132	0.655	0.175	0.209	0.49	0.159	0.181	0.019	0.499	0.345	0.149	0.457	0.046	0.52	0.213	0.687	0.617	0.664	0.676	0.975	0.409	0.741	0.738
0.848	0.63	0.014	0.885	0.169	0.732	0.088	0.705	0.456	0.186	0.741	0.786	0.844	0.659	0.904	0.478	0.635	0.02	0.472	0.191	0.807	0.818	0.891	0.791	0.195	0.402	0.779	0.875	0.84	0.055	0.054	0.841	0.241	0.481	0.208	0.665
0.726	0.441	0.981	0.932	0.366	0.73	0.368	0.727	0.994	0.459	0.349	0.377	0.193	0.695	0.479	0.618	0.704	0.232	0.055	0.45	0.644	0.923	0.967	0.571	0.448	0.802	0.594	0.263	0.681	0.559	0.033	0.154	0.741	0.075	0.893	0.959
0.455	0.537	0.048	0.066	0.132	0.781	0.622	0.952	0.308	0.55	0.016	0.495	0.845	0.615	0.677	0.434	0.45	0.709	0.853	0.929	0.439	0.73	0.182	0.087	0.308	0.003	0.261	0.829	0.127	0.209	0.087	0.055	0.33	0.013	0.406	0.49
0.776	0.657	0.983	0.476	0.582	0.146	0.756	0.516	0.697	0.048	0.902	0.386	0.518	0.029	0.317	0.178	0.173	0.381	0.166	0.414	0.353	0.407	0.41	0.23	0.034	0.483	0.529	0.258	0.133	0.74	0.507	0.045	0.837	0.582	0.024	0.55
0.486	0.613	0.544	0.368	0.906	0.195	0.92	0.429	0.473	0.114	0.708	0.876	0.218	0.028	0.942	0.024	0.897	0.496	0.255	0.493	0.155	0.141	0.425	0.63	0.24	0.984	0.523	0.575	0.599	0.611	0.978	0.504	0.526	0.624	0.327	0.661
0.381	0.032	0.624	0.425	0.31	0.983	0.819	0.455	0.626	0.824	0.138	0.538	0.146	0.311	0.544	0.834	0.886	0.078	0.111	0.037	0.906	0.604	0.611	0.984	0.371	0.077	0.615	0.563	0.31	0.319	0.932	0.216	0.34	0.77	0.91	0.949
0.148	0.34	0.246	0.15	0.634	0.318	0.154	0.214	0.609	0.585	0.427	0.39	0.127	0.798	0.374	0.387	0.89	0.24	0.719	0.983	0.798	0.158	0.045	0.664	0.602	0.544	0.801	0.997	0.324	0.973	0.866	0.929	0.836	0.072	0.51	0.048
0.734	0.218	0.93	0.316	0.267	0.332	0.108	0.593	0.295	0.029	0.687	0.578	0.428	0.526	0.234	0.157	0.996	0.604	0.476	0.178	0.694	0.043	0.557	0.193	0.231	0.404	0.886	0.637	0.618	0.013	0.577	0.875	0.721	0.923	0.343	0.136
0.072	0.519	0.633	0.23	0.97	0.876	0.874	0.259	0.32	0.689	0.705	0.876	1	0.619	0.422	0.374	0.308	0.152	0.607	0.11	0.209	0.244	0.071	0.271	0.499	0.19	0.309	0.927	0.317	0.048	0.667	0.228	0.766	0.58	0.242	0.718
0.629	0.982	0.975	0.178	0.691	0.79	0.757	0.7	0.291	0.117	0.022	0.214	0.514	0.806	0.491	0.325	0.088	0.973	0.492	0.622	0.437	0.9	0.702	0.221	0.702	0.336	0.683	0.198	0.458	0.327	0.892	0	0.212	0.936	0.527	0.579
0.248	0.952	0.045	0.79	0.55	0.311	0.9	0.198	0.053	0.977	0.689	0.962	0.821	0.695	0.286	0.964	0.991	0.682	0.658	0.673	0.316	0.592	0.472	0.334	0.263	0.488	0.387	0.983	0.124	0.942	0.476	0.442	0.755	0.073	0.503	0.984
0.398	0.897	0.634	0.279	0.164	0.454	0.489	0.513	0.786	0.766	0.17	0.64	0.79	0.793	0.822	0.982	0.764	0.548	0.128	0.462	0.019	0.85	0.865	0.472	0.63	0.806	0.18	0.205	0.193	0.563	0.919	0.758	0.19	0.191	0.07	0.075
0.36	0.843	0.828	0.734	0.772	0.846	0.891	0.936	0.084	0.505	0.68	0.05	0.919	0.929	0.746	0.507	0.532	0.671	0.403	0.201	0.238	0.92	0.704	0.047	0.703	0.389	0.037	0.304	0.27	0.048	0.075	0.131	0.595	0.594	0.188	0.324
0.556	0.441	0.557	0.691	0.562	0.473	0.802	0.865	0.829	0.386	0.816	0.278	0.921	0.355	0.144	0.893	0.381	0.365	0.319	0.1	0.806	0.654	0.233	0.631	0.323	0.251	0.505	0.931	0.389	0.946	0.115	0.024	0.45	0.758	0.299	0.022
0.242	0.385	0.583	0.265	0.813	0.458	0.799	0.754	0.437	0.95	0.156	0.078	0.019	0.916	0.828	0.979	0.966	0.057	0.157	0.648	0.353	0.115	0.362	0.77	0.79	0.376	0.867	0.83	0.451	0.608	0.5	0.826	0.855	0.068	0.177	0.975
0.925	0.555	0.144	0.887	0.478	0.391	0.473	0.674	0.786	0.041	0.294	0.895	0.768	0.627	0.504	0.049	0.957	0.485	0.008	0.302	0.315	0.96	0.099	0.919	0.856	0.748	0.426	0.448	0.793	0.515	0.103	0.638	0.845	0.943	0.625	0.691
0.187	0.92	0.683	0.359	0.06	0.285	0.261	0.501	0.165	0.238	0.967	0.967	0.495	0.895	0.267	0.333	0.885	0.835	0.696	0.391	0.81	0.012	0.81	0.847	0.126	0.451	0.073	0.184	0.468	0.24	0.42	0.808	0.798	0.408	0.973	0.698
0.539	0.345	0.407	0.421	0.201	0.06	0.992	0.896	0.646	0.817	0.793	0.543	0.433	0.419	0.299	0.045	0.273	0.561	0.458	0.596	0.045	0.695	0.467	0.099	0.184	0.07	0.121	0.197	0.693	0.322	0.56	0.933	0.048	0.446	0.477	0.576
0.666	0.888	0.44	0.02	0.691	0.235	0.925	0.792	0.98	0.907	0.935	0.434	0.952	0.466	0.783	0.86	0.705	0.988	0.849	0.782	0.152	0.221	0.71	0.563	0.943	0.265	0.129	0.539	0.982	0.935	0.802	0.231	0.509	0.321	0.764	0.917
0.998	0.825	0.574	0.785	0.178	0.472	0.997	0.568	0.184	0.461	0.321	0.473	0.308	0.012	0.893	0.949	0.836	0.529	0.446	0.924	0.825	0.124	0.848	0.304	0.936	0.725	0.145	0.746	0.533	0.33	0.843	0.324	0.53	0.706	0.011	0.869
0.444	0.939	0.423	0.67	0.452	0.506	0.911	0.047	0.886	0.017	0.875	0.908	0.06	0.337	0.61	0.045	0.282	0.465	0.3	0.713	0.986	0.382	0.58	0.201	0.656	0.396	0.087	0.073	0.23	0.035	0.309	0.36	0.231	0.415	0.914	0.199
0.244	0.328	0.5	0.234	0.026	0.585	0.525	0.925	0.551	0.441	0.496	0.679	0.435	0.924	0.947	0.452	0.105	0.443	0.537	0.33	0.158	0.905	0.485	0.1	0.41	0.827	0.258	0.828	0.487	0.219	0.238	0.234	0.446	0.823	0.989	0.959
0.815	0.148	0.994	0.017	0.056	0.322	0.391	0.107	0.849	0.453	0	0.263	0.159	0.76	0.793	0.995	0.003	0.165	0.465	0.799	0.24	0.956	0.361	0.83	0.221	0.485	0.587	0.76	0.915	0.155	0.752	0.755	0.857	0.905	0.619	0.409
0.287	0.061	0.566	0.377	0.958	0.811	0.226	0.768	0.579	0.606	0.196	0.274	0.046	0.04	0.67	0.042	0.991	0.119	0.684	0.108	0.929	0.998	0.784	0.551	0.746	0.021	0.107	0.056	0.523	0.743	0.175	0.886	0.872	0.213	0.917	0.693
0.713	0.254	0.384	0.3	0.664	0.14	0.898	0.986	0.257	0.21	0.789	0.849	0.19	0.267	0.229	0.918	0.031	0.553	0.896	0.004	0.604	0.624	0.494	0.626	0.8	0.899	0.26	0.301	0.746	0.2	0.552	0.75	0.315	0.482	0.209	0.587
0.926	0.467	0.426	0.633	0.332	0.536	0.545	0.217	0.413	0.027	0.314	0.909	0.681	0.188	0.773	0.355	0.565	0.139	0.109	0.315	0.007	0.52	0.983	0.369	0.062	0.715	0.562	0.879	0.173	0.329	0.047	0.675	0.824	0.389	0.542	0.526
0.534	0.239	0.279	0.336	0.955	0.479	0.196	0.261	0.411	0.262	0.89	0.065	0.136	0.064	0.996	0.096	0.24	0.254	0.479	0.593	0.115	0.836	0.248	0.454	0.059	0.796	0.732	0.101	0.373	0.861	0.458	0.887	0.915	0.316	0.528	0.69
0.793	0.161	0.382	0.247	0.203	0.441	0.291	0.089	0.05	0.123	0.713	0.447	0.805	0.675	0.554	0.745	0.643	0.041	0.758	0.349	0.785	0.342	0.492	0.673	0.73	0.616	0.724	0.219	0.95	0.014	0.95	0.02	0.193	0.028	0.896	0.646
0.965	0.682	0.806	0.932	0.972	0.341	0.49	0.145	0.332	0.368	0.227	0.27	0.605	0.371	0.457	0.147	0.38	0.904	0.392	0.904	0.342	0.979	0.79	0.196	0.387	0.45	0.746	0.466	0.988	0.475	0.697	0.804	0.735	0.356	0.692	0.514
0.691	0.315	0.7	0.128	0.66	0.49	0.926	0.342	0.185	0.743	0.176	0.184	0.366	0.783	0.431	0.337	0.951	0.999	0.092	0.71	0.179	0.036	0.328	0.936	0.839	0.328	0.431	0.677	0.268	0.973	0.486	0.643	0.796	0.513	0.43	0.739
0.633	0.222	0.747	0.534	0.178	0.146	0.344	0.784	0.967	0.208	0.395	0.222	0.709	0.338	0.247	0.859	0.548	0.612	0.011	0.02	0.591	0.356	0.265	0.663	0.096	0.709	0.176	0.275	0.917	0.53	0.411	0.699	0.64	0.029	0.877	0.76
0.73	0.048	0.358	0.527	0.432	0.081	0.062	0.52	0.966	0.561	0.371	0.956	0.066	0.725	0.713	0.954	0.813	0.243	0.867	0.833	0.584	0.038	0.12	0.074	0.125	0.947	0.31	0.107	0.155	0.234	0.597	0.385	0.659	0.882	0.813	0.99
0.669	0.537	0.44	0.44	0.255	0.578	0.052	0.984	0.376	0.685	0.662	0.576	0.685	0.702	0.885	0.344	0.677	0.891	0.161	0.838	0.227	0.943	0.542	0.244	0.796	0.073	0.285	0.1	0.246	0.094	0.582	0.417	0.08	0.427	0.802	0.214
0.787	0.218	0.954	0.993	0.657	0.123	0.933	0.086	0.545	0.279	0.806	0.827	0.049	0.743	0.812	0.371	0.818	0.317	0.127	0.248	0.394	0.262	0.681	0.734	0.9	0.168	0.963	0.135	0.245	0.063	0.779	0.804	0.951	0.97	0.331	0.902
0.386	0.145	0.014	0.402	0.375	0.101	0.19	0.63	0.419	0.734	0.35	0.753	0.988	0.645	0.955	0.815	0.161	0.503	0.624	0.69	0.511	0.644	0.922	0.334	0.226	0.524	0.594	0.877	0.331	0.061	0.967	0.412	0.329	0.09	0.053	0.842
0.34	0.903	0.055	0.76	0.987	0.571	0.741	0.96	0.479	0.674	0.602	0.201	0.793	0.514	0.748	0.488	0.196	0.14	0.66	0.686	0.655	0.434	0.48	0.074	0.403	0.548	0.018	0.574	0.832	0.779	0.778	0.743	0.779	0.696	0.947	0.923
0.241	0.939	0.479	0.592	0.192	0.059	0.059	0.427	0.045	0.776	0.571	0.101	0.821	0.846	0.958	0.674	0.983	0.231	0.423	0.417	0.614	0.747	0.112	0.32	0.468	0.261	0.404	0.033	0.809	0.615	0.677	0.881	0.967	0.926	0.323	0.398
0.266	0.077	0.634	0.632	0.846	0.617	0.981	0.405	0.504	0.898	0.614	0.219	0.583	0.571	0.783	0.264	0.768	0.141	0.77	0.744	0.538	0.918	0.237	0.097	0.949	0.533	0.151	0.5	0.683	0.545	0.657	0.973	0.076	0.233	0.513	0.408
0.267	0.753	0.42	0.259	0.209	0.906	0.104	0.548	0.152	0.644	0.871	0.342	0.872	0.11	0.655	0.928	0.026	0.517	0.39	0.097	0.889	0.72	0.26	0.534	0.67	0.48	0.72	0.052	0.25	0.754	0.271	0.172	0.993	0.307	0.174	0.475
0.767	0.741	0.118	0.728	0.259	0.332	0.676	0.728	0.542	0.292	0.66	0.772	0.832	0.8	0.368	0.994	0.031	0.976	0.426	0.541	0.155	0.277	0.939	0.511	0.801	0.518	0.143	0.178	0.761	0.971	0.773	0.971	0.781	0.905	0.54	0.838
0.232	0.082	0.395	0.844	0.09	0.477	0.673	0.278	0.882	0.318	0.051	0.134	0.292	0.663	0.719	0.17	0.878	0.413	0.03	0.632	0.663	0.931	0.812	0.522	0.886	0.361	0.29	0.127	0.469	0.166	0.878	0.651	0.042	0.833	0.984	0.225
0.294	0.69	0.592	0.982	0.671	0.06	0.854	0.057	0.063	0.644	0.76	0.47	0.393	0.656	0.274	0.543	0.541	0.89	0.695	0.046	0.778	0.342	0.318	0.705	0.691	0.553	0.077	0.413	0.067	0.533	0.898	0.467	0.69	0.38	0.596	0.903
0.581	0.516	0.917	0.905	0.238	0.666	0.798	0.685	0.414	0.294	0.42	0.72	0.226	0.092	0.029	0.339	0.015	0.884	0.61	0.445	0.068	0.25	0.77	0.983	0.396	0.034	0.988	0.649	0.334	0.671	0.223	0.334	0.281	0.982	0.45	0.463
0.389	0.452	0.835	0.992	0.257	0.702	0.318	0.15	0.04	0.668	0.393	0.066	0.002	0.268	0.359	0.081	0.428	0.339	0.468	0.39	0.543	0.291	0.401	0.836	0.156	0.266	0.2	0.692	0.374	0.078	0.796	0.66	0.507	0.7	0.22	0.827
0.762	0.88	0.734	0.124	0.752	0.282	0.052	0.682	0.166	0.157	0.626	0.913	0.162	0.585	0.385	0.011	0.137	0.119	0.941	0.489	0.38	0.137	0.815	0.11	0.519	0.658	0.421	0.172	0.46	0.8	0.077	0.515	0.683	0.833	0.042	0.009
0.4	0.484	0.381	0.566	0.774	0.717	0.861	0.022	0.606	0.23	0.626	0.797	0.524	0.231	0.214	0.923	0.578	0.572	0.57	0.96	0.736	0.143	0.047	0.184	0.412	0.563	0.906	0.299	0.665	0.097	0.248	0.965	0.033	0.045	0.215	0.394
0.185	0.031	0.83	0.169	0.243	0.05	0.697	0.162	0.639	0.821	0.835	0.178	0.663	0.65	0.84	0.929	0.948	0.378	0.357	0.899	0.623	0.177	0.778	0.56	0.014	0.728	0.609	0.962	0.833	0.913	0	0.998	0.296	0.854	0.96	0.326
0.006	0.593	0.599	0.913	0.199	0.888	0.81	0.002	0.653	0.448	0.747	0.784	0.072	0.987	0.199	0.974	0.252	0.132	0.969	0.473	0.304	0.634	0.353	0.554	0.139	0.284	0.14	0.048	0.528	0.701	0.279	0.623	0.552	0.164	0.065	0.077
0.32	0.294	0.805	0.297	0.335	0.243	0.555	0.096	0.011	0.301	0.997	0.338	0.722	0.153	0.608	0.682	0.349	0.904	0.514	0.58	0.247	0.82	0.928	0.314	0.699	0.016	0.244	0.049	0.461	0.29	0.687	0.35	0.967	0.027	0.579	0.914
0.476	0.478	0.663	0.96	0.11	0.834	0.014	0.133	0.014	0.679	0.38	0.782	0.298	0.157	0.873	0.064	0.985	0.875	0.235	0.172	0.712	0.298	0.966	0.002	0.648	0.123	0.182	0.46	0.488	0.789	0.529	0.502	0.509	0.429	0.672	0.517
0.229	0.182	0.717	0.027	0.546	0.283	0.011	0.281	0.088	0.828	0.077	0.918	0.872	0.97	0.207	0.556	0.375	0.436	0.482	0.037	0.997	0.65	0.249	0.246	0.357	0.575	0.94	0.744	0.343	0.952	0.298	0.308	0.847	0.678	0.062	0.129
0.706	0.614	0.788	0.139	0.533	0.51	0.277	0.357	0.291	0.612	0.872	0.867	0.894	0.737	0.204	0.225	0.262	0.92	0.897	0.638	0.876	0.954	0.282	0.468	0.384	0.98	0.332	0.326	0.349	0.789	0.744	0.25	0.994	0.884	0.396	0.733
0.522	0.903	0.927	0.472	0.286	0.813	0.96	0.103	0.379	0.903	0.666	0.29	0.593	0.728	0.752	0.206	0.508	0.192	0.817	0.559	0.031	0.437	0.201	0.811	0.291	0.939	0.293	0.825	0.936	0.895	0.511	0.536	0.304	0.244	0.39	0.313
0.471	0.213	0.653	0.229	0.745	0.337	0.038	0.523	0.113	0.018	0.25	0.499	0.804	0.521	0.103	0.565	0.532	0.108	0.117	0.407	0.657	0.455	0.82	0.196	0.518	0.642	0.289	0.038	0.992	0.314	0.656	0.454	0.88	0.676	0.882	0.108
0.137	0.549	0.006	0.524	0.979	0.231	0.363	0.015	0.263	0.531	0.559	0.169	0.435	0.487	0.57	0.035	0.926	0.764	0.038	0.576	0.897	0.412	0.017	0.736	0.252	0.544	0.278	0.251	0.313	0.239	0.17	0.097	0.825	0.04	0.739	0.686
0.365	0.776	0.343	0.561	0.795	0.747	0.259	0.423	0.918	0.685	0.743	0.285	0.633	0.704	0.645	0.489	0.272	0.955	0.665	0.032	0.974	0.568	0.772	0.283	0.1	0.542	0.169	0.59	0.083	0.965	0.135	0.679	0.075	0.091	0.758	0.775
0.896	0.479	0.231	0.827	0.52	0.194	0.165	0.295	0.463	0.478	0.503	0.78	0.596	0.158	0.059	0.315	0.741	0.752	0.427	0.17	0.262	0.538	0.439	0.771	0.039	0.698	0.427	0.006	0.035	0.45	0.202	0.05	0.119	0.867	0.78	0.344
0.034	0.868	0.431	0.298	0.943	0.23	0.053	0.531	0.795	0.041	0.377	0.514	0.128	0.993	0.655	0.384	0.658	0.035	0.224	0.022	0.404	0.699	0.816	0.101	0.515	0.662	0.11	0.497	0.287	0.994	0.011	0.268	0.323	0.992	0.721	0.532
0.834	0.374	0.925	0.567	0.298	0.18	0.256	0.99	0.399	0.273	0.171	0.39	0.071	0.087	0.606	0.368	0.105	0.436	0.75	0.153	0.579	0.927	0.681	0.903	0.607	0.293	0.461	0.712	0.742	0.476	0.867	0.962	0.939	0.88	0.075	0.067
0.993	0.444	0.873	0.536	0.314	0.465	0.748	0.74	0.114	0.74	0.622	0.047	0.703	0.296	0.917	0.217	0.843	0.478	0.484	0.08	0.561	0.189	0.487	0.367	0.604	0.966	0.471	0.242	0.094	0.654	0.796	0.042	0.693	0.176	0.96	0.667
0.706	0.754	0.654	0.579	0.496	0.061	0.848	0.029	0.142	0.431	0.054	0.933	0.888	0.685	0.903	0.386	0.037	0.369	0.363	0.319	0.046	0.68	0.677	0.422	0.03	0.907	0.965	0.028	0.004	0.049	0.556	0.468	0.484	0.868	0.699	0.206
0.095	0.943	0.208	0.844	0.293	0.569	0.852	0.706	0.922	0.283	0.774	0.793	0.064	0.202	0.267	0.661	0.987	0.28	0.647	0.687	0.883	0.936	0.039	0.6	0.48	0.289	0.93	0.36	0.736	0.178	0.535	0.686	0.164	0.432	0.592	0.474
0.504	0.552	0.061	0.753	0.394	0.327	0.027	0.289	0.653	0.448	0.321	0.032	0.9	0.587	0.305	0.726	0.36	0.271	0.846	0.557	0.204	0.237	0.035	0.119	0.644	0.698	0.043	0.421	0.928	0.949	0.563	0.166	0.533	0.42	0.985	0.501
0.769	0.285	0.309	0.848	0.586	0.558	0.7	0.116	0.413	0.814	0.892	0.78	0.621	0.32	0.438	0.28	0.161	0.191	0.19	0.626	0.126	0.407	0.228	0.299	0.148	0.212	0.707	0.643	0.905	0.559	0.233	0.063	0.065	0.455	0.538	0.486
0.946	0.101	0.48	0.212	0.047	0.711	0.79	0.043	0.839	0.545	0.639	0.999	0.546	0.475	0.097	0.086	0.189	0.328	0.889	0.395	0.912	0.618	0.51	0.864	0.887	0.685	0.823	0.405	0.983	0.507	0.755	0.153	0.977	0.729	0.093	0.292
0.253	0.168	0.615	0.779	0.615	0.251	0.911	0.014	0.426	0.263	0.798	0.561	0.173	0.708	0.378	0.976	0.197	0.501	0.285	0.728	0.161	0.316	0.86	0.742	0.601	0.014	0.038	0.589	0.534	0.181	0.168	0.964	0.92	0.137	0.306	0.155
0.516	0.512	0.015	0.841	0.211	0.937	0.793	0.05	0.341	0.011	0.416	0.108	0.399	0.07	0.934	0.54	0.984	0.885	0.631	0.824	0.59	0.585	0.257	0.538	0.403	0.795	0.543	0.633	0.03	0.599	0.796	0.723	0.485	0.746	0.18	0.487
0.446	0.91	0.492	0.138	0.172	0.205	0.408	0.105	0.97	0.969	0.331	0.999	0.971	0.739	0.175	0.237	0.678	0.856	0.977	0.246	0.091	0.604	0.262	0.011	0.961	0.753	0.151	0.303	0.922	0.268	0.837	0.819	0.358	0.494	0.078	0.692
0.647	0.671	0.803	0.205	0.589	0.142	0.855	0.699	0.643	0.361	0.506	0.52	0.859	0.905	0.907	0.277	0.927	0.529	0.988	0.973	0.307	0.386	0.14	0.108	0.619	0.016	0.678	0.682	0.252	0.12	0.519	0.036	0.43	0.386	0.2	0.838
0.843	0.958	0.712	0.623	0.773	0.19	0.684	0.736	0.681	0.022	0.511	0.674	0.932	0.445	0.771	0.822	1	0.525	0.021	0.249	0.166	0.613	0.485	0.51	0.115	0.12	0.134	0.154	0.955	0.762	0.733	0.4	0.171	0.498	0.144	0.918
0.89	0.105	0.796	0.614	0.86	0.958	0.966	0.512	0.382	0.945	0.77	0.954	0.774	0.321	0.908	0.349	0.403	0.569	0.892	0.038	0.336	0.657	0.438	0.298	0.053	0.511	0.317	0.419	0.597	0.438	0.834	0.594	0.043	0.882	0.824	0.069
0.74	0.341	0.362	0.279	0.232	0.349	0.202	0.529	0.077	0.944	0.355	0.397	0.665	0.601	0.186	0.566	0.239	0.227	0.982	0.07	0.345	0.671	0.973	0.382	0.716	0.61	0.17	0.651	0.297	0.125	0.091	0.482	0.425	0.198	0.636	0.024
0.953	0.675	0.676	0.628	0.649	0.558	0.057	0.967	0.035	0.226	0.969	0.036	0.373	0.206	0.841	0.055	0.817	0.497	0.433	0.347	0.306	0.204	0.015	0.202	0.518	0.999	0.5	0.779	0.074	0.983	0.611	0.032	0.009	0.726	0.507	0.085
0.936	0.974	0.083	0.264	0.536	0.45	0.991	0.281	0.827	0.532	0.419	0.927	0.047	0.407	0.179	0.15	0.179	0.635	0.402	0.184	0.551	0.71	0.932	0.051	0.917	0.653	0.69	0.832	0.489	0.722	0.696	0.811	0.014	0.848	0.582	0.268
0.907	0.567	0.013	0.016	0.863	0.152	0.502	0.338	0.443	0.831	0.057	0.429	0.033	0.449	0.058	0.344	0.735	0.622	0.866	0.84	0.823	0.755	0.215	0.408	0.736	0.079	0.297	0.889	0.106	0.007	0.219	0.639	0.767	0.954	0.245	0.779
0.984	0.062	0.541	0.893	0.953	0.706	0.611	0.364	0.851	0.339	0.595	0.558	0.164	0.469	0.417	0.336	0.995	0.711	0.832	0.64	0.164	0.654	0.809	0.576	0.833	0.431	0.803	0.329	0.534	0.356	0.118	0.255	0.171	0.597	0.894	0.037
0.573	0.717	0.059	0.253	0.208	0.997	0.565	0.615	0.255	0.185	0.368	0.594	0.767	0.605	0.909	0.251	0.881	0.272	0.806	0.177	0.854	0.686	0.79	0.924	0.221	0.897	0.812	0.026	0.632	0.481	0.328	0.732	0.137	0.406	0.953	0.836
0.15	0.541	0.545	0.582	0.704	0.858	0.113	0.604	0.233	0.285	0.311	0.466	0.325	0.501	0.162	0.664	0.294	0.833	0.905	0.403	0.962	0.494	0.258	0.634	0.647	0.393	0.296	0.096	0.639	0.116	0.827	0.224	0.445	0.486	0.746	0.654
0.728	0.648	0.896	0.396	0.001	0.849	0.645	0.859	0.496	0.242	0.287	0.576	0.468	0.899	0.634	0.258	0.616	0.597	0.217	0.006	0.777	0.295	0.334	0.283	0.9	0.505	0.211	0.619	0.829	0.244	0.094	0.767	0.065	0.463	0.649	0.763
0.096	0.489	0.589	0.979	0.952	0.873	0.913	0.774	0.354	0.187	0.899	0.764	0.48	0.05	0.915	0.309	0.304	0.502	0.002	0.956	0.137	0.72	0.61	0.222	0.128	0.724	0.725	0.568	0.39	0.939	0.148	0.828	0.701	0.333	0.726	0.416
0.145	0.152	0.685	0.331	0.892	0.54	0.007	0.839	0.773	0.484	0.148	0.582	0.572	0.985	0.207	0.436	0.674	0.952	0.881	0.791	0.052	0.064	0.253	0.948	0.333	0.354	0.082	0.01	0.428	0.337	0.51	0.699	0.552	0.723	0.568	0.623
0.812	0.433	0.331	0.535	0.513	0.983	0.304	0.217	0.514	0.056	0.692	0.888	0.191	0.701	0.195	0.416	0.857	0.315	0.437	0.939	0.744	0.331	0.535	0.183	0.612	0.696	0.899	0.195	0.404	0.267	0.201	0.906	0.713	0.126	0.348	0.708
0.658	0.363	0.431	0.811	0.932	0.385	0.546	0.964	0.154	0.879	0.288	0.989	0.088	0.304	0.485	0.4	0.947	0.139	0.162	0.463	0.361	0.355	0.796	0.235	0.798	0.843	0.725	0.398	0.494	0.599	0.002	0.824	0.908	0.17	0.151	0.992
0.354	0.962	0.088	0.175	0.872	0.812	0.401	0.915	0.749	0.666	0.413	0.242	0.697	0.756	0.23	0.214	0.644	0.51	0.681	0.922	0.712	0.457	0.307	0.801	0.925	0.832	0.823	0.445	0.628	0.412	0.371	0.981	0.805	0.292	0.851	0.509
0.53	0.411	0.332	0.916	0.034	0.042	0.541	0.094	0.907	0.588	0.279	0.705	0.607	0.255	0.101	0.39	0.757	0.8	0.861	0.879	0.427	0.975	0.377	0.947	0.331	0.952	0.981	0.693	0.798	0.69	0.243	0.542	0.278	0.981	0.061	0.078
0.233	0.096	0.706	0.143	0.54	0.381	0.836	0.122	0.532	0.934	0.389	0.584	0.809	0.752	0.731	0.876	0.265	0.137	0.249	0.738	0.378	0.735	0.835	0.766	0.394	0.081	0.337	0.182	0.874	0.198	0.067	0.378	0.12	0.41	0.892	0.947
0.958	0.639	0.738	0.073	0.235	0.387	0.452	0.548	0.46	0.315	0.809	0.578	0.614	0.363	0.558	0.042	0.877	0.688	0.014	0.922	0.455	0.979	0.913	0.026	0.385	0.053	0.244	0.319	0.809	0.415	0.154	0.663	0.451	0.122	0.544	0.445
0.979	0.868	0.312	0.454	0.575	0.704	0.368	0.82	0.159	0.932	0.561	0.608	0.783	0.313	0.684	0.678	0.742	0.159	0.64	0.21	0.772	0.219	0.248	0.734	0.428	0.443	0.097	0.634	0.944	0.822	0.736	0.116	0.004	0.309	0.515	0.171
0.562	0.748	0.711	0.964	0.003	0.892	0.478	0.423	0.856	0.461	0.568	0.582	0.366	0.09	0.396	0.301	0.002	0.627	0.213	0.737	0.937	0.506	0.331	0.912	0.298	0.835	0.115	0.285	0.651	0.764	0.669	0.228	0.206	0.935	0.366	0.12
0.299	0.17	0.25	0.277	0.396	0.515	0.467	0.389	0.139	0.438	0.8	0.029	0.127	0.63	0.64	0.204	0.466	0.526	0.523	0.036	0.314	0.003	0.688	0.071	0.689	0.398	0.362	0.326	0.875	0.127	0.744	0.744	0.073	0.087	0.191	0.979
0.374	0.473	0.573	0.04	0.426	0.046	0.765	0.138	0.037	0.324	0.69	0.043	0.892	0.392	0.588	0.381	0.907	0.645	0.514	0.261	0.781	0.702	0.95	0.344	0.124	0.063	0.118	0.185	0.735	0.011	0.294	0.914	0.887	0.611	0.197	0.645
0.718	0.091	0.038	0.859	0.005	0.554	0.713	0.369	0.823	0.212	0.13	0.646	0.715	0.059	0.314	0.11	0.941	0.712	0.348	0.143	0.551	0.667	0.605	0.064	0.404	0.681	0.555	0.279	0.748	0.705	0.414	0.654	0.709	0.242	0.273	0.418
0.566	0.403	0.725	0.245	0.982	0.206	0.795	0.466	0.575	0.856	0.232	0.931	0.863	0.903	0.511	0.829	0.489	0.526	0.225	0.841	0.477	0.508	0.956	0.519	0.8	0.195	0.395	0.914	0.201	0.818	0.1	0.075	0.933	0.512	0.876	0.208
0.248	0.227	0.335	0.768	0.729	0.073	0.905	0.513	0.284	0.816	0.227	0.416	0.873	0.007	0.668	0.075	0.246	0.615	0.106	0.475	0.401	0.106	0.076	0.126	0.921	0.527	0.912	0.771	0.217	0.616	0.778	0.269	0.253	0.818	0.777	0.734
0.504	0.92	0.194	0.17	0.575	0.562	0.782	0.475	0.869	0.601	0.697	0.593	0.919	0.598	0.693	0.151	0.503	0.68	0.991	0.508	0.945	0.755	0.502	0.122	0.305	0.313	0.916	0.244	0.363	0.133	0.541	0.072	0.012	0.167	0.778	0.355
0.478	0.658	0.858	0.279	0.318	0.988	0.013	0.947	0.969	0.252	0.231	0.405	0.01	0.875	0.62	0.846	0.015	0.961	0.689	0.267	0.003	0.837	0.513	0.124	0.988	0.643	0.995	0.266	0.518	0.497	0.135	0.378	0.185	0.58	0.629	0.795
0.184	0.873	0.634	0.075	0.338	0.571	0.093	0.658	0.375	0.902	0.323	0.781	0.34	0.335	0.881	0.518	0.909	0.983	0.953	0.241	0.357	0.444	0.964	0.55	0.621	0.22	0.744	0.597	0.511	0.003	0.095	0.929	0.826	0.027	0.902	0.748
0.538	0.918	0.495	0.28	0.273	0.331	0.59	0.078	0.204	0.732	0.159	0.177	0.436	0.868	0.815	0.546	0.576	0.836	0.838	0.952	0.402	0.762	0.46	0.348	0.107	0.628	0.758	0.442	0.413	0.784	0.947	0.362	0.54	0.655	0.58	0.194
0.219	0.294	0.832	0.503	0.887	0.39	0.939	0.367	0.946	0.009	0.201	0.307	0.209	0.62	0.393	0.962	0.782	0.519	0.68	0.893	0.098	0.4	0.996	0.085	0.56	0.991	0.98	0.055	0.653	0.487	0.79	0.8	0.427	0.232	0.36	0.929
0.748	0.795	0.272	0.477	0.34	0.138	0.071	0.719	0.602	0.963	0.808	0.427	0.329	0.925	0.439	0.914	0.812	0.297	0.221	0.62	0.113	0.731	0.211	0.822	0.008	0.313	0.202	0.104	0.093	0.745	0.542	0.414	0.125	0.405	0.042	0.14
0.995	0.267	0.923	0.2	0.544	0.467	0.161	0.17	0.574	0.621	0.077	0.288	0.948	0.904	0.633	0.962	0.829	0.251	0.459	0.306	0.49	0.733	0.313	0.475	0.611	0.775	0.419	0.426	0.992	0.647	0.245	0.312	0.618	0.876	0.969	0.297
0.257	0.354	0.739	0.692	0.641	0.031	0.232	0.675	0.926	0.829	0.759	0.994	0.586	0.489	0.397	0.102	0.615	0.563	0.948	0.281	0.724	0.564	0.059	0.689	0.293	0.197	0.777	0.336	0.905	0.08	0.004	0.573	0.472	0.973	0.87	0.554
0.343	0.516	0.933	0.558	0.644	0.276	0.906	0.175	0.38	0.382	0.557	0.683	0.115	0.176	0.962	0.232	0.581	0.688	0.881	0.541	0.68	0.475	0.535	0.998	0.22	0.062	0.447	0.93	0.422	0.281	0.087	0.224	0.83	0.23	0.903	0.261
0.188	0.789	0.798	0.023	0.291	0.263	0.906	0.639	0.818	0.395	0.943	0.2	0.99	0.081	0.956	0.429	0.725	0.945	0.463	0.304	0.955	0.02	0.024	0.588	0.607	0.061	0.899	0.792	0.966	0.892	0.319	0.351	0.384	0.926	0.735	0.768
0.476	0.557	0.636	0.64	0.924	0.846	0.405	0.832	0.766	0.577	0.429	0.046	0.52	0.479	0.247	0.315	0.801	0.828	0.017	0.294	0.066	0.989	0.679	0.646	0.43	0.689	0.769	0.656	0.159	0.663	0.503	0.148	0.859	0.534	0.277	0.449
0.773	0.939	0.28	0.838	0.025	0.707	0.778	0.566	0.854	0.159	0.216	0.814	0.522	0.687	0.603	0.062	0.095	0.718	0.388	0.672	0.294	0.252	0.91	0.946	0.86	0.568	0.359	0.63	0.279	0.358	0.462	0.16	0.205	0.991	0.294	0.007
0.76	0.75	0.125	0.896	0.916	0.999	0.016	0.937	0.138	0.422	0.246	0.113	0.224	0.379	0.611	0.846	0.766	0.884	0.35	0.281	0.013	0.543	0.681	0.227	0.038	0.046	0.795	0.588	0.347	0.215	0.399	0.82	0.178	0.904	0.647	0.335
0.793	0.545	0.855	0.812	0.808	0.984	0.859	0.823	0.875	0.473	0.364	0.877	0.994	0.316	0.464	0.605	0.909	0.146	0.606	0.366	0.432	0.07	0.993	0.546	0.407	0.786	0.364	0.834	0.381	0.26	0.728	0.01	0.924	0.139	0.064	0.363
0.452	0.018	0.508	0.855	0.394	0.973	0.748	0.075	0.075	0.234	0.557	0.415	0.643	0.445	0.421	0.485	0.25	0.066	0.262	0.851	0.7	0.396	0.007	0.522	0.126	0.959	0.712	0.147	0.659	0.905	0.804	0.712	0.243	0.627	0.409	0.669
0.002	0.308	0.623	0.643	0.075	0.447	0.246	0.045	0.732	0.505	0.779	0.13	0.41	0.336	0.352	0.831	0.119	0.144	0.758	0.688	0.266	0.6	0.689	0.141	0.829	0.966	0.537	0.863	0.566	0.636	0.103	0.56	0.628	0.731	0.978	0.628
0.062	0.318	0.945	0.123	0.704	0.335	0.065	0.51	0.694	0.134	0.856	0.426	0.235	0.864	0.927	0.815	0.494	0.378	0.276	0.733	0.034	0.524	0.497	0.184	0.674	0.855	0.159	0.28	0.149	0.479	0.551	0.875	0.997	0.333	0.616	0.86
0.787	0.562	0.765	0.712	0.807	0.944	0.942	0.595	0.122	0.058	0.972	0.174	0.176	0.204	0.217	0.601	0.346	0.139	0.107	0.259	0.674	0.088	0.789	0.761	0.119	0.96	0.322	0.903	0.559	0.28	0.536	0.826	0.011	0.535	0.74	0.446
0.297	0.606	0.111	0.303	0.462	0.031	0.816	0.828	0.605	0.879	0.176	0.154	0.374	0.511	0.414	0.078	0.025	0.112	0.454	0.38	0.946	0.998	0.994	0.346	0.349	0.394	0.313	0.591	0.18	0.359	0.706	0.001	0.116	0.918	0.609	0.003
0.966	0.127	0.949	0.648	0.633	0.484	0.568	0.32	0.952	0.249	0.849	0.976	0.301	0.366	0.513	0.297	0.197	0.788	0.447	0.964	0.499	0.082	0.157	0.308	0.697	0.033	0.93	0.711	0.773	0.85	0.921	0.585	0.181	0.989	0.764	0.442
0.697	0.847	0.453	0.014	0.178	0.51	0.524	0.512	0.54	0.268	0.762	0.681	0.004	0.067	0.936	0.912	0.096	0.188	0.643	0.234	0.549	0.963	0.978	0.537	0.116	0.577	0.982	0.503	0.439	0.305	0.641	0.61	0.52	0.334	0.782	0.071
0.107	0.83	0.054	0.461	0.48	0.448	0.972	0.193	0.157	0.741	0.396	0.369	0.934	0.278	0.48	0.222	0.129	0.087	0.734	0.395	0.757	0.43	0.377	0.948	0.342	0.078	0.896	0.179	0.502	0.301	0.28	0.284	0.458	0.997	0.825	0.91
0.816	0.066	0.643	0.538	0.951	0.236	0.57	0.445	0.322	0.7	0.216	0.784	0.62	0.837	0.749	0.427	0.598	0.257	0.511	0.846	0.121	0.15	0.281	0.844	0.204	0.69	0.325	0.804	0.979	0.43	0.422	0.485	0.598	0.319	0.741	0.572
0.536	0.207	0.601	0.934	0.74	0.618	0.613	0.17	0.629	0.859	0.299	0.936	0.538	0.567	0.058	0.32	0.694	0.791	0.779	0.867	0.62	0.238	0.404	0.487	0.131	0.161	0.428	0.386	0.71	0.598	0.822	0.91	0.866	0.35	0.215	0.478
0.901	0.579	0.011	0.772	0.784	0.74	0.697	0.148	0.961	0.108	0.118	0.963	0.28	0.9	0.861	0.223	0.937	0.891	0.165	0.029	0.033	0.961	0.751	0.757	0.377	0.209	0.146	0.884	0.19	0.175	0.085	0.685	0.64	0.012	0.7	0.927
0.782	0.012	0.169	0.165	0.13	0.824	0.143	0.342	0.069	0.896	0.258	0.224	0.865	0.387	0.396	0.201	0.466	0.693	0.364	0.945	0.084	0.713	0.432	0.597	0.829	0.848	0.862	0.726	0.732	0.256	0.316	0.943	0.846	0.288	0.383	0.023
0.072	0.865	0.535	0.968	0.09	0.951	0.473	0.13	0.193	0.323	0.344	0.399	0.9	0.191	0.964	0.532	0.955	0.33	0.497	0.965	0.17	0.361	0.647	0.124	0.285	0.346	0.256	0.281	0.711	0.998	0.261	0.188	0.445	0.648	0.495	0.569
0.444	0.637	0.587	0.59	0.725	0.514	0.118	0.102	0.999	0.248	0.623	0.157	0.893	0.089	0.716	0.645	0.455	0.233	0.457	0.157	0.233	0.815	0.383	0.184	0.517	0.558	0.577	0.351	0.385	0.686	0.403	0.366	0.645	0.455	0.96	0.172
0.976	0.594	0.845	0.963	0.725	0.364	0.591	0.218	0.231	0.105	0.104	0.272	0.724	0.565	0.998	0.49	0.469	0.915	0.013	0.137	0.924	0.034	0.163	0.432	0.931	0.195	0.382	0.452	0.782	0.692	0.926	0.664	0.282	0.752	0.112	0.046
0.043	0.203	0.615	0.06	0.246	0.705	0.975	0.91	0.692	0.06	0.586	0.749	0.301	0.054	0.337	0.958	0.062	0.762	0.081	0.905	0.495	0.993	0.256	0.166	0.319	0.011	0.317	0.769	0.173	0.28	0.731	0.688	0.641	0.136	0.515	0.917
0.238	0.084	0.872	0.354	0.995	0.879	0.472	0.945	0.391	0.168	0.071	0.69	0.664	0.657	0.087	0.953	0.953	0.324	0.546	0.887	0.327	0.617	0.301	0.043	0.161	0.808	0.528	0.938	0.127	0.084	0.656	0.269	0.984	0.819	0.12	0.335
0.219	0.38	0.708	0.665	0.911	0.014	0.515	0.423	0.173	0.111	0.11	0.675	0.888	0.731	0.751	0.795	0.885	0.446	0.824	0.357	0.636	0.882	0.156	0.318	0.939	0.135	0.469	0.072	0.797	0.506	0.504	0.611	0.798	0.619	0.789	0.548
0.912	0.827	0.512	0.84	0.584	0.405	0.279	0.153	0.864	0.996	0.616	0.955	0.56	0.925	0.039	0.362	0.474	0.142	0.938	0.626	0.19	0.908	0.671	0.056	0.939	0.862	0.903	0.641	0.095	0.86	0.68	0.948	0.269	0.043	0.119	0.011
0.206	0.741	0.568	0.505	0.552	0.954	0.794	0.614	0.968	0.868	0.269	0.07	0.432	0.263	0.426	0.438	0.62	0.164	0.184	0.877	0.171	0.213	0.633	0.391	0.757	0.182	0.943	0.098	0.663	0.208	0.231	0.874	0.866	0.387	0.971	0.559
0.778	0.241	0.041	0.424	0.978	0.993	0.459	0.895	0.985	0.828	0.248	0.246	0.923	0.378	0.143	0.398	0.675	0.442	0.134	0.204	0.13	0.589	0.402	0.356	0.11	0.453	0.673	0.875	0.223	0.627	0.911	0.072	0.297	0.267	0.613	0.616
0.221	0.134	0.888	0.95	0.519	0.152	0.163	0.769	0.226	0.502	0.656	0.544	0.597	0.127	0.976	0.967	0.85	0.996	0.847	0.439	0.962	0.184	0.231	0.818	0.656	0.866	0.07	0.248	0.491	0.362	0.875	0.571	0.008	0.28	0.545	0.355
0.244	0.528	0.215	0.835	0.268	0.444	0.511	0.159	0.349	0.664	0.586	0.629	0.578	0.241	0.375	0.239	0.933	0.79	0.934	0.651	0.379	0.399	0.562	0.923	0.182	0.421	0.206	0.514	0.583	0.55	0.096	0.58	0.842	0.128	0.983	0.304
0.598	0.83	0.701	0.045	0.011	0.414	0.178	0.152	0.289	0.867	0.183	0.193	0.901	0.932	0.951	0.332	0.653	0.627	0.656	0.27	0.438	0.995	0.622	0.971	0.813	0.297	0.632	0.804	0.42	0.728	0.329	0.65	0.195	0.387	0.929	0.154
0.525	0.273	0.289	0.681	0.33	0.219	0.08	0.124	0.938	0.178	0.56	0.761	0.798	0.382	0.888	0.064	0.504	0.538	0.516	0.28	0.486	0.068	0.029	0.851	0.844	0.812	0.001	0.468	0.755	0.613	0.048	0.141	0.764	0.043	0.896	0.237
0.072	0.46	0.786	0.835	0.894	0.129	0.58	0.74	0.556	0.669	0.183	0.382	0.58	0.938	0.008	0.889	0.343	0.271	0.276	0.569	0.849	0.149	0.05	0.045	0.203	0.638	0.798	0.547	0.207	0.57	0.014	0.182	0.584	0.811	0.948	0.488
0.286	0.658	0.769	0.847	0.12	0.544	0.189	0.931	0.624	0.684	0.241	0.99	0.108	0.737	0.278	0.331	0.513	0.863	0.393	0.532	0.648	0.649	0.116	0.181	0.482	0.547	0.923	0.288	0.134	0.798	0.778	0.352	0.14	0.845	0.37	0.436
0.413	0.887	0.63	0.785	0.564	0.208	0.565	0.179	0.876	0.884	0.7	0.502	0.757	0.021	0.968	0.462	0.35	0.416	0.053	0.194	0.928	0.768	0.179	0.75	0.682	0.175	0.288	0.715	0.811	0.749	0.78	0.995	0.49	0.088	0.981	0.656
0.886	0.657	0.171	0.688	0.341	0.661	0.691	0.358	0.812	0.911	0.91	0.052	0.096	0.237	0.908	0.881	0.711	0.826	0.054	0.632	0.171	0.351	0.351	0.757	0.966	0.677	0.227	0.631	0.863	0.207	0.275	0.481	0.279	0.416	0.343	1
0.244	0.341	0.757	0.651	0.609	0.923	0.141	0.852	0.52	0.921	0.742	0.938	0.699	0.272	0.891	0.432	0.306	0.202	0.716	0.311	0.551	0.027	0.127	0.709	0.35	0.195	0.935	0	0.254	0.175	0.999	0.064	0.573	0.968	0.129	0.4
0.439	0.492	0.198	0.983	0.235	0.791	0.154	0.154	0.813	0.904	0.968	0.338	0.605	0.559	0.955	0.704	0.246	0.164	0.192	0.046	0.024	0.629	0.196	0.34	0.074	0.79	0.053	0.524	0.183	0.788	0.007	0.016	0.159	0.102	0.32	0.108
0.281	0.465	0.606	0.632	0.371	0.497	0.015	0.669	0.603	0.09	0.023	0.89	0.762	0.328	0.055	0.701	0.746	0.909	0.19	0.615	0.136	0.28	0.151	0.549	0.935	0.574	0.415	0.068	0.605	0.556	0.206	0.737	0.989	0.551	0.072	0.725
0.571	0.137	0.61	0.552	0.743	0.654	0.033	0.007	0.257	0.916	0.662	0.269	0.728	0.777	0.664	0.931	0.543	0.663	0.508	0.921	0.222	0.694	0.919	0.62	0.954	0.089	0.606	0.19	0.545	0.287	0.678	0.115	0.228	0.461	0.448	0.491
0.589	0.185	0.447	0.262	0.128	0.965	0.914	0.953	0.684	0.422	0.312	0.634	0.667	0.825	0.123	0.769	0.726	0.091	0.81	0.408	0.893	0.178	0.569	0.502	0.94	0.1	0.915	0.91	0.018	0.631	0.895	0.716	0.937	0.049	0.834	0.344
0.455	0.659	0.742	0.466	0.815	0.75	0.146	0.903	0.131	0.652	0.215	0.434	0.645	0.684	0.018	0.708	0.448	0.904	0.04	0.578	0.384	0.004	0.583	0.242	0.41	0.02	0.785	0.121	0.2	0.042	0.992	0.569	0.344	0.93	0.169	0.341
0.196	0.856	0.745	0.239	0.88	0.167	0.26	0.819	0.43	0.136	0.023	0.913	0.124	0.724	0.341	0.473	0.728	0.795	0.649	0.773	0.732	0.369	0.085	0.418	0.884	0.263	0.218	0.937	0.536	0.809	0.621	0.823	0.89	0.133	0.487	0.698
0.781	0.82	0.819	0.111	0.981	0.181	0.266	0.767	0.233	0.624	0.111	0.845	0.936	0.429	0.902	0.148	0.207	0.615	0.205	0.066	0.417	0.623	0.208	0.494	0.79	0.732	0.833	0.915	0.375	0.784	0.265	0.493	0.692	0.012	0.832	0.982
0.56	0.651	0.343	0.572	0.039	0.285	0.169	0.704	0.268	0.96	0.276	0.227	0.983	0.807	0.43	0.35	0.324	0.899	0.791	0.655	0.98	0.644	0.951	0.238	0.653	0.138	0.911	0.396	0.218	0.499	0.784	0.435	0.523	0.747	0.725	0.366
0.313	0.165	0.767	0.334	0.068	0.531	0.569	0.183	0.788	0.171	0.55	0.4	0.037	0.832	0.398	0.433	0.659	0.709	0.604	0.507	0.363	0.066	0.587	0.44	0.286	0.716	0.605	0.227	0.856	0.341	0.676	0.674	0.587	0.684	0.403	0.822
0.732	0.967	0.556	0.658	0.141	0.974	0.537	0.449	0.585	0.253	0.13	0.954	0.78	0.74	0.869	0.038	0.076	0.068	0.704	0.902	0.074	0.565	0.379	0.845	0.633	0.646	0.891	0.715	0.261	0.106	0.858	0.114	0.622	0.977	0.035	0.783
0.074	0.789	0.953	0.053	0.035	0.271	0.643	0.54	0.201	0.065	0.101	0.191	0.543	0.906	0.307	0.596	0.178	0.974	0.464	0.798	0.708	0.617	0.553	0.145	0.966	0.622	0.73	0.303	0.813	0.785	0.704	0.911	0.104	0.265	0.809	0.668
0.714	0.152	0.581	0.822	0.786	0.142	0.037	0.521	0.628	0.831	0.455	0.45	0.105	0.631	0.548	0.152	0.073	0.153	0.082	0.73	0.01	0.639	0.667	0.049	0.449	0.338	0.74	0.106	0.979	0.17	0.475	0.223	0.303	0.475	0.713	0.756
0.387	0.675	0.337	0.078	0.419	0.733	0.445	0.097	0.019	0.545	0.701	0.415	0.049	0.798	0.87	0.298	0.937	0.315	0.504	0.078	0.594	0.601	0.87	0.374	0.23	0.736	0.074	0.778	0.255	0.508	0.364	0.968	0.46	0.699	0.665	0.273
0.732	0.203	0.546	0.245	0.213	0.535	0.259	0.597	0.592	0.119	0.302	0.396	0.396	0.065	0.499	0.756	0.444	0.328	0.933	0.668	0.553	0.796	0.723	0.772	0.44	0.021	0.455	0.344	0.267	0.968	0.062	0.454	0.512	0.486	0.812	0.701
0.842	0.826	0.107	0.246	0.42	0.354	0.14	0.628	0.058	0.728	0.921	0.709	0.175	0.12	0.276	0.647	0.161	0.244	0.186	0.988	0.173	0.405	0.604	0.972	0.218	0.947	0.445	0.855	0.96	0.997	0.741	0.295	0.844	0.95	0.823	0.827
0.036	0.848	0.39	0.003	0.914	0.897	0.9	0.873	0.799	0.893	0.75	0.394	0.826	0.767	0.542	0.693	0.073	0.805	0.747	0.048	0.69	0.404	0.583	0.931	0.335	0.55	0.51	0.829	0.228	0.989	0.429	0.283	0.607	0.758	0.312	0.107
0.217	0.429	0.349	0.139	0.525	0.28	0.642	0.504	0.001	0.085	0.821	0.221	0.89	0.68	0.155	0.222	0.683	0.348	0.548	0.953	0.317	0.753	0.815	0.835	0.383	0.707	0.989	0.005	0.746	0.475	0.529	0.42	0.986	0.688	0.077	0.041
0.654	0.587	0.711	0.936	0.505	0.945	0.495	0.127	0.288	0.709	0.573	0.015	0.323	0.088	0.287	0.488	0.408	0.059	0.347	0.772	0.354	0.334	0.698	0.383	0.058	0.514	0.477	0.659	0.269	0.557	0.565	0.682	0.003	0.265	0.836	0.822
0.74	0.362	0.537	0.297	0.731	0.748	0.764	0.116	0.584	0.502	0.788	0.83	0.131	0.851	0.711	0.718	0.989	0.556	0.538	0.591	0.808	0.089	0.441	0.1	0.816	0.492	0.174	0.111	0.52	0.903	0.049	0.77	0.955	0.088	0.965	0.329
0.56	0.703	0.25	0.357	0.067	0.917	0.816	0.651	0.372	0.775	0.293	0.537	0.489	0.81	0.566	0.725	0.682	0.189	0.493	0.021	0.409	0.738	0.883	0.17	0.465	0.942	0.101	0.903	0.919	0.221	0.256	0.832	0.105	0.829	0.909	0.177
0.993	0.678	0.753	0.963	0.799	0.525	0.273	0.194	0.433	0.274	0.865	0.149	0.673	0.119	0.066	0.197	0.686	0.868	0.491	0.247	0.25	0.072	0.65	0.068	0.123	0.787	0.484	0.17	0.8	0.441	0.907	0.04	0.354	0.364	0.516	0.318
0.677	0.195	0.139	0.784	0.44	0.381	0.52	0.875	0.747	0.636	0.213	0.783	0.894	0.9	0.569	0.097	0.603	0.308	0.854	0.751	0.434	0.986	0.851	0.22	0.954	0.789	0.38	0.56	0.771	0.333	0.839	0.981	0.162	0.069	0.834	0.252
0.791	0.215	0.737	0.94	0.009	0.687	0.28	0.233	0.309	0.041	0.743	0.472	0.085	0.706	0.698	0.444	0.118	0.725	0.192	0.703	0.985	0.382	0.855	0.34	0.723	0.802	0.065	0.56	0.179	0.185	0.086	0.933	0.958	0.996	0.845	0.069
0.274	0.004	0.69	0.614	0.121	0.264	0.191	0.929	0.085	0.144	0.429	0.571	0.091	0.683	0.003	0.841	0.247	0.301	0.995	0.061	0.396	0.549	0.532	0.456	0.313	0.677	0.564	0.639	0.379	0.248	0.024	0.869	0.264	0.706	0.195	0.076
0.089	0.979	0.934	0.735	0.628	0.212	0.644	0.555	0.55	0.408	0.73	0.993	0.296	0.58	0.588	0.883	0.513	0.727	0.446	0.813	0.008	0.991	0.113	0.382	0.392	0.469	0.886	0.156	0.73	0	0.148	0.539	0.185	0.536	0.139	0.702
0.266	0.718	0.7	0.214	0.315	0.688	0.63	0.812	0.365	0.718	0.026	0.441	0.997	0.383	0.688	0.464	0.034	0.665	0.686	0.961	0.222	0.984	0.794	0.819	0.117	0.014	0.291	0.441	0.72	0.854	0.284	0.087	0.601	0.77	0.577	0.239
0.883	0.626	0.366	0.471	0.492	0.917	0.723	0.404	0.248	0.183	0.483	0.686	0.544	0.639	0.427	0.375	0.334	0.109	0.546	0.973	0.635	0.499	0.272	0.258	0.398	0.445	0.432	0.73	0.926	0.374	0.61	0.083	0.727	0.5	0.28	0.09
0.017	0.915	0.206	0.764	0.638	0.178	0.096	0.875	0.45	0.74	0.097	0.662	0.551	0.305	0.088	0.708	0.277	0.197	0.721	0.492	0.401	0.997	0.055	0.669	0.691	0.688	0.508	0.37	0.489	0.136	0.352	0.176	0.241	0.257	0.162	0.895
0.154	0.51	0.647	0.44	0.902	0.12	0.965	0.627	0.059	0.775	0.226	0.945	0.039	0.927	0.548	0.17	0.707	0.895	0.958	0.043	0.167	0.689	0.249	0.783	0.679	0.659	0.637	0.806	0.248	0.79	0.347	0.239	0.408	0.273	0.317	0.123
0.935	0.242	0.954	0.002	0.901	0.03	0.535	0.535	0.037	0.434	0.772	0.658	0.323	0.217	0.289	0.494	0.073	0.764	0.163	0.043	0.935	0.729	0.497	0.409	0.695	0.705	0.564	0.932	0.288	0.645	0.625	0.743	0.133	0.756	0.085	0.521
0.986	0.535	0.389	0.281	0.987	0.626	0.684	0.952	0.981	0.522	0.251	0.76	0.765	0.898	0.181	0.114	0.837	0.049	0.326	0.196	0.737	0.714	0.629	0.751	0.872	0.641	0.913	0.591	0.961	0.793	0.499	0.794	0.119	0.715	0.027	0.267
0.717	0.592	0.944	0.311	0.599	0.151	0.863	0.198	0.729	0.575	0.963	0.643	0.796	0.691	0.557	0.975	0.575	0.731	0.281	0.201	0.074	0.671	0.613	0.732	0.759	0.679	0.443	0.665	0.018	0.791	0.658	0.986	0.09	0.154	0.815	0.202
0.318	0.882	0.517	0.376	0.12	0.325	0.664	0.458	0.094	0.583	0.886	0.52	0.288	0.823	0.06	0.242	0.882	0.672	0.079	0.078	0.017	0.386	0.987	0.04	0.849	0.722	0.527	0.289	0.089	0.04	0.89	0.905	0.018	0.961	0.566	0.549
0.964	0.849	0.702	0.628	0.747	0.743	0.964	0.346	0.069	0.41	0.412	0.69	0.361	0.706	0.2	0.923	0.611	0.799	0.993	0.683	0.799	0.024	0.245	0.331	0.518	0.007	0.69	0.78	0.924	0.257	0.302	0.684	0.421	0.262	0.153	0.714
0.31	0.72	0.938	0.323	0.068	0.845	0.055	0.168	0.227	0.789	0.627	0.247	0.097	0.58	0.548	0.873	0.433	0.055	0.643	0.535	0.966	0.662	0.595	0.066	0.504	0.206	0.106	0.543	0.341	0.79	0.977	0.691	0.799	0.988	0.297	0.629
0.072	0.591	0.709	0.933	0.153	0.256	0.921	0.663	0.926	0.107	0.619	0.651	0.217	0.532	0.189	0.729	0.539	0.855	0.293	0.973	0.269	0.532	0.085	0.967	0.467	0.128	0.295	0.759	0.097	0.116	0.712	0.383	0.821	0.18	0.79	0.96
0.255	0.802	0.858	0.46	0.765	0.457	0.762	0.412	0.609	0.748	0.243	0.004	0.055	0.469	0.791	0.23	0.36	0.607	0.319	0.583	0.773	0.088	0.888	0.39	0.379	0.175	0.684	0.481	0.922	0.723	0.177	0.846	0.887	0.312	0.112	0.175
0.666	0.417	0.157	0.871	0.934	0.365	0.022	0.165	0.175	0.023	0.564	0.353	0.534	0.874	0.956	0.029	0.242	0.776	0.619	0.139	0.053	0.964	0.249	0.263	0.043	0.037	0.206	0.854	0.182	0.471	0.667	0.315	0.603	0.829	0.008	0.798
0.108	0.252	0.181	0.431	0.788	0.817	0.482	0.657	0.326	0.999	0.08	0.614	0.536	0.475	0.441	0.909	0.336	0.127	0.619	0.075	0.661	0.469	0.592	0.37	0.526	0.721	0.738	0.949	0.841	0.353	0.082	0.647	0.472	0.911	0.324	0.298
0.745	0.452	0.542	0.533	0.033	0.172	0.44	0.008	0.094	0.144	0.04	0.856	0.06	0.306	0.808	0.534	0.279	0.813	0.105	0.5	0.101	0.834	0.897	0.156	0.776	0.346	0.67	0.786	0.779	0.89	0.233	0.472	0.18	0.067	0.62	0.015
0.193	0.683	0.606	0.535	0.179	0.973	0.07	0.202	0.69	0.959	0.246	0.039	0.11	0.588	0.865	0.116	0.558	0.114	0.268	0.32	0.242	0.629	0.592	0.152	0.227	0.903	0.221	0.455	0.795	0.184	0.251	0.446	0.63	0.2	0.644	0.979
0.809	0.786	0.867	0.635	0.695	0.96	0.854	0.261	0.434	0.348	0.266	0.841	0.441	0.478	0.647	0.375	0.386	0.041	0.77	0.938	0.247	0.91	0.614	0.424	0.896	0.409	0.582	0.98	0.225	0.945	0.254	0.157	0.28	0.795	0.469	0.225
0.455	0.525	0.227	0.08	0.033	0.958	0.713	0.038	0.784	0.822	0.975	0.068	0.064	0.907	0.081	0.525	0.607	0.027	0.294	0.426	0.384	0.757	0.404	0.097	0.518	0.409	0.624	0.693	0.404	0.802	0.048	0.385	0.801	0.105	0.562	0.691
0.373	0.112	0.556	0.214	0.445	0.655	0.417	0.718	0.669	0.077	0.698	0.009	0.323	0.381	0.246	0.21	0.911	0.401	0.762	0.497	0.807	0.968	0.026	0.006	0.339	0.876	0.506	0.439	0.54	0.419	0.822	0.168	0.479	0.324	0.296	0.845
0.841	0.435	0.425	0.235	0.634	0.407	0.322	0.153	0.001	0.701	0.428	0.019	0.549	0.137	0.981	0.679	0.806	0.197	0.949	0.257	0.679	0.034	0.939	0.95	0.668	0.138	0.41	0.175	0.722	0.614	0.737	0.517	0.707	0.685	0.843	0.426
0.16	0.062	0.595	0.505	0.36	0.132	0.257	0.338	0.63	0.981	0.822	0.291	0.368	0.429	0.542	0.065	0.639	0.957	0.158	0.345	0.145	0.501	0.306	0.68	0.584	0.407	0.836	0.233	0.389	0.508	0.993	0.141	0.957	0.873	0.246	0.064
0.949	0.928	0.357	0.091	0.488	0.036	0.676	0.397	0.335	0.193	0.638	0.055	0.312	0.494	0.903	0.317	0.512	0.8	0.111	0.84	0.755	0.227	0.015	0.462	0.198	0.258	0.645	0.537	0.695	0.357	0.138	0.127	0.956	0.376	0.522	0.415
0.691	0.451	0.465	0.123	0.155	0.642	0.379	0.588	0.122	0.443	0.406	0.914	0.786	0.512	0.755	0.826	0.966	0.213	0.154	0.824	0.207	0.613	0.694	0.652	0.043	0.165	0.022	0.367	0.318	0.716	0.173	0.027	0.912	0.01	0.365	0.617
0.497	0.782	0.773	0.644	0.983	0.136	0.343	0.176	0.063	0.867	0.283	0.151	0.794	0.183	0.917	0.153	0.087	0.669	0.044	0.773	0.491	0.349	0.378	0.332	0.697	0.096	0.79	0.443	0.85	0.341	0.484	0.574	0.879	0.618	0.7	0.076
0.405	0.765	0.877	0.933	0.256	0.147	0.039	0.948	0.997	0.046	0.901	0.972	0.942	0.667	0.573	0.317	0.257	0.002	0.425	0.805	0.638	0.091	0.254	0.916	0.249	0.418	0.6	0.746	0.569	0.39	0.021	0.58	0.109	0.788	0.991	0.294
0.548	0.673	0.211	0.341	0.857	0.871	0.327	0.216	0.937	0.115	0.388	0.237	0.264	0.069	0.108	0.861	0.459	0.633	0.668	0.592	0.648	0.009	0.39	0.954	0.795	0.876	0.635	0.101	0.057	0.578	0.426	0.61	0.514	0.921	0.039	0.092
0.81	0.511	0.81	0.204	0.692	0.409	0.83	0.385	0.501	0.685	0.222	0.654	0.553	0.119	0.604	0.577	0.707	0.714	0.377	0.914	0.882	0.218	0.748	0.644	0.145	0.598	0.822	0.5	0.643	0.608	0.637	0.982	0.758	0.84	0.195	0.337
0.32	0.543	0.539	0.272	0.765	0.05	0.877	0.847	0.124	0.008	0.064	0.493	0.497	0.74	0.322	0.993	0.914	0.958	0.147	0.741	0.744	0.974	0.875	0.848	0.733	0.747	0.416	0.386	0.506	0.326	0.924	0.376	0.793	0.076	0.406	0.797
0.76	0.477	0.755	0.908	0.561	0.238	0.515	0.059	0.71	0.814	0.759	0.125	0.635	0.788	0.202	0.18	0.872	0.076	0.112	0.299	0.829	0.3	0.008	0.308	0.08	0.07	0.841	0.153	0.941	0.573	0.78	0.767	0.453	0.665	0.349	0.97
0.379	0.811	0.107	0.429	0.415	0.402	0.929	0.362	0.601	0.188	0.58	0.62	0.338	0.096	0.226	0.58	0.804	0.803	0.655	0.198	0.602	0.289	0.265	0.584	0.305	0.415	0.391	0.399	0.566	0.106	0.987	0.263	0.919	0.977	0.528	0.458
0.305	0.669	0.375	0.248	0.632	0.563	0.372	0.083	0.017	0.772	0.795	0.604	0.244	0.409	0.159	0.269	0.772	0.832	0.688	0.175	0.741	0.193	0.993	0.98	0.451	0.387	0.948	0.855	0.019	0.614	0.142	0.043	0.751	0.29	0.054	0.341
0.19	0.762	0.473	0.38	0.526	0.415	0.862	0.653	0.629	0.401	0.366	0.427	0.628	0.175	0.615	0.501	0.768	0.943	0.006	0.523	0.137	0.512	0.588	0.231	0.919	0.393	0.751	0.207	0.415	0.295	0.427	0.273	0.371	0.193	0.319	0.33
0.731	0.373	0.464	0.922	0.886	0.48	0.348	0.795	0.602	0.985	0.943	0.458	0.716	0.761	0.31	0.051	0.586	0.912	0.038	0.189	0.811	0.544	0.042	0.081	0.749	0.501	0.328	0.975	0.117	0.228	0.63	0.961	0.545	0.772	0.565	0.95
0.934	0.195	0.285	0.048	0.438	0.389	0.226	0.304	0.724	0.312	0.127	0.145	0.802	0.419	0.74	0.039	0.118	0.848	0.407	0.004	0.402	0.293	0.902	0.672	0.654	0.443	0.269	0.36	0.224	0.611	0.96	0.543	0.351	0.918	0.488	0.601
0.352	0.99	0.083	0.827	0.34	0.803	0.268	0.301	0.429	0.215	0.059	0.718	0.221	0.351	0.029	0.488	0.492	0.702	0.155	0.013	0.895	0.507	0.475	0.956	0.24	0.807	0.258	0.351	0.573	0.613	0.609	0.484	0.717	0.413	0.225	0.223
0.701	0.185	0.794	0.338	0.643	0.431	0.772	0.616	0.494	0.557	0.105	0.161	0.381	0.413	0.081	0.642	0.547	0.343	0.536	0.899	0.231	0.726	0.762	0.611	0.187	0.268	0.569	0.29	0.082	0.719	0.979	0.046	0.406	0.261	0.551	0.75
0.274	0.32	0.518	0.268	0.783	0.139	0.462	0.388	0.248	0.006	0.183	0.451	0.511	0.155	0.58	0.096	0.298	0.349	0.783	0.105	0.095	0.557	0.541	0.468	0.634	0.182	0.805	0.2	0.936	0.042	0.905	0.96	0.319	0.122	0.144	0.581
0.844	0.648	0.056	0.519	0.211	0.791	0.888	0.218	0.852	0.314	0.823	0.706	0.492	0.641	0.029	0.406	0.128	0.521	0.957	0.296	0.528	0.101	0.665	0.569	0.911	0.599	0.518	0.633	0.531	0.371	0.439	0.803	0.014	0.375	0.374	0.716
0.205	0.163	0.306	0.895	0.175	0.576	0.627	0.547	0.482	0.337	0.056	0.015	0.974	0.403	0.863	0.01	0.305	0.266	0.703	0.602	0.815	0.418	0.661	0.582	0.601	0.315	0.471	0.575	0.335	0.097	0.741	0.601	0.508	0.307	0.701	0.047
0.441	0.882	0.444	0.199	0.767	0.488	0.792	0.329	0.89	0.313	0.357	0.71	0.519	0.03	0.328	0.709	0.632	0.661	0.158	0.603	0.295	0.129	0.529	0.61	0.308	0.881	0.499	0.728	0.078	0.296	0.213	0.838	0.983	0.658	0.664	0.152
0.205	0.577	0.469	0.913	0.519	0.237	0.549	0.277	0.638	0.567	0.011	0.233	0.316	0.049	0.473	0.851	0.009	0.413	0.808	0	0.749	0.985	0.214	0.735	0.343	0.795	0.516	0.96	0.317	0.873	0.15	0.949	0.663	0.271	0.204	0.967
0.854	0.783	0.658	0.602	0.654	0.322	0.85	0.532	0.502	0.581	0.349	0.262	0.13	0.135	0.802	0.637	0.597	0.915	0.417	0.185	0.703	0.409	0.54	0.518	0.826	0.368	0.579	0.718	0.671	0.887	0.65	0.648	0.771	0.555	0.52	0.865
0.09	0.335	0.887	0.247	0.973	0.288	0.26	0.019	0.175	0.963	0.054	0.295	0.384	0.95	0.035	0.593	0.34	0.664	0.757	0.313	0.468	0.013	0.618	0.941	0.526	0.335	0.581	0.462	0.58	0.324	0.688	0.974	0.917	0.79	0.474	0.676
0.38	0.408	0.835	0.773	0.116	0.118	0.573	0.091	0.402	0.035	0.78	0.54	0.786	0.214	0.421	0.784	0.244	0.227	0.706	0.399	0.85	0.654	0.946	0.815	0.931	0.611	0.534	0.878	0.77	0.278	0.811	0.131	0.321	0.2	0.268	0.712
0.587	0.355	0.69	0.892	0.561	0.815	0.724	0.776	0.955	0.473	0.684	0.041	0.397	0.568	0.809	0.756	0.733	0.017	0.153	0.775	0.369	0.564	0.41	0.864	0.155	0.59	0.904	0.011	0.162	0.895	0.637	0.264	0.512	0.761	0.377	0.896
0.816	0.839	0.934	0.346	0.863	0.301	0.935	0.451	0.058	0.779	0.083	0.345	0.062	0.126	0.601	0.018	0.771	0.759	0.233	0.292	0.347	0.256	0.457	0.295	0.294	0.378	0.804	0.351	0.524	0.907	0.866	0.404	0.928	0.668	0.169	0.893
0.113	0.563	0.775	0.04	0.048	0.436	0.403	0.273	0.94	0.044	0.571	0.688	0.952	0.297	0.897	0.705	0.069	0.416	0.481	0.18	0.669	0.344	0.572	0.762	0.383	0.199	0.508	0.178	0.554	0.3	0.637	0.521	0.325	0.384	0.193	0.379
0.91	0.544	0.537	0.592	0.889	0.472	0.599	0.786	0.501	0.431	0.813	0.152	0.529	0.254	0.322	0.925	0.56	0.789	0.592	0.599	0.739	0.604	0.985	0.877	0.403	0.659	0.038	0.652	0.654	0.833	0.753	0.806	0.209	0.655	0.678	0.801
0.767	0.922	0.066	0.321	0.818	0.062	0.385	0.841	0.753	0.77	0.656	0.213	0.565	0.703	0.023	0.573	0.509	0.618	0.02	0.289	0.618	0.887	0.759	0.386	0.979	0.385	0.188	0.993	0.965	0.353	0.07	0.699	0.628	0.519	0.657	0.173
0.028	0.75	0.35	0.338	0.498	0.724	0.81	0.529	0.63	0.942	0.703	0.879	0.549	0.535	0.795	0.555	0.996	0.738	0.716	0.433	0.687	0.616	0.51	0.459	0.326	0.816	0.583	0.667	0.112	0.533	0.946	0.777	0.721	0.394	0.885	0.846
0.452	0.916	0.06	0.187	0.438	0.819	0.687	0.511	0.746	0.931	0.715	0.98	0.264	0.369	0.838	0.091	0.14	0.118	0.19	0.105	0.275	0.848	0.298	0.76	0.92	0.382	0.199	0.631	0.49	0.06	0.909	0.355	0.022	0.697	0.441	0.163
0.208	0.613	0.539	0.77	0.604	0.8	0.8	0.76	0.393	0.804	0.454	0.215	0.192	0.693	0.046	0.363	0.178	0.199	0.123	0.649	0.856	0.845	0.898	0.398	0.994	0.271	0.471	0.854	0.11	0.503	0.285	0.159	0.019	0.222	0.598	0.682
0.864	0.605	0.954	0.87	0.689	0.113	0.224	0.911	0.097	0.235	0.77	0.638	0.152	0.398	0.904	0.347	0.474	0.49	0.36	0.016	0.233	0.273	0.484	0.26	0.867	0.947	0.982	0.731	0.425	0.786	0.981	0.207	0.471	0.793	0.011	0.652
0.829	0.81	0.149	0.373	0.427	0.119	0.181	0.225	0.99	0.223	0.77	0.827	0.253	0.027	0.023	0.465	0.378	0.774	0.01	0.566	0.418	0.433	0.466	0.452	0.37	0.464	0.423	0.859	0.536	0.812	0.507	0.276	0.939	0.001	0.284	0.435
0.764	0.06	0.871	0.322	0.55	0.791	0.295	0.299	0.893	0.228	0.493	0.161	0.21	0.395	0.209	0.569	0.998	0.243	0.418	0.484	0.531	0.464	0.725	0.703	0.608	0.201	0.29	0.729	0.947	0.995	0.241	0.652	0.088	0.446	0.419	0.221
0.904	0.507	0.569	0.932	0	0.157	0.065	0.297	0.044	0.506	0.961	0.533	0.32	0.74	0.775	0.812	0.449	0.501	0.022	0.225	0.662	0.457	0.31	0.401	0.812	0.826	0.014	0.849	0.704	0.195	0.595	0.537	0.097	0.475	0.614	0.467
0.033	0.201	0.992	0.754	0.758	0.713	0.023	0.409	0.116	0.04	0.509	0.952	0.312	0.73	0.214	0.781	0.717	0.45	0.143	0.388	0.964	0.864	0.831	0.068	0.398	0.43	0.441	0.116	0.26	0.345	0.389	0.873	0.811	0.06	0.421	0.855
0.076	0.173	0.191	0.68	0.369	0.742	0.604	0.727	0.418	0.489	0.835	0.66	0.874	0.872	0.765	0.225	0.201	0.392	0.848	0.56	0.363	0.349	0.03	0.746	0.101	0.821	0.419	0.579	0.923	0.847	0.065	0.283	0.522	0.638	0.071	0.679
0.978	0.072	0.484	0.452	0.367	0.692	0.351	0.729	0.223	0.688	0.496	0.263	0.561	0.316	0.535	0.499	0.952	0.579	0.884	0.624	0.64	0.363	0.764	0.602	0.89	0.574	0.548	0.868	0.988	0.597	0.084	0.378	0.117	0.551	0.927	0.998
0.093	0.797	0.491	0.593	0.935	0.182	0.852	0.535	0.833	0.074	0.222	0.657	0.485	0.395	0.009	0.673	0.159	0.844	0.226	0.461	0.101	0.95	0.105	0.982	0.791	0.74	0.743	0.18	0.953	0.355	0.823	0.841	0.029	0.625	0.782	0.033
0.546	0.411	0.676	0.968	0.58	0.017	0.221	0.355	0.13	0.157	0.92	0.51	0.599	0.087	0.824	0.396	0.274	0.108	0.395	0.432	0.996	0.662	0.791	0.791	0.156	0.329	0.647	0.77	0.68	0.543	0.17	0.095	0.194	0.85	0.809	0.319
0.982	0.035	0.523	0.034	0.318	0.339	0.285	0.233	0.1	0.203	0.536	0.708	0.356	0.969	0.029	0.572	0.028	0.431	0.287	0.348	0.839	0.045	0.667	0.816	0.881	0.882	0.083	0.931	0.634	0.932	0.291	0.872	0.011	0.644	0.903	0.517
0.502	0.659	0.299	0.003	0.617	0.52	0.085	0.167	0.431	0.075	0.574	0.869	0.954	0.182	0.346	0.342	0.148	0.364	0.233	0.816	0.101	0.402	0.682	0.091	0.92	0.75	0.382	0.974	0.871	0.436	0.703	0.397	0.949	0.196	0.025	0.88
0.895	0.882	0.249	0.249	0.704	0.577	0.729	0.619	0.98	0.867	0.603	0.548	0.158	0.957	0.955	0.165	0.541	0.464	0.948	0.71	0.109	0.012	0.512	0.012	0.315	0.453	0.519	0.798	0.616	0.299	0.851	0.495	0.897	0.965	0.929	0.628
0.911	0.836	0.851	0.662	0.697	0.017	0.353	0.569	0.282	0.774	0.558	0.876	0.064	0.365	0.826	0.406	0.753	0.364	0.264	0.725	0.808	0.088	0.54	0.1	0.259	0.109	0.611	0.774	0.737	0.218	0.647	0.811	0.419	0.05	0.948	0.55
0.423	0.948	0.983	0.326	0.013	0.984	0.973	0.872	0.417	0.989	0.899	0.369	0.606	0.758	0.019	0.976	0.21	0.983	0.369	0.127	0.791	0.882	0.461	0.147	0.646	0.927	0.139	0.571	0.438	0.669	0.739	0.935	0.989	0.408	0.566	0.054
0.062	0.996	0.008	0.228	0.186	0.831	0.817	0.732	0.484	0.788	0.897	0.633	0.022	0.387	0.306	0.437	0.693	0.468	0.376	0.443	0.296	0.963	0.708	0.732	0.378	0.48	0.244	0.827	0.12	0.478	0.521	0.001	0.513	0.894	0.281	0.86
0.817	0.743	0.755	0.232	0.974	0.205	0.883	0.439	0.322	0.665	0.758	0.817	0.162	0.153	0.429	0.25	0.729	0.186	0.335	0.692	0.164	0.225	0.456	0.508	0.631	0.635	0.756	0.483	0.471	0.862	0.602	0.824	0.974	0.095	0.62	0.836
0.93	0.982	0.05	0.671	0.339	0.551	0.233	0.816	0.298	0.801	0.304	0.265	0.053	0.493	0.632	0.91	0.093	0.377	0.039	0.848	0.141	0.007	0.171	0.175	0.711	0.841	0.365	0.199	0.69	0.021	0.184	0.176	0.906	0.996	0.293	0.391
0.548	0.704	0.777	0.592	0.212	0.452	0.521	0.241	0.753	0.129	0.761	0.564	0.294	0.662	0.847	0.964	0.105	0.52	0.538	0.395	0.8	0.805	0.986	0.886	0.758	0.227	0.919	0.587	0.657	0.384	0.862	0.456	0.907	0.928	0.927	0.207
0.234	0.684	0.718	0.272	0.853	0.97	0.556	0.983	0.951	0.855	0.455	0.897	0.673	0.417	0.198	0.426	0.572	0.647	0.959	0.927	0.2	0.047	0.866	0.017	0.555	0.6	0.66	0.535	0.074	0.132	0.506	0.315	0.813	0.316	0.239	0.831
0.638	0.034	0.551	0.018	0.804	0.082	0.264	0.145	0.238	0.31	0.108	0.721	0.684	0.307	0.885	0.772	0.891	0.682	0.849	0.278	0.508	0.35	0.404	0.603	0.256	0.048	0.743	0.64	0.301	0.342	0.626	0.374	0.571	0.557	0.284	0.966
0.569	0.514	0.177	0.134	0.471	0.34	0.276	0.823	0.472	0.605	0.336	0.978	0.236	0.863	0.456	0.177	0.448	0.147	0.626	0.355	0.848	0.131	0.345	0.522	0.222	0.774	0.02	1	0.322	0.515	0.824	0.33	0.595	0.673	0.27	0.534
0.824	0.738	0.609	0.027	0.644	0.444	0.526	0.486	0.986	0.602	0.118	0.062	0.153	0.968	0.848	0.524	0.985	0.337	0.698	0.263	0.361	0.48	0.045	0.116	0.03	0.28	0.17	0.3	0.869	0.09	0.341	0.742	0.289	0.452	0.828	0.604
0.318	0.913	0.494	0.535	0.882	0.389	0.865	0.574	0.564	0.777	0.518	0.54	0.128	0.436	0	0.354	0.939	0.552	0.101	0.131	0.845	0.941	0.051	0.222	0.033	0.508	0.203	0.465	0.339	0.492	0.316	0.529	0.524	0.369	0.457	0.187
0.936	0.472	0.999	0.039	0.294	0.877	0.966	0.71	0.551	0.697	0.572	0.272	0.262	0.447	0.412	0.622	0.311	0.381	0.462	0.034	0.634	0.948	0.065	0.006	0.355	0.999	0.407	0.196	0.224	0.658	0.77	0.456	0.046	0.697	0.964	0.262
0.075	0.093	0.15	0.338	0.979	0.712	0.117	0.174	0.261	0.009	0.572	0.408	0.778	0.345	0.216	0.599	0.206	0.793	0.488	0.926	0.155	0.559	0.191	0.975	0.822	0.795	0.048	0.269	0.384	0.564	0.909	0.383	0.901	0.583	0.822	0.044
0.516	0.489	0.28	0.646	0.388	0.194	0.34	0.843	0.201	0.453	0.043	0.42	0.767	0.486	0.828	0.292	0.359	0.176	0.074	0.634	0.105	0.575	0.184	0.588	0.118	0.746	0.068	0.176	0.57	0.452	0.199	0.337	0.849	0.722	0.192	0.142
0.48	0.01	0.922	0.024	0.343	0.12	0.546	0.548	0.029	0.618	0.165	0.513	0.61	0.185	0.607	0.25	0.391	0.74	0.007	0.087	0.61	0.674	0.23	0.914	0.973	0.343	0.648	0.32	0.579	0.742	0.937	0.39	0.583	0.338	0.571	0.248
0.872	0.441	0.672	0.879	0.933	0.752	0.233	0.969	0.004	0.316	0.525	0.135	0.005	0.415	0.656	0.182	0.975	0.945	0.415	0.929	0.755	0.006	0.604	0.804	0.816	0.67	0.52	0.545	0.769	0.713	0.664	0.639	0.062	0.62	0.502	0.264
0.319	0.31	0.751	0.412	0.289	0.338	0.686	0.974	0.654	0.195	0.181	0.358	0.902	0.327	0.129	0.281	0.052	0.622	0.919	0.984	0.672	0.946	0.949	0.999	0.112	0.041	0.337	0.326	0.783	0.046	0.963	0.845	0.811	0.888	0.773	0.409
0.525	0.369	0.156	0.66	0.905	0.917	0.566	0.57	0.256	0.152	0.964	0.702	0.622	0.749	0.404	0.183	0.217	0.127	0.04	0.507	0.095	0.962	0.264	0.04	0.227	0.906	0.168	0.414	0.962	0.003	0.815	0.287	0.502	0.165	0.992	0.869
0.791	0.748	0.066	0.148	0.777	0.729	0.073	0.399	0.726	0.68	0.253	0.753	0.731	0.099	0.348	0.596	0.56	0.815	0.178	0.073	0.148	0.5	0.396	0.085	0.001	0.083	0.075	0.515	0.188	0.646	0.286	0.657	0.998	0.223	0.073	0.773
0.812	0.191	0.583	0.395	0.775	0.269	0.43	0.117	0.262	0.602	0.884	0.532	0.937	0.312	0.627	0.375	0.714	0.421	0.997	0.9	0.295	0.398	0.556	0.934	0.996	0.555	0.265	0.76	0.67	0.214	0.283	0.227	0.944	0.131	0.506	0.057
0.613	0.21	0.78	0.973	0.874	0.7	0.326	0.213	0.865	0.23	0.473	0.15	0.102	0.51	0.575	0.568	0.939	0.136	0.18	0.762	0.529	0.785	0.978	0.982	0.775	0.919	0.894	0.273	0.658	0.08	0.319	0.578	0.773	0.007	0.422	0.945
0.963	0.46	0.574	0.328	0.862	0.631	0.34	0.979	0.303	0.057	0.487	0.58	0.083	0.531	0.765	0.19	0.278	0.747	0.81	0.92	0.745	0.897	0.232	0.192	0.446	0.35	0.509	0.149	0.074	0.808	0.509	0.181	0.356	0.749	0.312	0.763
0.135	0.595	0.382	0.08	0.885	0.028	0.402	0.008	0.901	0.415	0.676	0.437	0.846	0.687	0.249	0.956	0.091	0.916	0.497	0.649	0.843	0.158	0.975	0.349	0.951	0.069	0.33	0.089	0.6	0.32	0.322	0.124	0.55	0.039	0.656	0.67
0.525	0.863	0.67	0.192	0.316	0.889	0.463	0.478	0.378	0.411	0.012	0.447	0.298	0.076	0.501	0.393	0.004	0.933	0.043	0.295	0.439	0.557	0.861	0.561	0.426	0.531	0.285	0.377	0.274	0.617	0.07	0.68	0.514	0.716	0.298	0.114
0.892	0.982	0.071	0.251	0.207	0.841	0.69	0.503	0.879	0.033	0.648	0.249	0.345	0.94	0.016	0.578	0.372	0.555	0.272	0.91	0.398	0.759	0.272	0.162	0.502	0.816	0.473	0.901	0.909	0.509	0.296	0.519	0.979	0.586	0.053	0.958
0.579	0.887	0.523	0.84	0.941	0.148	0.86	0.395	0.872	0.904	0.456	0.048	0.331	0.231	0.062	0.763	0.677	0.572	0.531	0.544	0.832	0.072	0.208	0.311	0.559	0.952	0.193	0.479	0.9	0.048	0.394	0.923	0.053	0.153	0.934	0.045
0.177	0.915	0.542	0.831	0.728	0.421	0.662	0.346	0.536	0.608	0.778	0.545	0.258	0.112	0.597	0.929	0.254	0.662	0.907	0.339	0.643	0.076	0.178	0.267	0.723	0.912	0.019	0.237	0.469	0.664	0.646	0.136	0.954	0.015	0.088	0.888
0.774	0.57	0.734	0.22	0.536	0.322	0.859	0.258	0.967	0.465	0.326	0.059	0.645	0.878	0.007	0.809	0.122	0.85	0.897	0.211	0.871	0.831	0.158	0.577	0.582	0.012	0.873	0.84	0.479	0.627	0.244	0.154	0.924	0.314	0.137	0.783
0.231	0.583	0.955	0.333	0.308	0.253	0.826	0.626	0.263	0.13	0.02	0.541	0.682	0.747	0.212	0.253	0.095	0.703	0.102	0.725	0.858	0.395	0.74	0.883	0.368	0.598	0.589	0.609	0.285	0.258	0.537	0.813	0.996	0.679	0.857	0.91
0.372	0.719	0.318	0.382	0.884	0.905	0.677	0.73	0.308	0.941	0.267	0.334	0.31	0.527	0.541	0.266	0.779	0.886	0.009	0.839	0.257	0.973	0.459	0.681	0.162	0.028	0.485	0.524	0.306	0.942	0.086	0.961	0.779	0.33	0.578	0.651
0.885	0.437	0.697	0.224	0.662	0.484	0.072	0.6	0.572	0.008	0.523	0.297	0.482	0.254	0.625	0.059	0.052	0.395	0.804	0.779	0.688	0.023	0.77	0.053	0.389	0.56	0.381	0.916	0.254	0.579	0.919	0.127	0.019	0.265	0.379	0.956
0.82	0.666	0.776	0.121	0.364	0.795	0.378	0.928	0.598	0.134	0.872	0.635	0.891	0.4	0.516	0.89	0.551	0.588	0.284	0.698	0.439	0.763	0.752	0.956	0.143	0.398	0.028	0.451	0.333	0.577	0.726	0.995	0.794	0.646	0.361	0.752
0.662	0.437	0.493	0.843	0.618	0.499	0.543	0.333	0.718	0.203	0.348	0.451	0.398	0	0.32	0.852	0.374	0.351	0.086	0.139	0.417	0.174	0.35	0.293	0.602	0.113	0.199	0.416	0.496	0.671	0.807	0.674	0.904	0.248	0.72	0.331
0.2	0.762	0.426	0.382	0.693	0.345	0.926	0.733	0.963	0.746	0.108	0.08	0.461	0.891	0.367	0.172	0.55	0.096	0.771	0.041	0.474	0.797	0.864	0.544	0.927	0.77	0.562	0.315	0.725	0.245	0.819	0.889	0.427	0.867	0.971	0.341
0.433	0.346	0.233	0.983	0.43	0.371	0.933	0.839	0.557	0.411	0.704	0.553	0.374	0.236	0.618	0.87	0.827	0.322	0.726	0.179	0.235	0.9	0.58	0.908	0.128	0.652	0.197	0.354	0.083	0.103	0.789	0.106	0.879	0.233	0.301	0.738
0.927	0.488	0.103	0.172	0.575	0.014	0.66	0.276	0.633	0.842	0.454	0.63	0.956	0.632	0.232	0.732	0.501	0.641	0.268	0.948	0.386	0.011	0.241	0.243	0.233	0.2	0.366	0.236	0.778	0.693	0.928	0.108	0.616	0.152	0.478	0.527
0.05	0.663	0.508	0.186	0.176	0.415	0.84	0.548	0.02	0.834	0.158	0.553	0.473	0.519	0.711	0.087	0.103	0.337	0.779	0.001	0.71	0.159	0.59	0.118	0.624	0.795	0.725	0.917	0.243	0.977	0.421	0.027	0.09	0.619	0.453	0.352
0.872	0.605	0.358	0.203	0.84	0.763	0.324	0.174	0.881	0.382	0.73	0.676	0.888	0.406	0.087	0.622	0.805	0.854	0.357	0.303	0.644	0.629	0.583	0.769	0.308	0.751	0.592	0.924	0.854	0.12	0.301	0.53	0.419	0.401	0.758	0.772
0.439	0.476	0.651	0.81	0.626	0.505	0.76	0.648	0.15	0.988	0.013	0.84	0.699	0.531	0.946	0.357	0.299	0.069	0.984	0.348	0.718	0.177	0.794	0.494	0.857	0.779	0.135	0.223	0.105	0.2	0.31	0.441	0.441	0.992	0.658	0.958
0.393	0.905	0.592	0.434	0.612	0.706	0.52	0.163	0.291	0.311	0.121	0.651	0.988	0.236	0.23	0.183	0.346	0.047	0.651	0.114	0.841	0.069	0.285	0.641	0.378	0.191	0.887	0.971	0.51	0.531	0.472	0.509	0.217	0.312	0.355	0.18
0.625	0.349	0.643	0.182	0.075	0.675	0.631	0.222	0.165	0.506	0.413	0.418	0.727	0.93	0.412	0.774	0.342	0.765	0.972	0.197	0.691	0.462	0.472	0.27	0.269	0.663	0.888	0.112	0.074	0.985	0.677	0.493	0.363	0.913	0.397	0.167
0.477	0.183	0.403	0.635	0.778	0.082	0.718	0.676	0.011	0.436	0.541	0.154	0.042	0.091	0.266	0.689	0.474	0.566	0.889	0.108	0.005	0.943	0.477	0.016	0.282	0.704	0.531	0.914	0.465	0.201	0.825	0.527	0.19	0.958	0.349	0.554
0.199	0.524	0.369	0.631	0.73	0.926	0.722	0.887	0.462	0.123	0.185	0.141	0.334	0.207	0.063	0.196	0.936	0.266	0.091	0.604	0.127	0.556	0.393	0.643	0.801	0.476	0.368	0.61	0.981	0.194	0.62	0.583	0.905	0.23	0.552	0.278
0.506	0.453	0.137	0.315	0.65	0.966	0.711	0.84	0.897	0.893	0.707	0.997	0.81	0.135	0.087	0.223	0.088	0.192	0.792	0.4	0.891	0.916	0.224	0.885	0.254	0.802	0.703	0.139	0.091	0.366	0.853	0.368	0.061	0.954	0.092	0.012
0.826	0.325	0.334	0.046	0.945	0.245	0.274	0.425	0.627	0.033	0.145	0.6	0.619	0.519	0.778	0.065	0.139	0.388	0.588	0.78	0.915	0.428	0.767	0.08	0.695	0.748	0.135	0.658	0.912	0.662	0.481	0.483	0.202	0.113	0.734	0.986
0.042	0.845	0.011	0.932	0.788	0.441	0.234	0.688	0.688	0.324	0.664	0.065	0.637	0.434	0.131	0.932	0.723	0.446	0.584	0.325	0.855	0.91	0.919	0.023	0.472	0.616	0.195	0.469	0.702	0.409	0.545	0.683	0.129	0.613	0.758	0.397
0.701	0.922	0.005	0.995	0.971	0.595	0.397	0.867	0.609	0.089	0.115	0.044	0.432	0.085	0.498	0.357	0.02	0.229	0.93	0.296	0.847	0.035	0.447	0.931	0.714	0.023	0.859	0.141	0.194	0.827	0.184	0.178	0.214	0.435	0.966	0.418
0.414	0.846	0.679	0.524	0.58	0.632	0.84	0.935	0.378	0.892	0.31	0.972	0.155	0.953	0.45	0.406	0.18	0.479	0.675	0.671	0.298	0.153	0.552	0.809	0.539	0.716	0.678	0.781	0.453	0.835	0.303	0.818	0.172	0.391	0.291	0.932
0.626	0.2	0.736	0.536	0.038	0.076	0.279	0.012	0.805	0.107	0.456	0.485	0.71	0.75	0.476	0.513	0.798	0.655	0.286	0.577	0.352	0.946	0.44	0.869	0.385	0.664	0.668	0.787	0.577	0.453	0.034	0.78	0.616	0.477	0.749	0.738
0.11	0.902	0.463	0.504	0.909	0.481	0.895	0.355	0.26	0.848	0.991	0.703	0.792	0.705	0.467	0.03	0.13	0.036	0.547	0.492	0.309	0.33	0.025	0.866	0.573	0.859	0.897	0.362	0.646	0.275	0.883	0.494	0.404	0.238	0.841	0.864
0.282	0.932	0.781	0.249	0.679	0.997	0.257	0.595	0.618	0.533	0.576	0.955	0.284	0.408	0.261	0.828	0.743	0.418	0.513	0.6	0.035	0.757	0.365	0.351	0.286	0.458	0.015	0.871	0.088	0.653	0.797	0.248	0.563	0.117	0.876	0.084
0.036	0.855	0.084	0.307	0.452	0.693	0.288	0.512	0.748	0.633	0.953	0.039	0.431	0.61	0.229	0.579	0.17	0.264	0.88	0.478	0.492	0.716	0.014	0.65	0.095	0.827	0.122	0.653	0.753	0.805	0.519	0.177	0.643	0.952	0.522	0.551
0.843	0.552	0.503	0.169	0.984	0.665	0.843	0.216	0.947	0.431	0.465	0.272	0.679	0.349	0.452	0.654	0.487	0.201	0.987	0.895	0.003	0.993	0.646	0.177	0.307	0.565	0.356	0.557	0.169	0.212	0.478	0.615	0.972	0.276	0.459	0.759
0.032	0.84	0.659	0.001	0.379	0.558	0.722	0.643	0.125	0.456	0.761	0.317	0.631	0.911	0.909	0.744	0.799	0.765	0.054	0.985	0.004	0.776	0.47	0.015	0.306	0.127	0.442	0.07	0.397	0.664	0.697	0.065	0.476	0.988	0.052	0.732
0.831	0.381	0.306	0.078	0.988	0.403	0.78	0.495	0.109	0.633	0.713	0.771	0.626	0.006	0.044	0.856	0.132	0.634	0.845	0.314	0.743	0.499	0.123	0.604	0.119	0.438	0.17	0.771	0.845	0.264	0.349	0.64	0.755	0.486	0.933	0.913
0.703	0.885	0.118	0.652	0.151	0.144	0.709	0.069	0.307	0.784	0.91	0.442	0.705	0.478	0.623	0.528	0.686	0.076	0.356	0.376	0.999	0.41	0.122	0.063	0.438	0.407	0.531	0.06	0.031	0.83	0.948	0.248	0.873	0.293	0.367	0.089
0.197	0.002	0.87	0.282	0.147	0.351	0.843	0.104	0.646	0.737	0.642	0.194	0.113	0.206	0.383	0.086	0.646	0.514	0.497	0.785	0.224	0.773	0.316	0.898	0.863	0.652	0.08	0.679	0.484	0.069	0.554	0.699	0.873	0.642	0.922	0.298
0.693	0.277	0.529	0.172	0.204	0.561	0.783	0.572	0.544	0.738	0.357	0.009	0.291	0.531	0.165	0.102	0.499	0.206	0.326	0.417	0.817	0.138	0.129	0.715	0.217	0.604	0.965	0.478	0.9	0.761	0.193	0.307	0.787	0.156	0.594	0.723
0.418	0.386	0.197	0.516	0.954	0.263	0.039	0.911	0.606	0.59	0.624	0.518	0.521	0.127	0.49	0.902	0.922	0.57	0.523	0.236	0.804	0.682	0.138	0.184	0.22	0.965	0.882	0.114	0.614	0.157	0.122	0.22	0.427	0.334	0.828	0.517
0.851	0.887	0.491	0.549	0.806	0.671	0.35	0.677	0.374	0.601	0.5	0.114	0.191	0.057	0.575	0.504	0.363	0.979	0.111	0.276	0.039	0.908	0.56	0.126	0.329	0.112	0.564	0.766	0.729	0.426	0.685	0.058	0.572	0.67	0.786	0.322
0.644	0.24	0.959	0.241	0.728	0.219	0.186	0.527	0.193	0.356	0.462	0.685	0.061	0.787	0.401	0.256	0.185	0.662	0.905	0.921	0.921	0.681	0.849	0.642	0.98	0.86	0.583	0.297	0.245	0.475	0.762	0.412	0.02	0.83	0.536	0.959
0.606	0.554	0.508	0.305	0.187	0.747	0.818	0.335	0.316	0.257	0.078	0.982	0.072	0.209	0.094	0.956	0.271	0.992	0.658	0.955	0.102	0.9	0.296	0.72	0.699	0.597	0.494	0.731	0.28	0.765	0.817	0.156	0.021	0.795	0.737	0.588
0.351	0.967	0.626	0.311	0.08	0.534	0.326	0.67	0.677	0.449	0.708	0.16	0.644	0.6	0.623	0.57	0.348	0.389	0.653	0.731	0.269	0.225	0.804	0.994	0.531	0.677	0.807	0.749	0.402	0.751	0.282	0.723	0.71	0.49	0.29	0.733
0.826	0.721	0.789	0.795	0.774	0.145	0.621	0.708	0.447	0.972	0.651	0.895	0.245	0.007	0.536	0.372	0.807	0.734	0.115	0.239	0.949	0.649	0.423	0.446	0.172	0.567	0.96	0.242	0.448	0.87	0.821	0.546	0.986	0.56	0.264	0.995
0.276	0.037	0.262	0.155	0.645	0.115	0.667	0.644	0.279	0.693	0.332	0.131	0.719	0.021	0.2	0.292	0.998	0.621	0.761	0.81	0.76	0.888	0.665	0.008	0.582	0.968	0.577	0.199	0.623	0.393	0.954	0.478	0.447	0.184	0.074	0.95
0.983	0.386	0.832	0.412	0.6	0.408	0.046	0.727	0.973	0.759	0.464	0.876	0.505	0.448	0.496	0.301	0.467	0.539	0.46	0.975	0.804	0.173	0.182	0.618	0.16	0.09	0.8	0.277	0.01	0.378	0.42	0.939	0.287	0.751	0.17	0.057
0.231	0.25	0.39	0.616	0.726	0.705	0.323	0.451	0.484	0.706	0.755	0.385	0.105	0.127	0.327	0.157	0.561	0.995	0.797	0.288	0.069	0.963	0.44	0.758	0.725	0.655	0.091	0.544	0.119	0.854	0.03	0.844	0.219	0.645	0.376	0.181
0.111	0.151	0.639	0.738	0.045	0.259	0.277	0.268	0.161	0.481	0.43	0.921	0.495	0.773	0.419	0.492	0.936	0.379	0.445	0.119	0.033	0.956	0.689	0.304	0.442	0.631	0.927	0.134	0.398	0.276	0.438	0.518	0.032	0.766	0.024	0.348
0.111	0.941	0.525	0.59	0.527	0.163	0.266	0.853	0.085	0.7	0.903	0.501	0.972	0.436	0.544	0.118	0.394	0.592	0.693	0.283	0.73	0.209	0.388	0.941	0.212	0.598	0.594	0.995	0.082	0.334	0.942	0.926	0.374	0.057	0.621	0.234
0.866	0.768	0.794	0.394	0.051	0.976	0.209	0.16	0.32	0.139	0.265	0.422	0.156	0.853	0.39	0.49	0.978	0.8	0.319	1	0.153	0.597	0.612	0.99	0.952	0.345	0.283	0.182	0.41	0.474	0.26	0.33	0.903	0.305	0.3	0.642
0.745	0.31	0.284	0.005	0.977	0.286	0.075	0.098	0.621	0.761	0.585	0.906	0.571	0.377	0.297	0.657	0.941	0.651	0.222	0.043	0.638	0.183	0.562	0.512	0.39	0.978	0.089	0.059	0.456	0.842	0.164	0.39	0.389	0.722	0.829	0.637
0.306	0.371	0.311	0.739	0.511	0.057	0.632	0.395	0.429	0.538	0.344	0.803	0.2	0.511	0.285	0.211	0.133	0.755	0.247	0.684	0.217	0.293	0.322	0.28	0.02	0.326	0.173	0.836	0.048	0.205	0.706	0.6	0.49	0.411	0.465	0.099
0.15	0.769	0.389	0.151	0.64	0.632	0.334	0.497	0.715	0.941	0.927	0.683	0.608	0.227	0.366	0.383	0.122	0.611	0.993	0.011	0.726	0.77	0.444	0.98	0.854	0.921	0.748	0.444	0.906	0.875	0.21	0.1	0.985	0.713	0.041	0.43
0.954	0.269	0.73	0.69	0.888	0.99	0.043	0.037	0.477	0.051	0.917	0.615	0.805	0.343	0.48	0.264	0.633	0.794	0.018	0.537	0.095	0.491	0.125	0.11	0.038	0.703	0.303	0.925	0.15	0.049	0.53	0.08	0.08	0.254	0.526	0.577
0.675	0.661	0.544	0.755	0.299	0.661	0.523	0.75	0.801	0.186	0.826	0.367	0.759	0.505	0.784	0.59	0.496	0.823	0.093	0.085	0.78	0.528	0.16	0.202	0.618	0.029	0.634	0.155	0.054	0.291	0.376	0.563	0.132	0.836	0.03	0.458
0.711	0.623	0.006	0.421	0.881	0.002	0.468	0.455	0.91	0.377	0.474	0.889	0.33	0.758	0.739	0.617	0.211	0.59	0.995	0.661	0.815	0.376	0.596	0.464	0.649	0.462	0.689	0.464	0.207	0.903	0.654	0.72	0.284	0.695	0.213	0.782
0.573	0.591	0.936	0.129	0.043	0.495	0.542	0.763	0.155	0.352	0.674	0.545	0.535	0.807	0.937	0.904	0.642	0.838	0.314	0.721	0.792	0.102	0.759	0.724	0.972	0.311	0.301	0.572	0.751	0.473	0.434	0.386	0.379	0.706	0.636	0.448
0.009	0.174	0.345	0.382	0.617	0.3	0.34	0.62	0.95	0.795	0.055	0.035	0.672	0.242	0.41	0.28	0.16	0.299	0.212	0.297	0.718	0.439	0.093	0.772	0.211	0.938	0.479	0.805	0.549	0.331	0.278	0.472	0.496	0.721	0.47	0.657
0.725	0.155	0.042	0.838	0.876	0.735	0.101	0.573	0.608	0.518	0.824	0.442	0.13	0.864	0.247	0.29	0.295	0.333	0.672	0.261	0.169	0.162	0.99	0.12	0.237	0.33	0.441	0.686	0.609	0.187	0.343	0.736	0.691	0.73	0.021	0.96
0.687	0.216	0.435	0.583	0.069	0.543	0.071	0.356	0.035	0.153	0.938	0.752	0.046	0.67	0.826	0.763	0.13	0.69	0.602	0.554	0.952	0.051	0.86	0.01	0.125	0.88	0.371	0.194	0.792	0.914	0.463	0.514	0.258	0.621	0.05	0.308
0.945	0.924	0.511	0.669	0.65	0.988	0.113	0.859	0.571	0.387	0.219	0.196	0.201	0.329	0.358	0.01	0.846	0.793	0.059	0.708	0.769	0.15	0.377	0.867	0.817	0.249	0.331	0.855	0.287	0.545	0.18	0.818	0.166	0.977	0.833	0.505
0.123	0.896	0.199	0.064	0.127	0.459	0.335	0.947	0.739	0.868	0.721	0.688	0.413	0.504	0.082	0.142	0.129	0.478	0.616	0.973	0.231	0.435	0.169	0.79	0.039	0.409	0.236	0.766	0.247	0.481	0.509	0.231	0.517	0.564	0.419	0.592
0.065	0.707	0.707	0.652	0.193	0.426	0.203	0.742	0.014	0.056	0.456	0.629	0.399	0.181	0.509	0.273	0.289	0.829	0.096	0.827	0.859	0.636	0.607	0.536	0.619	0.946	0.785	0.826	0.25	0.222	0.736	0.657	0.726	0.696	0.906	0.044
0.681	0.994	0.865	0.594	0.246	0.791	0.669	0.451	0.873	0.004	0.003	0.939	0.079	0.391	0.936	0.569	0.723	0.026	0.661	0.078	0.334	0.77	0.181	0.436	0.799	0.323	0.545	0.443	0.69	0.043	0.231	0.124	0.94	0.03	0.672	0.032
0.782	0.384	0.283	0.66	0.869	0.856	0.679	0.132	0.339	0.084	0.301	0.91	0.817	0.366	0.625	0.174	0.621	0.177	0.235	0.935	0.886	0.967	0.839	0.733	0.172	0.472	0.319	0.403	0.907	0.993	0.898	0.436	0.779	0.899	0.219	0.372
0.277	0.445	0.739	0.782	0.936	0.058	0.068	0.143	0.404	0.544	0.011	0.875	0.74	0.031	0.137	0.214	0.032	0.56	0.671	0.098	0.785	0.292	0.815	0.824	0.977	0.596	0.743	0.51	0.013	0.368	0.321	0.738	0.5	0.352	0.191	0.949
0.697	0.163	0.69	0.722	0.139	0.856	0.333	0.012	0.288	0.59	0.573	0.78	0.817	0.789	0.858	0.977	0.105	0.465	0.512	0.706	0.095	0.888	0.71	0.822	0.435	0.187	0.588	0.161	0.404	0.244	0.426	0.286	0.503	0.766	0.779	0.406
0.362	0.771	0.381	0.888	0.344	0.53	0.855	0.055	0.119	0.02	0.863	0.884	0.504	0.67	0.105	0.603	0.203	0.442	0.787	0.923	0.287	0.551	0.166	0.81	0.399	0.9	0.826	0.242	0.671	0.16	0.25	0.275	0.027	0.584	0.939	0.211
0.259	0.269	0.196	0.994	0.834	0.483	0.703	0.33	0.196	0.598	0.348	0.43	0.774	0.881	0.023	0.131	0.258	0.842	0.917	0.318	0.849	0.538	0.175	0.599	0.477	0.16	0.084	0.277	0.907	0.564	0.485	0.009	0.641	0.343	0.775	0.15
0.311	0.021	0.913	0.686	0.374	0.379	0.134	0.783	0.133	0.738	0.279	0.218	0.05	0.9	0.79	0.569	0.47	0.004	0.999	0.234	0.141	0.381	0.721	0.966	0.602	0.69	0.248	0.983	0.315	0.801	0.845	0.846	0.416	0.803	0.274	0.229
0.532	0.204	0.115	0.456	0.539	0.859	0.149	0.161	0.908	0.514	0.186	0.569	0.818	0.328	0.37	0.377	0.639	0.578	0.092	0.531	0.391	0.144	0.157	0.704	0.612	0.195	0.338	0.091	0.85	0.913	0.907	0.969	0.527	0.688	0.509	0.673
0.419	0.052	0.976	0.48	0.335	0.718	0.794	0.05	0.643	0.631	0.6	0.182	0.199	0.382	0	0.988	0.589	0.907	0.73	0.591	0.508	0.288	0.343	0.019	0.078	0.851	0.518	0.532	0.831	0.568	0.208	0.704	0.243	0.844	0.543	0.248
0.234	0.817	0.958	0.473	0.274	0.29	0.272	0.655	0.975	0.425	0.652	0.835	0.002	0.274	0.807	0.396	0.194	0.441	0.474	0.788	0.358	0.954	0.956	0.431	0.691	0.215	0.523	0.736	0.537	0.807	0.05	0.143	0.888	0.659	0.448	0.059
0.102	0.465	0.447	0.324	0.953	0.323	0.682	0.904	0.694	0.547	0.837	0.01	0.393	0.824	0.889	0.58	0.505	0.423	0.176	0.97	0.081	0.081	0.86	0.594	0.812	0.498	0.132	0.123	0.052	0.831	0.292	0.203	0.535	0.502	0.474	0.12
0.603	0.287	0.537	0.437	0.621	0.02	0.564	0.858	0.976	0.902	0.344	0.72	0.897	0.828	0.613	0.142	0.059	0.689	0.001	0.981	0.859	0.276	0.407	0.199	0.147	0.667	0.275	0.354	0.179	0.427	0.913	0.571	0.534	0.528	0.355	0.497
0.614	0.698	0.496	0.182	0.485	0.333	0.192	0.607	0.406	0.981	0.788	0.657	0.544	0.053	0.384	0.299	0.438	0.175	0.744	0.72	0.062	0.277	0.843	0.644	0.301	0.745	0.915	0.611	0.71	0.091	0.975	0.464	0.342	0.963	0.49	0.761
0.023	0.805	0.193	0.515	0.156	0.475	0.719	0.046	0.131	0.79	0.363	0.36	0.7	0.935	0.272	0.659	0.134	0.257	0.658	0.366	0.183	0.55	0.962	0.069	0.641	0.75	0.166	0.834	0.925	0.791	0.681	0.69	0.736	0.198	0.123	0.215
0.926	0.677	0.771	0.035	0.408	0.543	0.056	0.369	0.398	0.85	0.431	0.474	0.761	0.394	0.078	0.219	0.09	0.966	0.701	0.146	0.099	0.772	0.263	0.16	0.321	0.466	0.625	0.173	0.404	0.343	0.048	0.879	0.192	0.263	0.702	0.852
0.428	0.707	0.022	0.065	0.829	0.038	0.768	0.738	0.272	0.647	0.212	0	0.815	0.474	0.811	0.562	0.471	0.171	0.169	0.64	0.882	0.012	0.862	0.517	0.308	0.118	0.214	0.595	0.842	0.586	0.678	0.073	0.521	0.216	0.87	0.29
0.242	0.854	0.042	0.554	0.28	0.444	0.583	0.567	0.541	0.875	0.239	0.839	0.611	0.994	0.503	0.308	0.664	0.133	0.849	0.363	0.043	0.749	0.532	0.998	0.211	0.983	0.063	0.235	0.08	0.486	0.07	0.461	0.654	0.795	0.36	0.345
0.096	0.997	0.733	0.658	0.571	0.055	0.263	0.818	0.317	0.778	0.467	0.835	0.175	0.425	0.469	0.632	0.011	0.497	0.593	0.418	0.393	0.988	0.414	0.848	0.842	0.216	0.266	0.687	0.641	0.962	0.112	0.223	0.172	0.625	0.393	0.878
0.221	0.643	0.926	0.531	0.283	0.817	0.218	0.028	0.517	0.328	0.95	0.574	0.851	0.095	0.004	0.191	0.652	0.196	0.265	0.849	0.121	0.193	0.22	0.815	0.208	0.085	0.061	0.08	0.785	0.563	0.082	0.509	0.126	0.027	0.627	0.73
0.638	0.99	0.274	0.657	0.839	0.522	0.03	0.499	0.594	0.705	0.457	0.321	0.186	0.024	0.519	0.401	0.51	0.005	0.502	0.317	0.545	0.119	0.941	0.399	0.94	0.585	0.152	0.195	0.343	0.442	0.641	0.581	0.34	0.413	0.698	0.282
0.483	0.823	0.026	0.298	0.904	0.36	0.414	0.638	0.664	0.372	0.537	0.413	0.193	0.09	0.479	0.093	0.68	0.607	0.544	0.153	0.831	0.947	0.539	0.184	0.437	0.765	0.101	0.12	0.059	0.186	0.798	0.033	0.776	0.03	0.144	0.397
0.873	0.921	0.639	0.914	0.526	0.711	0.887	0.313	0.122	0.696	0.058	0.6	0.885	0.704	0.044	0.817	0.446	0.697	0.718	0.471	0.643	0.696	0.129	0.671	0.503	0.261	0.206	0.86	0.319	0.026	0.286	0.619	0.951	0.031	0.406	0.086
0.228	0.65	0.812	0.345	0.133	0.05	0.2	0.071	0.705	0.183	0.022	0.058	0.382	0.917	0.677	0.119	0.72	0.238	0.276	0.171	0.865	0.698	0.54	0.407	0.919	0.949	0.627	0.936	0.773	0.85	0.249	0.548	0.515	0.187	0.43	0.781
0.86	0.202	0.858	0.884	0.993	0.716	0.131	0.591	0.408	0.564	0.528	0.281	0.468	0.729	0.481	0.321	0.579	0.484	0.275	0.73	0.691	0.783	0.508	0.695	0.803	0.777	0.742	0.027	0.295	0.519	0.108	0.717	0.359	0.044	0.249	0.425
0.638	0.856	0.168	0.786	0.672	0.909	0.017	0.058	0.909	0.227	0.485	0.221	0.808	0.684	0.081	0.296	0.74	0.666	0.201	0.145	0.611	0.994	0.952	0.332	0.265	0.578	0.505	0.835	0.611	0.54	0.774	0.071	0.372	0.988	0.17	0.262
0.176	0.859	0.753	0.367	0.441	0.55	0.76	0.119	0.403	0.575	0.622	0.721	0.597	0.956	0.039	0.905	0.135	0.385	0.479	0.385	0.167	0.99	0.315	0.798	0.776	0.241	0.721	0.741	0.568	0.925	0.062	0.146	0.07	0.51	0.695	0.16
0.538	0.959	0.346	0.425	0.472	0.632	0.899	0.533	0.274	0.766	0.004	0.973	0.172	0.943	0.022	0.258	0.069	0.078	0.583	0.095	0.223	0.646	0.327	0.184	0.021	0.134	0.562	0.439	0.91	0.475	0.443	0.825	0.524	0.69	0.359	0.069
0.015	0.072	0.266	0.072	0.716	0.241	0.495	0.14	0.36	0.938	0.004	0.007	0.305	0.452	0.329	0.604	0.106	0.485	0.834	0.812	0.479	0.541	0.192	0.784	0.417	0.37	0.911	0.891	0.623	0.511	0.406	0.845	0.664	0.081	0.115	0.992
0.932	0.245	0.68	0.664	0.916	0.332	0.718	0.363	0.639	0.721	0.512	0.117	0.528	0.2	0.756	0.847	0.378	0.827	0.499	0.811	0.982	0.477	0.693	0.912	0.487	0.913	0.355	0.531	0.306	0.943	0.328	0.17	0.987	0.467	0.493	0.669
0.677	0.463	0.338	0.565	0.867	0.735	0.431	0.448	0.715	0.567	0.226	0.357	0.731	0.608	0.628	0.584	0.273	0.077	0.92	0.404	0.704	0.067	0.167	0.272	0.495	0.216	0.961	0.951	0.094	0.87	0.209	0.213	0.418	0.573	0.234	0.801
0.181	0.952	0.861	0.495	0.31	0.733	0.313	0.415	0.548	0.976	0.212	0.079	0.776	0.648	0.214	0.383	0.359	0.138	0.207	0.372	0.72	0.774	0.26	0.277	0.254	0.727	0.903	0.04	0.755	0.11	0.991	0.542	0.28	0.765	0.69	0.062
0.854	0.509	0.688	0.12	0.319	0.686	0.329	0.457	0.905	0.163	0.638	0.172	0.777	0.514	0.527	0.749	0.282	0.886	0.186	0.186	0.472	0.464	0.944	0.137	0.948	0.158	0.56	0.237	0.955	0.486	0.288	0.631	0.931	0.024	0.652	0.067
0.047	0.554	0.248	0.978	0.354	0.369	0.841	0.861	0.777	0.533	0.85	0.412	0.237	0.418	1	0.617	0.493	0.119	0.792	0.443	0.267	0.435	0.266	0.468	0.302	0.709	0.1	0.65	0.711	0.772	0.574	0.978	0.233	0.674	0.456	0.091
0.664	0.202	0.562	0.606	0.126	0.894	0.01	0.801	0.364	0.742	0.836	0.879	0.345	0.531	0.206	0.163	0.11	0.834	0.062	0.602	0.61	0.369	0.573	0.645	0.414	0.258	0.993	0.349	0.967	0.369	0.513	0.824	0.075	0.81	0.596	0.728
0.834	0.716	0.513	0.538	0.995	0.323	0.204	0.144	0.291	0.758	0.51	0.709	0.784	0.116	0.205	0.016	0.213	0.81	0.657	0.7	0.477	0.896	0.198	0.449	0.391	0.66	0.32	0.393	0.997	0.861	0.045	0.044	0.618	0.894	0.888	0.185
0.829	0.167	0.789	0.787	0.803	0.51	0.31	0.922	0.543	0.467	0.52	0.725	0.954	0.342	0.366	0.687	0.855	0.093	0.663	0.748	0.526	0.134	0.1	0.689	0.053	0.362	0.405	0.126	0.844	0.466	0.142	0.601	0.756	0.436	0.067	0.726
0.966	0.573	0.522	0.496	0.561	0.426	0.518	0.205	0.541	0.052	0.497	0.58	0.969	0.282	0.424	0.816	0.08	0.513	0.734	0.922	0.961	0.286	0.928	0.982	0.986	0.938	0.869	0.566	0.225	0.74	0.096	0.023	0.173	0.933	0.192	0.567
0.269	0.974	0.097	0.621	0.361	0.442	0.349	0.954	0.705	0.272	0.784	0.748	0.975	0.996	0.916	0.038	0.741	0.602	0.144	0.912	0.841	0.461	0.966	0.377	0.611	0.223	0.019	0.811	0.733	0.372	0.494	0.869	0.099	0.531	0.822	0.445
0.25	0.831	0.104	0.77	0.588	0.033	0.597	0.804	0.561	0.776	0.504	0.313	0.729	0.648	0.142	0.291	0.569	0.638	0.74	0.275	0.147	0.873	0.201	0.989	0.91	0.843	0.004	0.874	0.486	0.211	0.585	0.265	0.259	0.17	0.904	0.238
0.205	0.889	0.735	0.584	0.771	0.808	0.772	0.15	0.385	0.524	0.423	0.984	0.386	0.292	0.423	0.548	0.348	0.002	0.266	0.273	0.113	0.645	0.126	0.057	0.304	0.883	0.683	0.809	0.748	0.437	0.918	0.478	0.623	0.466	0.191	0.075
0.496	0.302	0.769	0.571	0.315	0.759	0.542	0.424	0.495	0.559	0.013	0.589	0.129	0.422	0.03	0.643	0.258	0.582	0.881	0.666	0.766	0.994	0.015	0.215	0.446	0.057	0.129	0.828	0.803	0.012	0.914	0.832	0.007	0.766	0.823	0.039
0.786	0.223	0.038	0.851	0.136	0.563	0.314	0.426	0.533	0.06	0.275	0.887	0.462	0.835	0.06	0.92	0.159	0.341	0.25	0.995	0.414	0.127	0.592	0.867	0.555	0.367	0.055	0.061	0.143	0.752	0.656	0.949	0.647	0.855	0.103	0.852
0.324	0.189	0.835	0.636	0.27	0.377	0.954	0.513	0.53	0.209	0.401	0.068	0.087	0.417	0.369	0.819	0.603	0.78	0.992	0.155	0.571	0.791	0.788	0.95	0.874	0.494	0.358	0.441	0.178	0.029	0.17	0.755	0.873	0.234	0.94	0.927
0.276	0.197	0.299	0.27	0.949	0.542	0.249	0.574	0.392	0.546	0.998	0.987	0.647	0.471	0.745	0.205	0.07	0.773	0.53	0.893	0.612	0.694	0.542	0.564	0.682	0.227	0.599	0.709	0.559	0.414	0.832	0.612	0.287	0.093	0.249	0.177
0.947	0.347	0.332	0.416	0.971	0.366	0.839	0.221	0.012	0.58	0.909	0.263	0.767	0.284	0.116	0.089	0.947	0.981	0.392	0.388	0.877	0.754	0.236	0.818	0.802	0.947	0.79	0.492	0.319	0.789	0.595	0.436	0.413	0.219	0.971	0.27
0.476	0.957	0.005	0.201	0.147	0.041	0.548	0.157	0.676	0.652	0.164	0.359	0.835	0.471	0.461	0.978	0.711	0.718	0.095	0.405	0.39	0.746	0.43	0.773	0.193	0.698	0.895	0.395	0.903	0.495	0.556	0.259	0.27	0.892	0.427	0.586
0.715	0.733	0.741	0.945	0.765	0.213	0.939	0.151	0.051	0.413	0.581	0.967	0.32	0.171	0.709	0.833	0.802	0.934	0.159	0.916	0.986	0.647	0.44	0.71	0.412	0.3	0.478	0.539	0.021	0.046	0.268	0.413	0.365	0.618	0.935	0.8
0.423	0.823	0.934	0.707	0.59	0.501	0.659	0.024	0.847	0.653	0.903	0.954	0.102	0.499	0.349	0.84	0.299	0.692	0.102	0.803	0.194	0.12	0.297	0.963	0.688	0.224	0.871	0.295	0.742	0.881	0.594	0.573	0.661	0.61	0.883	0.763
0.834	0.691	0.515	0.637	0.457	0.754	0.586	0.57	0.657	0.054	0.931	0.893	0.987	0.266	0.178	0.824	0.448	0.09	0.081	0.683	0.748	0.522	0.824	0.732	0.688	0.88	0.057	0.674	0.163	0.202	0.031	0.877	0.454	0.53	0.974	0.169
0.025	0.174	0.819	0.112	0.748	0.727	0.209	0.938	0.322	0.726	0.494	0.25	0.822	0.578	0.735	0.322	0.215	0.899	0.242	0.116	0.7	0.386	0.102	0.057	0.344	0.871	0.866	0.68	0.775	0.329	0.216	0.908	0.178	0.169	0.159	0.841
0.007	0.393	0.253	0.029	0.59	0.824	0.127	0.455	0.349	0.347	0.667	0.95	0.556	0.212	0.42	0.945	0.758	0.447	0.611	0.882	0.927	0.333	0.733	0.276	0.256	0.697	0.782	0.319	0.014	0.004	0.96	0.896	0.525	0.335	0.294	0.512
0.47	0.928	0.251	0.766	0.391	0.061	0.129	0.036	0.014	0.908	0.537	0.176	0.34	0.179	0.096	0.077	0.652	0.733	0.589	0.194	0.18	0.948	0.784	0.457	0.626	0.217	0.125	0.758	0.768	0.191	0.257	0.207	0.619	0.855	0.638	0.447
0.11	0.06	0.758	0.596	0.505	0.7	0.133	0.799	0.201	0.232	0.19	0.527	0.313	0.638	0.802	0.424	0.378	0.106	0.149	0.869	0.513	0.164	0.831	0.17	0.117	0.264	0.301	0.676	0.506	0.192	0.361	0.971	0.394	0.602	0.975	0.96
0.216	0.689	0.923	0.933	0.603	0.089	0.833	0.428	0.23	0.508	0.369	0.615	0.899	0.745	0.762	0.636	0.518	0.723	0.946	0.423	0.606	0.952	0.785	0.342	0.78	0.071	0.965	0.531	0.963	0.715	0.994	0.595	0.681	0.736	0.642	0.647
0.321	0.675	0.231	0.667	0.062	0.339	0.294	0.563	0.962	0.176	0.085	0.045	0.674	0.61	0.553	0.366	0.047	0.346	0.156	0.786	0.187	0.297	0.854	0.931	0.319	0.55	0.428	0.705	0.32	0.267	0.394	0.62	0.636	0.21	0.984	0.808
0.439	0.817	0.947	0.357	0.245	0.25	0.441	0.858	0.983	0.512	0.199	0.092	0.464	0.105	0.051	0.956	0.292	0.17	0.394	0.653	0.461	0.517	0.103	0.934	0.113	0.66	0.51	0.644	0.851	0.323	0.114	0.333	0.039	0.323	0.044	0.615
0.9	0.205	0.422	0.397	0.394	0.909	0.214	0.801	0.819	0.448	0.226	0.521	0.012	0.106	0.217	0.887	0.783	0.023	0.47	0.712	0.862	0.536	0.12	0.994	0.535	0.211	0.411	0.964	0.258	0.733	0.055	0.355	0.401	0.889	0.24	0.082
0.206	0.71	0.035	0.196	0.36	0.878	0.962	0.312	0.732	0.41	0.115	0.584	0.361	0.536	0.046	0.505	0.987	0.744	0.332	0.932	0.04	0.553	0.209	0.422	0.567	0.226	0.83	0.815	0.658	0.58	0.344	0.811	0.264	0.753	0.58	0.387
0.41	0.624	0.763	0.549	0.109	0.222	0.551	0.261	0.567	0.647	0.022	0.014	0.022	0.245	0.905	0.173	0.082	0.703	0.725	0.421	0.797	0.445	0.002	0.962	0.14	0.278	0.33	0.222	0.711	0.116	0.793	0.827	0.658	0.781	0.098	0.406
0.407	0.978	0.419	0.638	0.842	0.821	0.644	0.313	0.426	0.078	0.654	0.694	0.446	0.421	0.221	0.246	0.354	0.583	0.722	0.37	0.528	0.267	0.322	0.924	0.221	0.497	0.619	0.267	0.159	0.644	0.009	0.455	0.119	0.076	0.039	0.999
0.884	0.689	0.315	0.896	0.546	0.989	0.302	0.053	0.609	0.975	0.169	0.961	0.907	0.627	0.626	0.602	0.506	0.289	0.848	0.253	0.101	0.876	0.393	0.106	0.062	0.324	0.964	0.353	0.628	0.327	0.881	0.914	0.006	0.424	0.078	0.535
0.201	0.224	0.443	0.375	0.36	0.679	0.046	0.009	0.825	0.351	0.223	0.131	0.008	0.913	0.905	0.551	0.985	0.424	0.084	0.726	0.166	0.387	0.181	0.357	0.513	0.25	0.017	0.576	0.328	0.465	0.166	0.609	0.058	0.561	0.207	0.205
0.282	0.977	0.277	0.159	0.904	0.832	0.426	0.246	0.988	0.237	0.337	0.59	0.23	0.865	0.281	0.978	0.041	0.564	0.654	0.543	0.403	0.184	0.163	0.079	0.34	0.376	0.948	0.268	0.163	0.558	0.24	0.864	0.697	0.318	0.888	0.426
0.504	0.328	0.363	0.173	0.282	0.722	0.592	0.285	0.107	0.543	0.24	0.664	0.424	0.686	0.089	0.465	0.915	0.592	0.245	0.619	0.772	0.146	0.026	0.02	0.643	0.961	0.012	0.403	0.591	0.992	0.913	0.435	0.023	0.28	0.321	0.673
0.991	0.654	0.457	0.466	0.48	0.27	0.967	0.645	0.727	0.098	0.402	0.888	0.977	0.646	0.751	0.986	0.128	0.369	0.665	0.267	0.127	0.504	0.518	0.946	0.443	0.867	0.973	0.446	0.469	0.575	0.797	0.495	0.696	0.311	0.381	0.788
0.413	0.439	0.033	0.545	0.856	0.297	0.076	0.816	0.889	0.652	0.238	0.217	0.555	0.84	0.257	0.349	0.674	0.4	0.819	0.527	0.953	0.059	0.673	0.441	0.046	0.519	0.329	0.264	0.049	0.549	0.053	0.945	0.487	0.848	0.652	0.519
0.193	0.837	0.084	0.126	0.291	0.729	0.409	0.092	0.526	0.226	0.732	0.487	0.931	0.352	0.211	0.665	0.632	0.954	0.987	0.368	0.303	0.001	0.706	0.577	0.599	0.131	0.534	0.877	0.252	0.69	0.274	0.242	0.996	0.059	0.354	0.662
0.332	0.026	0.499	0.286	0.396	0.903	0.26	0.81	0.13	0.071	0.418	0.012	0.056	0.773	0.569	0.022	0.4	0.288	0.622	0.737	0.956	0.36	0.559	0.788	0.801	0.773	0.636	0.647	0.329	0.82	0.687	0.357	0.225	0.136	0.895	0.332
0.325	0.444	0.871	0.928	0.626	0.802	0.961	0.818	0.273	0.332	0.087	0.17	0.403	0.663	0.169	0.534	0.505	0.977	0.885	0.956	0.487	0.166	0.783	0.856	0.064	0.793	0.486	0.594	0.174	0.401	0.813	0.297	0.293	0.731	0.912	0.182
0.354	0.945	0.338	0.547	0.114	0.605	0.247	0.329	0.912	0.521	0.194	0.421	0.387	0.947	0.443	0.681	0.492	0.636	0.858	0.275	0.388	0.035	0.791	0.919	0.736	0.331	0.082	0.006	0.921	0.212	0.541	0.402	0.478	0.627	0.541	0.761
0.45	0.499	0.451	0.182	0.62	0.438	0.538	0.618	0.752	0.015	0.546	0.997	0.636	0.963	0.038	0.806	0.129	0.848	0.503	0.234	0.239	0.443	0.136	0.984	0.986	0.693	0.677	0.797	0.637	0.974	0.629	0.628	0.95	0.701	0.319	0.556
0.992	0.433	0.367	0.344	0.89	0.759	0.914	0.29	0.468	0.979	0.647	0.876	0.701	0.217	0.69	0.308	0.05	0.474	0.706	0.491	0.028	0.361	0.242	0.863	0.121	0.134	0.017	0.655	0.544	0.029	0.036	0.448	0.663	0.546	0.538	0.415
0.491	0.302	0.655	0.173	0.589	0.972	0.747	0.694	0.26	0.271	0.686	0.458	0.176	0.006	0.32	0.707	0.57	0.769	0.675	0.935	0.265	0.237	0.196	0.778	0.636	0.305	0.067	0.082	0.56	0.693	0.816	0.207	0.462	0.573	0.369	0.486
0.136	0.16	0.885	0.764	0.124	0.131	0.313	0.595	0.843	0.845	0.731	0.269	0.754	0.095	0.706	0.142	0.99	0.291	0.967	0.626	0.368	0.51	0.84	0.336	0.925	0.565	0.312	0.651	0.835	0.294	0.507	0.238	0.464	0.955	0.122	0.166
0.08	0.657	0.837	0.526	0.138	0.824	0.141	0.041	0.245	0.614	0.148	0.093	0.624	0.754	0.597	0.624	0.126	0.997	0.575	0.454	0.613	0.568	0.144	0.693	0.367	0.94	0.614	0.61	0.738	0.674	0.395	0.128	0.248	0.363	0.365	0.588
0.457	0.977	0.394	0.208	0.428	0.409	0.448	0.822	0.258	0.61	0.693	0.64	0.76	0.365	0.252	0.986	0.478	0.075	0.994	0.28	0.753	0.652	0.856	0.508	0.73	0.526	0.596	0.809	0.294	0.605	0.29	0.727	0.988	0.631	0.832	0.882
0.644	0.33	0.523	0.38	0.22	0.394	0.231	0.695	0.671	0.099	0.711	0.357	0.041	0.101	0.117	0.549	0.645	0.829	0.406	0.951	0.888	0.25	0.335	0.471	0.358	0.856	0.735	0.237	0.995	0.214	0.337	0.076	0.545	0.863	0.332	0.861
0.721	0.996	0.298	0.298	0.245	0.475	0.656	0.391	0.179	0.105	0.052	0.64	0.167	0.648	0.948	0.438	0.791	0.889	0.699	0.79	0.08	0.225	0.357	0.658	0.255	0.476	0.668	0.156	0.898	0.846	0.266	0.219	0.952	0.146	0.505	0.818
0.893	0.616	0.489	0.537	0.42	0.981	0.594	0.215	0.475	0.323	0.333	0.011	0.162	0.14	0.033	0.858	0.935	0.539	0.343	0.514	0.055	0.329	0.841	0.396	0.253	0.907	0.685	0.739	0.965	0.233	0.777	0.966	0.057	0.465	0.659	0.263
0.619	0.306	0.561	0.526	0.039	0.928	0.205	0.6	0.279	0.455	0.768	0.037	0.846	0.849	0.275	0.57	0.801	0.141	0.861	0.579	0.245	0.056	0.824	0.562	0.876	0.427	0.401	0.054	0.884	0.961	0.45	0.633	0.053	0.529	0.41	0.04
0.906	0.791	0.31	0.712	0.501	0.166	0.202	0.038	0.396	0.438	0.949	0.018	0.224	0.033	0.564	0.083	0.789	0.051	0.548	0.166	0.954	0.581	0.483	0.451	0.29	0.256	0.648	0.421	0.588	0.576	0.737	0.701	0.977	0.404	0.425	0.653
0.257	0.865	0.283	0.2	0.279	0.198	0.515	0.77	0.135	0.009	0.678	0.366	0.827	0.925	0.263	0.827	0.332	0.336	0.671	0.336	0.087	0.215	0.551	0.89	0.861	0.129	0.252	0.575	0.58	0.361	0.889	0.637	0.484	0.383	0.267	0.32
0.365	0.725	0.411	0.159	0.704	0.549	0.155	0.656	0.952	0.11	0.105	0.007	0.675	0.534	0.105	0.671	0.328	0.353	0.93	0.72	0.629	0.036	0.018	0.815	0.448	0.982	0.019	0.073	0.811	0.46	0.288	0.963	0.724	0.749	0.896	0.574
0.924	0.358	0.861	0.739	0.451	0.801	0.852	0.018	0.433	0.668	0.317	0.136	0.828	0.019	0.776	0.309	0.165	0.443	0.366	0.926	0.77	0.811	0.575	0.007	0.964	0.174	0.106	0.505	0.966	0.566	0.115	0.71	0.041	0.938	0.638	0.088
0.312	0.934	0.812	0.024	0.329	0.997	0.277	0.933	0.826	0.202	0.869	0.67	0.006	0.587	0.927	0.338	0.654	0.464	0.318	0.53	0.161	0.684	0.639	0.232	0.043	0.122	0.929	0.812	0.523	0.722	0.808	0.503	0.298	0.937	0.712	0.505
0.098	0.269	0.113	0.852	0.054	0.18	0.775	0.856	0.815	0.649	0.582	0.68	0.711	0.971	0.24	0.225	0.342	0.511	0.772	0.388	0.873	0.937	0.318	0.002	0.374	0.743	0.114	0.799	0.621	0.187	0.211	0.065	0.62	0.821	0.875	0.481
0.825	0.958	0.36	0.345	0.8	0.379	0.219	0.271	0.862	0.17	0.911	0.775	0.703	0.437	0.274	0.551	0.452	0.356	0.658	0.351	0.041	0.529	0.443	0.446	0.626	0.575	0.454	0.308	0.545	0.671	0.409	0.448	0.475	0.49	0.01	0.734
0.322	0.032	0.859	0.073	0.731	0.165	0.875	0.026	0.499	0.627	0.829	0.429	0.053	0.413	0.196	0.045	0.583	0.256	0.572	0.387	0.282	0.259	0.565	0.227	0.088	0.213	0.884	0.835	0.53	0.997	0.346	0.016	0.591	0.901	0.069	0.712
0.823	0.852	0.64	0.846	0.127	0.218	0.522	0.759	0.068	0.006	0.615	0.419	0.243	0.607	0.368	0.196	0.211	0.584	0.385	0.339	0.962	0.388	0.713	0.488	0.634	0.727	0.809	0.692	0.229	0.416	0.976	0.547	0.565	0.01	0.233	0.868
0.632	0.938	0.458	0.764	0.061	0.6	0.089	0.49	0.97	0.957	0.752	0.732	0.452	0.03	0.083	0.661	0.931	0.286	0.511	0.596	0.461	0.904	0.794	0.173	0.383	0.464	0.384	0.26	0.418	0.938	0.52	0.654	0.386	0.998	0.634	0.64
0.283	0.303	0.612	0.079	0.03	0.292	0.805	0.337	0.867	0.395	0.657	0.973	0.685	0.963	0.846	0.363	0.855	0.13	0.213	0.258	0.451	0.967	0.891	0.909	0.546	0.711	0.292	0.974	0.212	0.044	0.572	0.467	0.112	0.5	0.746	0.381
0.645	0.675	0.501	0.505	0.12	0.497	0.235	0.114	0.933	0.978	0.192	0.595	0.853	0.77	0.335	0.903	0.487	0.224	0.636	0.709	0.195	0.732	0.443	0.946	0.744	0.704	0.687	0.763	0.151	0.924	0.332	0.721	0.847	0.424	0.825	0.419
0.192	0.563	0.247	0.42	0.128	0.56	0.278	0.455	0.916	0.494	0.959	0.55	0.523	0.005	0.774	0.59	0.996	0.497	0.382	0.794	0.908	0.235	0.162	0.278	0.549	0.767	0.221	0.883	0.557	0.686	0.312	0.173	0.257	0.157	0.182	0.063
0.348	0.547	0.319	0.406	0.553	0.09	0.677	0.161	0.773	0.261	0.505	0.889	0.981	0.831	0.624	0.99	0.212	0.332	0.626	0.7	0.992	0.505	0.993	0.333	0.218	0.023	0.583	0.995	0.631	0.513	0.077	0.044	0.517	0.324	0.626	0.686
0.68	0.37	0.376	0.37	0.843	0.567	0.92	0.05	0.747	0.02	0.429	0.571	0.226	0.102	0.488	0.728	0.575	0.796	0.884	0.708	0.728	0.406	0.667	0.413	0.239	0.38	0.174	0.655	0.856	0.281	0.618	0.644	0.676	0.189	0.344	0.578
0.829	0.677	0.013	0.556	0.205	0.886	0.602	0.298	0.204	0.75	0.956	0.249	0.73	0.341	0.751	0.918	0.853	0.252	0.8	0.835	0.266	0.411	0.929	0.524	0.494	0.023	0.129	0.496	0.544	0.502	0.728	0.276	0.957	0.453	0.264	0.62
0.086	0.08	0.319	0.685	0.117	0.266	0.465	0.371	0.204	0.736	0.813	0.68	0.428	0.413	0.785	0.882	0.024	0.098	0.452	0.311	0.646	0.976	0.655	0.013	0.602	0.642	0.943	0.409	0.568	0.025	0.874	0.652	0.693	0.347	0.176	0.394
0.722	0.791	0.195	0.267	0.038	0.348	0.298	0.257	0.691	0.186	0.096	0.056	0.391	0.624	0.203	0.876	0.615	0.004	0.54	0.915	0.462	0.891	0.481	0.892	0.989	0.595	0.129	0.408	0.897	0.904	0.279	0.8	0.657	0.848	0.17	0.795
0.612	0.878	0.848	0.028	0.896	0.769	0.635	0.782	0.533	0.091	0.653	0.952	0.143	0.578	0.586	0.953	0.081	0.974	0.238	0.362	0.105	0.164	0.147	0.721	0.072	0.96	0.238	0.982	0.31	0.287	0.732	0.747	0.339	0.489	0.234	0.813
0.664	0.174	0.058	0.75	0.208	0.874	0.913	0.242	0.195	0.185	0.651	0.555	0.105	0.815	0.934	0.789	0.109	0.834	0.748	0.95	0.908	0.668	0.992	0.948	0.708	0.05	0.598	0.112	0.301	0.124	0.894	0.651	0.607	0.739	0.078	0.035
0.861	0.909	0.826	0.095	0.186	0.575	0.5	0.09	0.965	0.785	0.706	0.738	0.89	0.118	0.763	0.606	0.668	0.024	0.043	0.409	0.409	0.994	0.114	0.034	0.758	0.25	0.923	0.612	0.481	0.068	0.947	0.493	0.504	0.354	0.437	0.242
0.764	0.97	0.713	0.336	0.409	0.333	0.52	0.877	0.138	0.279	0.562	0.254	0.871	0.21	0.306	0.762	0.892	0.663	0.161	0.544	0.065	0.843	0.76	0.439	0.769	0.982	0.271	0.924	0.195	0.088	0.83	0.444	0.864	0.368	0.799	0.726
0.341	0.229	0.842	0.772	0.985	0.792	0.317	0.177	0.185	0.841	0.197	0.977	0.269	0.893	0.559	0.239	0.271	0.162	0.746	0.438	0.19	0.778	0.456	0.02	0.655	0.483	0.45	0.56	0.277	0.903	0.378	0.041	0.188	0.89	0.541	0.055
0.684	0.474	0.685	0.538	0.74	0.707	0.802	0.807	0.732	0.515	0.008	0.196	0.057	0.572	0.599	0.08	0.891	0.885	0.8	0.235	0.524	0.805	0.577	0.917	0.306	0.603	0.098	0.124	0.983	0.567	0.662	0.047	0	0.881	0.24	0.949
0.976	0.6	0.425	0.494	0.398	0.459	0.883	0.731	0.243	0.806	0.416	0.146	0.006	0.038	0.389	0.146	0.533	0.832	0.231	0.149	0.722	0.346	0.613	0.227	0.339	0.073	0.393	0.175	0.768	0.988	0.277	0.012	0.495	0.489	0.805	0.298
0.836	0.365	0.576	0.139	0.699	0.65	0.575	0.249	0.423	0.008	0.801	0.92	0.439	0.252	0.141	0.697	0.681	0.731	0.38	0.663	0.326	0.798	0.711	0.772	0.309	0.601	0.233	0.235	0.455	0.356	0.886	0.512	0.708	0.223	0.975	0.009
0.936	0.461	0.596	0.382	0.976	0.505	0.385	0.655	0.157	0.874	0.401	0.301	0.553	0.371	0.02	0.729	0.019	0.345	0.606	0.783	0.192	0.291	0.057	0.928	0.237	0.936	0.495	0.272	0.539	0.987	0.881	0.595	0.114	0.432	0.342	0.811
0.19	0.704	0.2	0.33	0.728	0.423	0.247	0.903	0.679	0.251	0.391	0.4	0.77	0.61	0.13	0.195	0.329	0.302	0.104	0.988	0.444	0.29	0.997	0.714	0.581	0.103	0.529	0.169	0.691	0.385	0.357	0.066	0.468	0.949	0.833	0.527
0.96	0.781	0.536	0.808	0.615	0.077	0.735	0.217	0.239	0.054	0.213	0.933	0.226	0.686	0.668	0.336	0.914	0.158	0.412	0.872	0.8	0.155	0.798	0.068	0.023	0.788	0.672	0.569	0.58	0.037	0.754	0.21	0.133	0.69	0.177	0.59
0.115	0.663	0.183	0.543	0.543	0.107	0.336	0.273	0.37	0.467	0.029	0.054	0.872	0.012	0.964	0.435	0.312	0.518	0.242	0.047	0.64	0.566	0.696	0.986	0.785	0.651	0.617	0.017	0.792	0.277	0.422	0.418	0.269	0.726	0.012	0.563
0.635	0.642	0.896	0.094	0.788	0.11	0.806	0.34	0.785	0.457	0.097	0.932	0.167	0.206	0.084	0.934	0.084	0.999	0.859	0.656	0.445	0.773	0.648	0.982	0.396	0.11	0.448	0.592	0.044	0.055	0.88	0.245	0.056	0.626	0.128	0.772
0.922	0.61	0.289	0.184	0.415	0.313	0.007	0.438	0.084	0.453	0.506	0.439	0.414	0.902	0.401	0.325	0.233	0.354	0.447	0.199	0.346	0.259	0.078	0.69	0.681	0.288	0.655	0.955	0.07	0.224	0.117	0.978	0.162	0.256	0.309	0.733
0.786	0.971	0.431	0.489	0.068	0.759	0.454	0.264	0.704	0.887	0.063	0.024	0.861	0.018	0.295	0.15	0.555	0.598	0.357	0.01	0.837	0.013	0.61	0.93	0.392	0.086	0.306	0.987	0.699	0.089	0.387	0.125	0.281	0.031	0.965	0.148
0.848	0.846	0.372	0.483	0.922	0.493	0.799	0.547	0.787	0.367	0.945	0.893	0.903	0.774	0.514	0.204	0.481	0.333	0.934	0.911	0.022	0.936	0.947	0.537	0.636	0.786	0.85	0.051	0.634	0.413	0.944	0.894	0.071	0.364	0.329	0.335
0.439	0.449	0.434	0.967	0.485	0.007	0.954	0.154	0.262	0.642	0.135	0.769	0.08	0.443	0.408	0.371	0.04	0.504	0.154	0.132	0.574	0.723	0.107	0.638	0.627	0.13	0.45	0.843	0.713	0.704	0.026	0.784	0.184	0.139	0.709	0.626
0.109	0.766	0.138	0.336	0.917	0.034	0.621	0.334	0.627	0.439	0.871	0.829	0.793	0.005	0.839	0.915	0.347	0.731	0.234	0.613	0.495	0.437	0.125	0.502	0.883	0.002	0.62	0.376	0.163	0.109	0.281	0.41	0.884	0.779	0.903	0.25
0.519	0.825	0.355	0.954	0.189	0.435	0.049	0.227	0.447	0.924	0.877	0.569	0.596	0.057	0.77	0.377	0.774	0.273	0.245	0.93	0.659	0.013	0.784	0.228	0.269	0.053	0.945	0.784	0.993	0.627	0.41	0.579	0.454	0.703	0.449	0.671
0.919	0.635	0.748	0.288	0.149	0.69	0.074	0.602	0.359	0.129	0.742	0.976	0.68	0.112	0.592	0.583	0.953	0.768	0.565	0.048	0.567	0.738	0.232	0.996	0.587	0.919	0.345	0.609	0.903	0.502	0.38	0.076	0.805	0.096	0.211	0.608
0.262	0.538	0.574	0.989	0.439	0.011	0.712	0.612	0.281	0.266	0.189	0.63	0.788	0.738	0.882	0.49	0.23	0.588	0.901	0.295	0.763	0.01	0.593	0.876	0.219	0.034	0.618	0.645	0.047	0.721	0.946	0.595	0.102	0.421	0.217	0.249
0.536	0.41	0.334	0.654	0.215	0.741	0.008	0.407	0.173	0.586	0.568	0.735	0.898	0.674	0.403	0.045	0.471	0.979	0.127	0.959	0.566	0.637	0.607	0.693	0.525	0.753	0.704	0.942	0.049	0.867	0.165	0.207	0.12	0.41	0.272	0.236
0.926	0.094	0.47	0.247	0.168	0.556	0.407	0.189	0.956	0.829	0.56	0.391	0.461	0.106	0.384	0.123	0.347	0.529	0.616	0.292	0.676	0.958	0.114	0.244	0.17	0.72	0.548	0.248	0.683	0.099	0.357	0.805	0.163	0.11	0.818	0.687
0.333	0.161	0.352	0.543	0.19	0.114	0.832	0.594	0.64	0.5	0.386	0.879	0.078	0.553	0.066	0.385	0.743	0.622	0.657	0.944	0.177	0.93	0.259	0.902	0.883	0.674	0.78	0.303	0.987	0.072	0.004	0.488	0.257	0.539	0.604	0.823
0.251	0.418	0.155	0.973	0.012	0.878	0.333	0.773	0.829	0.939	0.647	0.015	0.033	0.706	0.768	0.291	0.351	0.175	0.037	0.253	0.3	0.693	0.42	0.641	0.462	0.871	0.607	0.053	0.107	0.084	0.414	0.935	0.138	0.629	0.66	0.229
0.895	0.888	0.349	0.639	0.678	0.016	0.597	0.251	0.952	0.92	0.92	0.635	0.706	0.672	0.348	0.544	0.854	0.151	0.421	0.454	0.728	0.995	0.428	0.668	0.344	0.841	0.126	0.529	0.661	0.117	0.691	0.37	0.739	0.961	0.469	0.225
0.887	0.033	0.212	0.132	0.731	0.834	0.467	0.587	0.268	0.478	0.662	0.336	0.551	0.792	0.428	0.565	0.313	0.034	0.808	0.653	0.199	0.564	0.154	0.5	0.463	0.53	0.278	0.288	0.432	0.891	0.64	0.515	0.584	0.228	0.1	0.161
0.173	0.198	0.784	0.09	0.686	0.464	0.306	0.105	0.562	0.753	0.626	0.825	0.544	0.974	0.204	0.704	0.058	0.941	0.28	0.662	0.75	0.048	0.681	0.829	0.551	0.195	0.586	0.821	0.567	0.025	0.64	0.006	0.508	0.79	0.172	0.025
0.106	0.226	0.856	0.565	0.545	0.582	0.142	0.849	0.296	0.662	0.253	0.488	0.819	0.019	0.405	0.466	0.207	0.349	0.5	0.774	0.704	0.965	0.304	0.083	0.055	0.468	0.66	0.494	0.207	0.525	0.702	0.044	0.907	0.89	0.368	0.821
0.372	0.684	0.813	0.027	0.491	0.24	0.404	0.31	0.904	0.489	0.428	0.725	0.993	0.782	0.195	0.919	0.853	0.485	0.142	0.415	0.119	0.913	0.662	0.489	0.28	0.836	0.45	0.236	0.119	0.802	0.151	0.217	0.139	0.842	0.91	0.458
0.878	0.695	0.11	0.02	0.379	0.989	0.897	0.578	0.602	0.795	0.047	0.766	0.376	0.547	0.33	0.032	0.451	0.27	0.067	0.716	0.377	0.224	0.458	0.88	0.499	0.99	0.444	0.396	0.5	0.388	0.538	0.768	0.785	0.412	0.263	0.451
0.114	0.409	0.918	0.572	0.638	0.519	0.411	0.616	0.205	0.999	0.208	0.704	0.187	0.768	0.861	0.783	0.066	0.25	0.231	0.233	0.221	0.094	0.601	0.13	0.485	0.791	0.429	0.529	0.615	0.213	0.631	0.107	0.832	0.089	0.023	0.535
0.243	0.885	0.689	0.826	0.079	0.702	0.954	0.525	0.592	0.297	0.365	0.869	0.054	0.925	0.304	0.57	0.822	0.403	0.18	0.367	0.864	0.07	0.515	0.985	0.962	0.148	0.759	0.747	0.463	0.649	0.635	0.065	0.591	0.234	0.154	0.959
0.163	0.049	0.979	0.419	0.964	0.28	0.45	0.788	0.676	0.49	0.077	0.767	0.837	0.656	0.513	0.14	0.104	0.24	0.194	0.692	0.747	0.189	0.23	0.651	0.048	0.165	0.852	0.469	0.416	0.085	0.999	0.266	0.098	0.273	0.411	0.249
0.197	0.059	0.378	0.014	0.75	0.155	0.299	0.52	0.469	0.655	0.471	0.423	0.032	0.77	0.183	0.7	0.996	0.451	0.544	0.82	0.937	0.687	0.154	0.793	0.46	0.992	0.887	0.185	0.282	0.11	0.88	0.374	0.801	0.023	0.344	0.436
0.032	0.541	0.511	0.774	0.878	0.077	0.453	0.558	0.386	0.461	0.59	0.84	0.699	0.987	0.312	0.034	0.717	0.259	0.653	0.368	0.909	0.996	0.326	0.043	0.592	0.244	0.169	0.06	0.337	0.311	0.66	0.731	0.211	0.259	0.388	0.797
0.392	0.03	0.293	0.819	0.139	0.092	0.043	0.695	0.119	0.931	0.698	0.056	0.311	0.626	0.832	0.156	0.119	0.624	0.953	0.388	0.346	0.879	0.427	0.615	0.026	0.934	0.823	0.898	0.016	0.713	0.256	0.637	0.113	0.493	0.154	0.494
0.145	0.103	0.24	0.684	0.04	0.287	0.652	0.985	0.922	0.625	0.881	0.307	0.864	0.633	0.969	0.8	0.767	0.457	0.854	0.686	0.606	0.041	0.843	0.686	0.217	0.271	0.244	0.245	0.759	0.537	0.563	0.19	0.411	0.469	0.17	0.607
0.286	0.88	0.26	0.786	0.799	0.9	0.459	0.242	0.881	0.49	0.03	0.456	0.581	0.02	0.904	0.181	0.944	0.357	0.555	0.378	0.844	0.995	0.768	0.422	0.664	0.728	0.182	0.829	0.852	0.261	0.49	0.372	0.753	0.992	0.365	0.275
0.839	0.537	0.272	0.186	0.983	0.704	0.899	0.201	0.601	0.061	0.881	0.385	0.984	0.879	0.817	0.879	0.924	0.612	0.012	0.058	0.245	0.155	0.698	0.828	0.104	0.27	0.252	0.762	0.424	0.234	0.384	0.098	0.812	0.979	0.272	0.074
0.102	0.929	0.919	0.396	0.152	0.052	0.21	0.484	0.486	0.369	0.708	0.887	0.67	0.559	0.452	0.705	0.725	0.457	0.241	0.546	0.1	0.548	0.795	0.111	0.315	0.134	0.276	0.121	0.451	0.085	0.639	0.458	0.75	0.047	0.93	0.063
0.458	0.76	0.135	0.717	0.83	0.159	0.081	0.249	0.299	0.479	0.093	0.389	0.431	0.37	0.015	0.909	0.98	0.145	0.902	0.994	0.042	0.34	0.024	0.482	0.727	0.809	0.872	0.18	0.969	0.611	0.301	0.429	0.06	0.673	0.007	0.496
0.234	0.57	0.618	0.702	0.097	0.069	0.464	0.607	0.641	0.348	0.172	0.014	0.914	0.838	0.598	0.978	0.462	0.002	0.208	0.52	0.407	0.432	0.656	0.253	0.724	0.268	0.051	0.623	0.653	0.737	0.965	0.444	0.968	0.718	0.888	0.262
0.055	0.71	0.621	0.395	0.174	0.516	0.357	0.23	0.689	0.882	0.527	0.587	0.453	0.398	0.823	0.376	0.583	0.264	0.758	0.077	0.086	0.552	0.583	0.071	0.458	0.268	0.653	0.394	0.925	0.719	0.153	0.449	0.241	0.043	0.856	0.688
0.665	0.836	0.244	0.152	0.1	0.056	0.328	0.683	0.907	0.693	0.525	0.919	0.032	0.106	0.017	0.008	0.707	0.952	0.519	0.974	0.134	0.284	0.254	0.85	0.418	0.68	0.853	0.274	0.961	0.847	0.567	0.755	0.587	0.202	0.747	0.802
0.451	0.66	0.914	0.556	0.102	0.379	0.714	0.854	0.002	0.427	0.182	0.976	0.853	0.903	0.184	0.454	0.901	0.704	0.214	0.887	0.402	0.737	0.482	0.803	0.338	0.585	0.929	0.006	0.957	0.306	0.271	0.743	0.932	0.768	0.56	0.141
0.043	0.245	0.852	0.234	0.639	0.423	0.47	0.599	0.553	0.523	0.634	0.221	0.08	0.28	0.817	0.4	0.853	0.499	0.57	0.22	0.895	0.131	0.661	0.335	0.253	0.138	0.462	0.734	0.969	0.847	0.712	0.018	0.519	0.216	0.118	0.702
0.802	0.402	0.874	0.526	0.984	0.428	0.245	0.216	0.476	0.408	0.366	0.334	0.162	0.413	0.153	0.433	0.412	0.399	0.986	0.599	0.313	0.893	0.297	0.261	0.249	0.734	0.3	0.878	0.943	0.281	0.012	0.281	0.777	0.492	0.366	0.501
0.274	0.867	0.314	0.182	0.348	0.664	0.88	0.017	0.314	0.807	0.661	0.187	0.184	0.532	0.225	0.825	0.416	0.774	0.589	0.752	0.177	0.355	0.167	0.947	0.776	0.253	0.107	0.699	0.259	0.202	0.538	0.219	0.508	0.119	0.257	0.645
0.661	0.195	0.372	0.605	0.228	0.595	0.849	0.032	0.853	0.423	0.604	0.445	0.04	0.984	0.067	0.772	0.609	0.01	0.923	0.372	0.849	0.349	0.71	0.498	0.812	0.303	0.89	0.8	0.794	0.626	0.56	0.722	0.45	0.473	0.689	0.272
0.397	0.639	0.352	0.288	0.403	0.457	0.653	0.822	0.47	0.265	0.074	0.103	0.917	0.45	0.778	0.218	0.374	0.488	0.614	0.377	0.025	0.788	0.881	0.06	0.154	0.764	0.715	0.363	0.049	0.219	0.526	0.207	0.523	0.101	0.764	0.945
0.876	0.604	0.246	0.994	0.455	0.199	0.195	0.345	0.574	0.102	0.422	0.429	0.29	0.703	0.655	0.675	0.365	0.27	0.022	0.146	0.187	0.802	0.721	0.671	0.793	0.686	0.96	0.56	0.23	0.596	0.526	0.374	0.55	0.714	0.46	0.833
0.951	0.512	0.56	0.163	0.2	0.12	0.187	0.291	0.264	0.051	0.758	0.62	0.047	0.712	0.559	0.926	0.104	0.717	0.965	0.751	0.048	0.954	0.134	0.663	0.433	0.846	0.769	0.582	0.454	0.992	0.128	0.539	0.987	0.492	0.692	0.177
0.137	0.174	0.942	0.327	0.692	0.672	0.749	0.874	0.52	0.876	0.005	0.801	0.728	0.771	0.895	0.953	0.675	0.363	0.835	0.079	0.593	0.498	0.048	0.737	0.643	0.82	0.187	0.321	0.096	0.105	0.273	0.036	0.057	0.752	0.342	0.004
0.526	0.743	0.975	0.626	0.951	0.199	0.184	0.646	0.385	0.726	0.799	0.46	0.852	0.025	0.681	0.122	0.369	0.616	0.535	0.935	0.778	0.004	0.812	0.8	0.258	0.585	0.284	0.235	0.483	0.412	0.161	0.645	0.358	0.688	0.375	0.939
0.722	0.49	0.438	0.813	0.443	0.774	0.835	0.997	0.899	0.964	0.477	0.837	0.994	0.983	0.494	0.417	0.643	0.946	0.099	0.703	0.5	0.13	0.385	0.493	0.185	0.946	0.006	0.614	0.731	0.103	0.807	0.794	0.864	0.312	0.042	0.082
0.974	0.633	0.912	0.649	0.245	0.59	0.91	0.809	0.682	0.093	0.738	0.772	0.233	0.818	0.423	0.361	0.169	0.695	0.389	0.239	0.402	0.231	0.665	0.369	0.908	0.79	0.488	0.637	0.136	0.223	0.088	0.299	0.176	0.555	0.605	0.514
0.056	0.525	0.484	0.242	0.939	0.104	0.688	0.13	0.17	0.464	0.766	0.554	0.837	0.938	0.551	0.37	0.965	0.99	0.508	0.454	0.457	0.044	0.476	0.706	0.046	0.004	0.041	0.849	0.392	0.689	0.318	0.155	0.164	0.746	0.102	0.498
0.737	0.424	0.442	0.815	0.263	0.72	0.561	0.558	0.987	0.944	0.573	0.554	0.774	0.773	0.959	0.114	0.085	0.649	0.73	0.474	0.884	0.422	0.664	0.876	0.083	0.632	0.773	0.004	0.327	0.347	0.3	0.415	0.375	0.731	0.826	0.126
0.359	0.253	0.643	0.248	0.643	0.966	0.236	0.418	0.499	0.91	0.432	0.082	0.075	0.412	0.792	0.661	0.375	0.839	0.639	0.679	0.784	0.458	0.78	0.006	0.453	0.661	0.604	0.169	0.806	0.219	0.374	0.716	0.273	0.199	0.761	0.874
0.765	0.705	0.258	0.513	0.187	0.131	0.057	0.788	0.105	0.488	0.771	0.363	0.857	0.455	0.805	0.026	0.519	0.45	0.33	0.39	0.613	0.15	0.085	0.337	0.614	0.499	0.749	0.605	0.465	0.089	0.223	0.718	0.586	0.049	0.548	0.131
0.356	0.975	0.449	0.221	0.003	0.947	0.585	0.763	0.546	0.275	0.729	0.079	0.596	0.543	0.225	0.522	0.867	0.639	0.602	0.62	0.446	0.35	0.311	0.007	0.829	0.462	0.808	0.799	0.173	0.611	0.201	0.761	0.285	0.044	0.96	0.865
0.193	0.507	0.062	0.361	0.756	0.76	0.232	0.215	0.9	0.114	0.715	0.214	0.472	0.918	0.699	0.92	0.747	0.247	0.905	0.01	0.434	0.426	0.099	0.228	0.965	0.346	0.01	0.477	0.052	0.707	0.172	0.322	0.385	0.362	0.235	0.32
0.185	0.487	0.263	0.808	0.424	0.889	0.604	0.004	0.925	0.497	0.011	0.757	0.901	0.756	0.819	0.3	0.973	0.976	0.254	0.289	0.897	0.85	0.481	0.597	0.694	0.653	0.445	0.673	0.653	0.705	0.793	0.379	0.336	0.737	0.897	0.931
0.137	0.216	0.227	0.857	0.405	0.477	0.76	0.003	0.04	0.067	0.767	0.041	0.759	0.288	0.373	0.532	0.813	0.114	0.486	0.53	0.235	0.388	0.372	0.682	0.524	0.9	0.251	0.452	0.437	0.948	0.658	0.16	0.532	0.447	0.847	0.07
0.401	0.956	0.981	0.51	0.818	0.696	0.676	0.779	0.739	0.417	0.343	0.251	0.245	0.826	0.525	0.389	0.729	0.753	0.178	0.187	0.918	0.908	0.937	0.485	0.683	0.486	0.184	0.504	0.948	0.343	0.323	0.351	0.693	0.661	0.216	0.883
0.54	0.104	0.658	0.405	0.438	0.8	0.62	0.186	0.116	0.545	0.965	0.747	0.183	0.511	0.679	0.773	0.679	0.528	0.516	0.955	0.152	0.455	0.109	0.764	0.753	0.982	0.643	0.567	0.258	0.255	0.323	0.971	0.09	0.181	0.731	0.7
0.71	0.317	0.131	0.469	0.805	0.788	0.684	0.569	0.168	0.597	0.747	0.729	0.641	0.042	0.625	0.883	0.486	0.483	0.613	0.671	0.633	0.728	0.049	0.8	0.771	0.523	0.04	0.51	0.522	0.768	0.714	0.084	0.004	0.448	0.637	0.76
0.773	0.698	0.776	0.453	0.448	0.182	0.236	0.107	0.954	0.55	0.029	0.341	0.49	0.432	0.819	0.756	0.383	0.029	0.987	0.342	0.616	0.445	0.668	0.195	0.576	0.048	0.397	0.671	0.808	0.755	0.466	0.601	0.862	0.517	0.746	0.412
0.34	0.275	0.274	0.892	0.851	0.769	0.4	0.835	0.946	0.041	0.253	0.177	0.576	0.895	0.074	0.595	0.381	0.361	0.169	0.886	0.365	0.144	0.893	0.66	0.917	0.586	0.555	0.271	0.994	0.698	0.565	0.749	0.59	0.861	0.893	0.126
0.083	0.612	0.237	0.321	0.275	0.87	0.465	0.935	0.709	0.751	0.553	0.591	0.765	0.904	0.601	0.666	0.107	0.493	0.085	0.156	0.905	0.466	0.213	0.444	0.994	0.432	0.011	0.109	0.51	0.207	0.924	0.055	0.781	0.78	0.38	0.736
0.891	0.003	0.536	0.142	0.763	0.009	0.003	0.993	0.126	0.914	0.371	0.354	0.943	0.799	0.079	0.983	0.648	0.64	0.039	0.213	0.344	0.765	0.734	0.988	0.643	0.172	0.927	0.197	0.985	0.036	0.468	0.04	0.336	0.298	0.564	0.473
0.588	0.917	0.932	0.307	0.311	0.134	0.879	0.473	0.301	0.66	0.922	0.671	0.792	0.363	0.478	0.181	0.563	0.181	0.699	0.454	0.258	0.255	0.66	0.617	0.818	0.476	0.623	0.994	0.357	0.092	0.002	0.545	0.755	0.862	0.228	0.773
0.332	0.845	0.103	0.775	0.519	0.708	0.546	0.38	0.005	0.765	0.368	0.628	0.218	0.784	0.843	0.741	0.586	0.787	0.891	0.951	0.919	0.198	0.274	0.663	0.727	0.351	0.812	0.982	0.123	0.398	0.785	0.961	0.72	0.579	0.329	0.019
0.341	0.488	0.654	0.515	0.554	0.35	0.352	0.112	0.368	0.562	0.544	0.595	0.978	0.017	0.983	0.897	0.956	0.492	0.904	0.104	0.386	0.34	0.305	0.439	0.126	0.242	0.828	0.316	0.654	0.313	0.115	0.785	0.995	0.132	0.878	0.147
0.313	0.555	0.991	0.355	0.37	0.121	0.462	0.563	0.285	0.318	0.263	0.946	0.411	0.851	0.781	0.186	1	0.684	0.138	0.184	0.201	0.822	0.751	0.642	0.059	0.13	0.936	0.373	0.045	0.689	0.381	0.552	0.074	0.085	0.836	0.446
0.644	0.102	0.247	0.543	0.401	0.149	0.571	0.919	0.79	0.196	0.914	0.785	0.895	0.255	0.49	0.175	0.767	0.453	0.57	0.101	0.93	0.416	0.108	0.491	0.084	0.387	0.674	0.292	0.918	0.243	0.675	0.963	0.58	0.034	0.896	0.904
0.84	0.693	0.538	0.582	0.284	0.71	0.542	0.113	0.606	0.404	0.942	0.59	0.832	0.285	0.407	0.913	0.633	0.015	0.082	0.697	0.195	0.84	0.002	0.325	0.765	0.521	0.693	0.998	0.401	0.652	0.507	0.356	0.1	0.301	0.456	0.449
0.375	0.274	0.821	0.319	0.619	0.094	0.655	0.289	0.063	0.692	0.465	0.447	0.688	0.379	0.537	0.146	0.052	0.112	0.762	0.354	0.02	0.888	0.658	0.659	0.738	0.712	0.563	0.875	0.486	0.397	0.238	0.132	0.095	0.809	0.434	0.441
0.712	0.861	0.181	0.857	0.152	0.486	0.5	0.743	0.209	0.394	0.806	0.079	0.199	0.29	0.327	0.251	0.398	0.666	0.427	0.49	0.548	0.405	0.298	0.169	0.024	0.996	0.13	0.306	0.346	0.369	0.497	0.875	0.191	0.875	0.015	0.952
0.908	0.778	0.048	0.488	0.657	0.413	0.399	0.938	0.806	0.879	0.882	0.764	0.191	0.75	0.402	0.494	0.702	0.982	0.862	0.336	0.44	0.964	0.245	0.187	0.034	0.599	0.415	0.56	0.512	0.276	0.897	0.872	0.297	0.202	0.846	0.729
0.126	0.051	0.604	0.405	0.844	0.692	0.29	0.8	0	0.256	0.226	0.48	0.042	0.21	0.805	0.57	0.255	0.303	0.968	0.101	0.118	0.167	0.889	0.103	0.559	0.589	0.517	0.239	0.508	0.811	0.826	0.451	0.149	0.35	0.436	0.825
0.578	0.903	0.033	0.638	0.423	0.012	0.803	0.459	0.896	0.593	0.224	0.944	0.495	0.7	0.962	0.804	0.362	0.363	0.488	0.207	0.01	0.46	0.003	0.336	0.705	0.083	0.878	0.135	0.64	0.668	0.331	0.715	0.489	0.65	0.864	0.904
0.239	0.118	0.675	0.51	0.646	0.599	0.314	0.505	0.435	0.214	0.503	0.891	0.061	0.592	0.449	0.346	0.175	0.344	0.659	0.834	0.785	0.186	0.469	0.967	0.586	0.864	0.996	0.992	0.141	0.215	0.203	0.344	0.866	0.378	0.38	0.582
0.02	0.001	0.157	0.724	0.648	0.11	0.435	0.338	0.028	0.49	0.067	0.522	0.949	0.678	0.216	0.071	0.439	0.938	0.424	0.239	0.775	0.856	0.941	0.747	0.776	0.778	0.136	0.177	0.018	0.022	0.091	0.51	0.013	0.573	0.842	0.221
0.622	0.014	0.271	0.998	0.227	0.235	0.21	0.15	0.737	0.422	0.458	0.464	0.035	0.176	0.401	0.359	0.18	0.424	0.675	0.044	0.705	0.714	0.444	0.795	0.555	0.669	0.516	0.005	0.736	0.534	0.615	0.87	0.959	0.023	0.466	0.454
0.962	0.349	0.106	0.335	0.357	0.895	0.761	0.748	0.469	0.784	0.031	0.69	0.019	0.346	0.126	0.9	0.216	0.106	0.941	0.777	0.633	0.866	0.639	0.371	0.631	0.894	0.653	0.302	0.888	0.119	0.659	0.181	0.83	0.534	0.702	0.375
0.558	0.79	0.6	0.105	0.083	0.917	0.453	0.22	0.435	0.029	0.565	0.803	0.495	0.839	0.375	0.155	0.514	0.769	0.155	0.698	0.693	0.054	0.225	0.819	0.724	0.31	0.394	0.443	0.205	0.56	0.793	0.492	0.507	0.542	0.99	0.008
0.349	0.064	0.051	0.645	0.323	0.187	0.903	0.761	0.808	0.372	0.107	0.438	0.678	0.582	0.032	0.648	0.642	0.166	0.402	0.06	0.949	0.779	0.972	0.524	0.375	0.619	0.476	0.816	0.198	0.067	0.416	0.979	0.667	0.074	0.772	0.937
0.322	0.659	0.205	0.668	0.763	0.46	0.503	0.126	0.484	0.175	0.032	0.726	0.197	0.068	0.977	0.793	0.172	0.362	0.302	0.819	0.303	0.016	0.435	0.87	0.553	0.68	0.412	0.205	0.442	0.404	0.716	0.261	0.125	0.729	0.807	0.812
0.643	0.588	0.397	0.085	0.013	0.298	0.207	0.922	0.054	0.039	0.714	0.999	0.723	0.406	0.339	0.559	0.377	0.155	0.249	0.358	0.64	0.774	0.807	0.312	0.782	0.902	0.264	0.523	0.635	0.7	0.09	0.187	0.925	0.105	0.007	0.262
0.438	0.954	0.997	0.255	0.799	0.668	0.983	0.755	0.152	0.689	0.878	0.178	0.712	0.978	0.314	0.017	0.137	0.092	0.464	0.651	0.206	0.511	0.993	0.455	0.476	0.729	0.13	0.447	0.409	0.641	0.216	0.663	0.89	0.635	0.446	0.853
0.689	0.975	0.604	0.719	0.388	0.543	0.846	0.128	0.157	0.709	0.562	0.841	0.597	0.188	0.876	0.349	0.798	0.367	0.756	0.876	0.56	0.99	0.326	0.325	0.967	0.958	0.461	0.554	0.271	0.925	0.682	0.037	0.271	0.001	0.254	0.41
0.687	0.532	0.993	0.604	0.988	0.187	0.301	0.329	0.484	0.22	0.413	0.82	0.132	0.3	0.034	0.193	0.677	0.758	0.603	0.933	0.134	0.721	0.795	0.945	0.697	0.703	0.649	0.017	0.003	0.695	0.907	0.074	0.554	0.281	0.754	0.024
0.346	0.354	0.297	0.835	0.517	0.896	0.941	0.406	0.278	0.862	0.592	0.879	0.423	0.009	0.317	0.078	0.019	0.65	0.08	0.033	0.658	0.066	0.537	0.43	0.947	0.377	0.565	0.073	0.072	0.657	0.644	0.167	0.664	0.919	0.418	0.166
0.416	0.159	0.218	0.371	0.824	0.324	0.453	0.658	0.237	0.578	0.318	0.244	0.992	0.582	0.536	0.874	0.412	0.534	0.68	0.913	0.134	0.702	0.831	0.965	0.536	0.821	0.454	0.924	0.391	0.465	0.945	0.425	0.646	0.925	0.662	0.543
0.702	0.46	0.526	0.116	0.74	0.719	0.212	0.128	0.398	0.899	0.66	0.262	0.016	0.655	0.083	0.041	0.397	0.506	0.357	0.186	0.799	0.266	0.682	0.213	0.943	0.821	0.063	0.191	0.518	0.394	0.82	0.068	0.4	0.154	0.38	0.943
0.321	0.926	0.527	0.822	0.616	0.598	0.504	0.456	0.874	0.307	0.426	0.725	0.191	0.967	0.975	0.956	0.043	0.634	0.398	0.302	0.963	0.613	0.743	0.156	0.412	0.354	0.421	0.274	0.22	0.753	0.583	0.525	0.652	0.606	0.112	0.558
0.198	0.534	0.53	0.808	0.206	0.956	0.057	0.359	0.012	0.976	0.431	0.93	0.481	0.464	0.974	0.427	0.904	0.658	0.962	0.103	0.611	0.953	0.466	0.738	0.171	0.902	0.309	0.104	0.438	0.087	0.831	0.991	0.44	0.74	0.768	0.575
0.714	0.243	0.692	0.826	0.455	0.279	0.371	0.175	0.401	0.094	0.715	0.026	0.471	0.261	0.606	0.801	0.834	0.097	0.697	0.432	0.21	0.074	0.833	0.57	0.67	0.437	0.699	0.54	0.087	0.794	0.275	0.41	0.286	0.313	0.291	0.606
0.155	0.113	0.718	0.977	0.691	0.009	0.766	0.8	0.598	0.592	0.389	0.473	0.864	0.544	0.164	0.186	0.083	0.484	0.732	0.911	0.559	0.502	0.398	0.937	0.07	0.734	0.818	0.439	0.035	0.798	0.533	0.494	0.17	0.899	0.794	0.18
0.643	0.71	0.812	0.584	0.273	0.784	0.265	0.688	0.143	0.395	0.625	0.166	0.362	0.633	0.32	0.677	0.341	0.779	0.83	0.567	0.569	0.334	0.431	0.356	0.348	0.471	0.544	0.916	0.829	0.739	0.926	0.443	0.035	0.64	0.25	0.15
0.731	0.696	0.034	0.249	0.211	0.959	0.329	0.447	0.377	0.254	0.42	0.614	0.112	0.696	0.27	0.254	0.53	0.062	0.469	0.853	0.768	0.196	0.095	0.414	0.591	0.372	0.498	0.273	0.839	0.934	0.473	0.76	0.577	0.049	0.826	0.313
0.538	0.101	0.699	0.661	0.527	0.492	0.514	0.012	0.939	0.271	0.093	0.06	0.847	0.369	0.381	0.636	0.383	0.906	0.483	0.492	0.573	0.417	0.945	0.013	0.229	0.274	0.921	0.168	0.331	0.955	0.205	0.881	0.975	0.723	0.403	0.508
0.739	0.619	0.958	0.159	0.523	0.396	0.055	0.017	0.213	0.14	0.116	0.508	0.007	0.225	0.935	0.55	0.31	0.588	0.703	0.376	0.936	0.394	0.18	0.633	0.918	0.523	0.258	0.838	0.159	0.851	0.15	0.06	0.718	0.552	0.38	0.682
0.369	0.103	0.357	0.872	0.655	0.457	0.889	0.34	0.977	0.033	0.567	0.477	0.922	0.417	0.053	0.129	0.099	0.913	0.546	0.59	0.637	0.321	0.795	0.197	0.597	0.035	0.691	0.247	0.05	0.503	0.664	0.729	0.077	0.07	0.894	0.918
0.631	0.772	0.643	0.677	0.613	0.549	0.997	0.146	0.459	0.036	0.497	0.991	0.447	0.159	0.879	0.71	0.152	0.152	0.277	0.182	0.375	0.515	0.632	0.48	0.47	0.367	0.261	0.831	0.806	0.203	0.603	0.5	0.846	0.74	0.602	0.424
0.709	0.126	0.331	0.601	0.897	0.759	0.245	0.063	0.036	0.913	0.116	0.582	0.901	0.203	0.313	0.959	0.587	0.693	0.046	0.306	0.711	0.67	0.01	0.805	0.229	0.432	0.061	0.463	0.687	0.177	0.469	0.109	0.752	0.717	0.102	0.174
0.032	0.29	0.229	0.096	0.927	0.917	0.045	0.88	0.441	0.41	0.852	0.339	0.337	0.389	0.094	0.418	0.814	0.419	0.179	0.38	0.485	0.026	0.106	0.204	0.063	0.835	0.791	0.167	0.21	0.18	0.065	0.279	0.214	0.427	0.937	0.698
0.378	0.275	0.885	0.935	0.008	0.281	0.083	0.162	0.249	0.573	0.568	0.789	0.123	0.262	0.229	0.092	0.388	0.242	0.941	0.982	0.278	0.927	0.786	0.898	0.333	0.335	0.575	0.684	0.935	0.838	0.653	0.146	0.621	0.663	0.425	0.105
0.152	0.011	0.538	0.272	0.377	0.199	0.351	0.37	0.971	0.432	0.61	0.063	0.936	0.298	0.124	0.026	0.735	0.536	0.653	0.394	0.694	0.232	0.941	0.547	0.433	0.617	0.032	0.987	0.327	0.652	0.241	0.797	0.998	0.604	0.873	0.093
0.536	0.18	0.616	0.243	0.18	0.34	0.269	0.957	0.037	0.755	0.537	0.658	0.219	0.446	0.213	0.893	0.631	0.531	0.553	0.391	0.285	0.185	0.622	0.885	0.348	0.825	0.299	0.033	0.908	0.971	0.57	0.048	0.644	0.222	0.433	0.806
0.594	0.52	0.247	0.111	0.253	0.025	0.13	0.714	0.216	0.93	0.079	0.943	0.372	0.469	0.948	0.434	0.977	0.08	0.006	0.801	0.429	0.299	0.518	0.389	0.406	0.65	0.788	0.692	0.477	0.068	0.405	0.303	0.42	0.875	0.434	0.801
0.414	0.011	0.794	0.49	0.29	0.671	0.338	0.536	0.031	0.878	0.289	0.006	0.296	0.022	0.917	0.044	0.062	0.201	0.254	0.262	0.406	0.77	0.217	0.329	0.315	0.097	0.618	0.203	0.856	0.965	0.823	0.746	0.313	0.453	0.616	0.824
0.603	0.309	0.118	0.812	0.321	0.512	0.202	0.26	0.491	0.132	0.052	0.653	0.81	0.625	0.12	0.987	0.088	0.893	0.24	0.57	0.984	0.199	0.789	0.516	0.445	0.545	0.482	0.225	0.587	0.719	0.192	0.193	0.496	0.832	0.875	0.412
0.733	0.049	0.227	0.442	0.557	0.656	0.013	0.597	0.633	0.923	0.424	0.272	0.439	0.532	0.702	0.821	0.041	0.092	0.673	0.656	0.55	0.23	0.544	0.724	0.014	0.622	0.478	0.872	0.538	0.271	0.245	0.614	0.01	0.042	0.859	0.165
0.162	0.374	0.506	0.139	0.238	0.548	0.822	0.194	0.949	0.791	0.515	0.805	0.34	0.192	0.262	0.067	0.256	0.278	0.34	0.465	0.604	0.793	0.844	0.614	0.429	0.016	0.109	0.514	0.279	0.514	0.909	0.256	0.986	0.306	0.231	0.856
0.85	0.441	0.369	0.306	0.023	0.031	0.402	0.864	0.218	0.489	0.459	0.077	0.632	0.298	0.595	0.649	0.026	0.308	0.104	0.371	0.053	0.565	0.374	0.423	0.279	0.868	0.932	0.036	0.171	0.766	0.832	0.154	0.256	0.245	0.319	0.325
0.191	0.317	0.15	0.723	0.524	0.453	0.272	0.218	0.129	0.175	0.667	0.769	0.294	0.657	0.748	0.674	0.111	0.996	0.295	0.149	0.923	0.763	0.694	0.846	0.264	0.63	0.809	0.322	0.788	0.799	0.219	0.386	0.964	0.864	0.166	0.198
0.248	0.416	0.258	0.034	0.342	0.809	0.72	0.817	0.749	0.029	0.336	0.873	0.608	0.212	0.786	0.465	0.89	0.458	0.965	0.326	0.901	0.831	0.534	0.757	0.516	0.67	0.294	0.337	0.457	0.485	0.036	0.027	0.158	0.694	0.045	0.328
0.839	0.888	0.041	0.703	0.693	0.489	0.33	0.699	0.537	0.994	0.091	0.888	0.031	0.856	0.19	0.707	0.253	0.088	0.874	0.707	0.644	0.423	0.014	0.925	0.73	0.631	0.116	0.289	0.246	0.326	0.22	0.687	0.523	0.277	0.336	0.571
0.579	0.503	0.951	0.477	0.35	0.456	0.579	0.987	0.965	0.363	0.444	0.458	0.911	0.278	0.665	0.908	0.829	0.66	0.485	0.031	0.944	0.409	0.552	0.334	0.824	0.283	0.158	0.951	0.272	0.615	0.041	0.368	0.277	0.734	0.918	0.496
0.86	0.659	0.482	0.944	0.511	0.704	0.334	0.768	0.021	0.833	0.522	0.238	0.027	0.693	0.058	0.533	0.776	0.544	0.684	0.866	0.903	0.66	0.953	0.353	0.167	0.274	0.969	0.441	0.921	0.016	0.858	0.322	0.045	0.905	0.066	0.571
0.544	0.712	0.336	0.122	0.694	0.477	0.554	0.266	0.332	0.577	0.011	0.617	0.899	0.03	0.733	0.152	0.794	0.992	0.308	0.989	0.261	0.107	0.1	0.07	0.489	0.278	0.565	0.075	0.544	0.529	0.3	0.795	0.571	0.175	0.345	0.278
0.697	0.42	0.658	0.796	0.291	0.752	0.601	0.319	0.807	0.646	0.352	0.86	0.837	0.289	0.177	0.267	0.341	0.568	0.694	0.895	0.591	0.771	0.036	0.282	0.918	0.583	0.308	0.485	0.79	0.317	0.076	0.831	0.692	0.037	0.874	0.327
0.463	0.085	0.097	0.79	0.839	0.36	0.814	0.258	0.386	0.828	0.066	0.246	0.271	0.766	0.843	0.061	0.914	0.73	0.282	0.885	0.158	0.023	0.431	0.02	0.257	0.67	0.059	0.843	0.872	0.609	0.166	0.914	0.135	0.04	0.554	0.636
0.355	0.941	0.01	0.791	0.993	0.044	0.893	0.583	0.494	0.976	0.341	0.751	0.712	0.643	0.367	0.718	0.751	0.615	0.195	0.462	0.35	0.242	0.613	0.348	0.8	0.23	0.085	0.199	0.628	0.56	0.463	0.56	0.109	0.294	0.904	0.862
0.887	0.875	0.829	0.508	0.456	0.482	0.822	0.835	0.605	0.886	0.3	0.966	0.819	0.636	0.773	0.796	0.684	0.411	0.515	0.047	0.939	0.572	0.312	0.407	0.191	0.592	0.341	0.727	0.861	0.233	0.941	0.191	0.308	0.892	0.658	0.015
0.752	0.904	0.413	0.152	0.508	0.032	0.772	0.98	0.694	0.584	0.586	0.248	0.343	0.079	0.619	0.091	0.729	0.276	0.356	0.984	0.308	0.586	0.225	0.436	0.371	0.846	0.538	0.439	0.847	0.739	0.323	0.307	0.778	0.751	0.687	0.646
0.126	0.831	0.515	0.799	0.795	0.903	0.714	0.389	0.878	0.52	0.499	0.288	0.914	0.636	0.424	0.741	0.666	0.571	0.275	0.946	0.282	0.647	0.65	0.908	0.048	0.223	0.117	0.993	0.747	0.291	0.564	0.342	0.277	0.416	0.647	0.119
0.724	0.012	0.117	0.786	0.808	0.952	0.836	0.578	0.952	0.674	0.716	0.667	0.615	0.632	0.258	0.691	0.306	0.932	0.939	0.848	0.322	0.065	0.051	0.701	0.163	0.342	0.54	0.687	0.017	0.353	0.695	0.767	0.044	0.471	0.664	0.03
0.264	0.545	0.852	0.921	0.763	0.654	0.397	0.681	0.149	0.613	0.24	0.251	0.031	0.304	0.134	0.149	0.514	0.125	0.438	0.174	0.623	0.678	0.812	0.503	0.885	0.868	0.685	0.562	0.696	0.756	0.526	0.265	0.35	0.829	0.494	0.503
0.604	0.267	0.652	0.63	0.875	0.563	0.915	0.684	0.51	0.616	0.797	0.29	0.137	0.544	0.474	0.295	0.512	0.798	0.484	0.952	0.558	0.742	0.169	0.09	0.576	0.241	0.349	0.474	0.737	0.031	0.392	0.305	0.243	0.751	0.783	0.051
0.212	0.25	0.36	0.619	0.642	0.063	0.836	0.386	0.786	0.197	0.753	0.244	0.703	0.235	0.457	0.965	0.91	0.445	0.217	0.116	0.146	0.045	0.587	0.626	0.58	0.71	0.499	0.908	0.107	0.591	0.687	0.285	0.337	0.022	0.547	0.358
0.791	0.924	0.502	0.686	0.95	0.765	0.695	0.192	0.565	0.945	0.411	0.515	0.14	0.103	0.947	0.722	0.194	0.604	0.168	0.168	0.082	0.104	0.685	0.138	0.877	0.716	0.114	0.182	0.3	0.653	0.493	0.557	0.994	0.179	0.443	0.794
0.033	0.757	0.581	0.648	0.111	0.326	0.753	0.258	0.456	0.11	0.879	0.138	0.948	0.608	0.642	0.038	0.546	0.441	0.26	0.198	0.546	0.855	0.516	0.471	0.713	0.104	0.872	0.075	0.947	0.293	0.806	0.242	0.697	0.207	0.523	0.975
0.703	0.625	0.215	0.004	0.905	0.383	0.408	0.703	0.93	0.564	0.788	0	0.681	0.785	0.732	0.725	0.33	0.537	0.64	0.026	0.908	0.484	0.946	0.336	0.213	0.581	0.187	0.743	0.838	0.464	0.757	0.192	0.3	0.847	0.403	0.343
0.158	0.729	0.545	0.393	0.94	0.931	0.87	0.794	0.622	0.285	0.951	0.398	0.752	0.156	0.992	0.189	0.278	0.273	0.939	0.46	0.796	0.659	0.071	0.283	0.03	0.397	0.611	0.768	0.87	0.208	0.933	0.535	0.152	0.903	0.246	0.001
0.074	0.323	0.41	0.377	0.991	0.591	0.566	0.145	0.266	0.559	0.597	0.231	0.777	0.127	0.305	0.266	0.378	0.607	0.839	0.306	0.896	0.166	0.607	0.188	0.285	0.671	0.362	0.287	0.946	0.694	0.229	0.941	0.731	0.787	0.67	0.042
0.31	0.147	0.441	0.009	0.308	0.581	0.729	0.395	0.604	0.102	0.584	0.913	0.653	0.251	0.417	0.461	0.728	0.503	0.594	0.537	0.159	0.679	0.724	0.285	0.583	0.278	0.065	0.72	0.469	0.503	0.096	0.388	0.322	0.544	0.671	0.475
0.494	0.637	0.186	0.729	0.982	0.842	0.478	0.111	0.067	0.593	0.127	0.371	0.619	0.092	0.25	0.507	0.598	0.05	0.445	0.952	0.264	0.103	0.726	0.872	0.375	0.84	0.474	0.779	0.799	0.809	0.099	0.543	0.133	0.343	0.284	0.601
0.015	0.523	0.738	0.925	0.956	0.941	0.889	0.576	0.277	0.125	0.499	0.59	0.517	0.684	0.646	0.057	0.925	0.554	0.736	0.234	0.044	0.376	0.019	0.218	0.479	0.063	0.17	0.801	0.452	0.858	0.682	0.837	0.06	0.482	0.903	0.321
0.999	0.366	0.649	0.752	0.988	0.013	0.651	0.232	0.624	0.064	0.945	0.347	0.892	0.74	0.314	0.064	0.122	0.279	0.274	0.28	0.057	0.278	0.783	0.527	0.641	0.043	0.404	0.889	0.978	0.891	0.23	0.422	0.258	0.317	0.223	0.496
0.138	0.836	0.591	0.401	0.096	0.663	0.278	0.721	0.009	0.744	0.719	0.919	0.926	0.512	0.731	0.998	0.706	0.418	0.73	0.541	0.015	0.031	0.899	0.377	0.992	0.571	0.856	0.787	0.526	0.928	0.307	0.516	0.409	0.808	0.202	0.176
0.334	0.12	0.679	0.155	0.167	0.67	0.249	0.613	0.04	0.758	0.189	0.922	0.487	0.213	0.311	0.39	0.435	0.683	0.032	0.921	0.774	0.288	0.718	0.667	0.77	0.246	0.548	0.757	0.095	0.123	0.635	0.855	0.391	0.591	0.019	0.836
0.236	0.165	0.833	0.274	0.474	0.653	0.769	0.533	0.615	0.484	0.309	0.44	0.6	0.476	0.836	0.518	0.067	0.702	0.308	0.594	0.886	0.99	0.795	0.676	0.113	0.151	0.676	0.991	0.497	0.412	0.45	0.09	0.75	0.931	0.299	0.73
0.503	0.761	0.305	0.763	0.819	0.641	0.089	0.242	0.527	0.403	0.769	0.926	0.721	0.612	0.287	0.413	0.201	0.659	0.34	0.64	0.598	0.816	0.132	0.718	0.072	0.187	0.085	0.559	0.025	0.877	0.101	0.877	0.101	0.458	0.687	0.33
0.39	0.416	0.56	0.266	0.427	0.473	0.184	0.391	0.295	0.789	0.553	0.281	0.359	0.821	0.58	0.353	0.618	0.205	0.195	0.738	0.042	0.558	0.028	0.272	0.58	0.457	0.278	0.336	0.435	0.264	0.093	0.215	0.552	0.67	0.176	0.522
0.517	0.428	0.508	0.866	0.084	0.441	0.962	0.741	0.584	0.392	0.207	0.55	0.094	0.935	0.89	0.235	0.183	0.511	0.007	0.688	0.373	0.27	0.808	0.437	0.362	0.397	0.57	0.357	0.676	0.74	0.655	0.721	0.232	0.289	0.196	0.901
0.894	0.011	0.578	0.263	0.3	0.861	0.533	0.167	0.938	0.292	0.783	0.571	0.047	0.448	0.404	0.434	0.324	0.578	0.528	0.754	0.798	0.893	0.102	0.425	0.381	0.574	0.107	0.17	0.656	0.092	0.799	0.391	0.256	0.461	0.221	0.487
0.213	0.228	0.979	0.621	0.408	0.894	0.067	0.013	0.935	0.905	0.066	0.784	0.759	0.826	0.089	0.691	0.853	0.578	0.815	0.036	0.473	0.915	0.908	0.856	0.811	0.26	0.146	0.98	0.816	0.559	0.568	0.274	0.885	0.88	0.323	0.464
0.273	0.644	0.66	0.299	0.428	0.086	0.858	0.703	0.196	0.956	0.416	0.806	0.673	0.243	0.741	0.549	0.524	0.892	0.1	0.986	0.748	0.954	0.495	0.814	0.326	0.021	0.262	0.059	0.67	0.268	0.499	0.321	0.344	0.165	0.554	0.277
0.313	0.276	0.782	0.447	0.061	0.233	0.554	0.969	0.357	0.631	0.048	0.214	0.131	0.767	0.113	0.069	0.904	0.242	0.289	0.353	0.351	0.287	0.411	0.955	0.821	0.357	0.062	0.753	0.618	0.754	0.867	0.413	0.569	0.782	0.636	0.171
0.541	0.376	0.277	0.399	0.241	0.709	0.291	0.559	0.456	0.058	0.692	0.68	0.16	0.241	0.744	0.201	0.756	0.372	0.985	0.313	0.145	0.685	0.659	0.439	0.53	0.706	0.306	0.003	0.866	0.479	0.514	0.495	0.351	0.727	0.553	0.643
0.645	0.066	0.927	0.836	0.438	0.733	0.358	0.403	0.986	0.711	0.166	0.896	0.508	0.622	0.123	0.68	0.261	0.019	0.517	0.125	0.689	0.967	0.367	0.179	0.272	0.002	0.733	0.864	0.379	0.697	0.862	0.993	0.783	0.51	0.022	0.986
0.159	0.38	0.435	0.916	0.834	0.968	0.406	0.39	0.016	0.725	0.703	0.01	0.871	0.573	0.477	0.32	0.91	0.536	0.167	0.783	0.387	0.615	0.089	0.75	0.996	0.808	0.053	0.138	0.228	0.656	0.125	0.079	0.538	0.376	0.593	0.638
0.016	0.964	0.579	0.679	0.884	0.084	0.091	0.245	0.279	0.061	0.898	0.638	0.264	0.005	0.914	0.791	0.092	0.988	0.944	0.005	0.119	0.544	0.537	0.8	0.628	0.094	0.137	0.326	0.057	0.629	0.889	0.618	0.151	0.284	0.32	0.426
0.364	0.214	0.479	0.376	0.281	0.89	0.808	0.913	0.655	0.489	0.228	0.911	0.869	0.386	0.268	0.041	0.465	0.727	0.306	0.078	0.798	0.21	0.315	0.71	0.284	0.623	0.197	0.109	0.976	0.192	0.617	0.516	0.011	0.877	0.476	0.098
0.47	0.007	0.956	0.188	0.189	0.266	0.272	0.772	0.967	0.907	0.354	0.498	0.882	0.013	0.195	0.343	0.289	0.35	0.967	0.192	0.004	0.655	0.991	0.008	0.956	0.535	0.999	0.35	0.214	0.745	0.474	0.629	0.455	0.778	0.791	0.876
0.618	0.538	0.245	0.143	0.501	0.954	0.981	0.942	0.93	0.84	0.804	0.807	0.798	0.952	0.553	0.756	0.348	0.755	0.9	0.148	0.658	0.209	0.071	0.279	0.89	0.062	0.646	0.434	0.431	0.475	0.491	0.442	0.742	0.097	0.768	0.656
0.59	0.405	0.533	0.584	0.723	0.809	0.547	0.161	0.617	0.704	0.071	0.453	0.569	0.75	0.446	0.359	0.848	0.517	0.133	0.778	0.183	0.761	0.775	0.465	0.777	0.129	0.999	0.897	0.888	0.145	0.302	0.019	0.867	0.805	0.364	0.987
0.323	0.229	0.67	0.334	0.965	0.843	0.609	0.765	0.198	0.088	0.07	0.021	0.724	0.472	0.519	0.031	0.123	0.638	0.508	0.808	0.111	0.275	0.869	0.409	0.496	0.151	0.062	0.011	0.088	0.092	0.389	0.435	0.676	0.412	0.719	0.595
0.811	0.202	0.424	0.813	0.235	0.64	0.101	0.596	0.718	0.89	0.829	0.401	0.982	0.782	0.91	0.775	0.194	0.296	0.661	0.456	0.932	0.041	0.796	0.567	0.291	0.954	0.191	0.306	0.49	0.715	0.409	0.642	0.042	0.574	0.8	0.009
0.537	0.836	0.608	0.75	0.523	0.219	0.778	0.613	0.263	0.372	0.892	0.961	0.417	0.886	0.574	0.497	0.467	0.052	0.156	0.119	0.387	0.996	0.936	0.97	0.821	0.068	0.252	0.094	0.216	0.118	0.636	0.872	0.707	0.305	0.792	0.929
0.691	0.413	0.442	0.531	0.803	0.096	0.551	0.072	0.963	0.738	0.38	0.857	0.387	0.071	0.754	0.504	0.528	0.553	0.596	0.881	0.779	0.515	0.354	0.462	0.572	0.298	0.605	0.588	0.17	0.042	0.845	0.469	0.603	0.549	0.522	0.175
0.044	0.045	0.698	0.323	0.298	0.523	0.414	0.741	0.399	0.71	0.124	0.968	0.073	0.179	0.614	0.521	0.186	0.695	0.597	0.724	0.952	0.141	0.288	0.337	0.381	0.53	0.797	0.837	0.81	0.169	0.825	0.955	0.199	0.654	0.63	0.922
0.388	0.325	0.201	0.438	0.67	0.102	0.14	0.504	0.485	0.136	0.485	0.085	0.694	0.398	0.276	0.694	0.812	0.563	0.212	0.09	0.489	0.808	0.036	0.079	0.444	0.594	0.954	0.761	0.409	0.774	0.898	0.128	0.753	0.107	0.227	0.872
0.289	0.115	0.515	0.614	0.84	0.623	0.92	0.091	0.633	0.683	0.163	0.481	0.499	0.078	0.304	0.267	0.933	0.006	0.219	0.356	0.596	0.432	0.791	0.015	0.046	0.74	0.609	0.965	0.174	0.074	0.081	0.54	0.1	0.888	0.62	0.769
0.261	0.983	0.039	0.311	0.896	0.773	0.311	0.011	0.029	0.205	0.607	0.64	0.582	0.482	0.261	0.066	0.203	0.14	0.004	0.242	0.087	0.939	0.91	0.521	0.545	0.542	0.224	0.939	0.735	0.3	0.892	0.633	0.326	0.17	0.002	0.95
0.565	0.057	0.66	0.714	0.303	0.267	0.026	0.149	0.908	0.67	0.902	0.184	0.266	0.42	0.719	0.034	0.632	0.517	0.937	0.555	0.895	0.254	0.318	0.925	0.745	0.575	0.681	0.762	0.49	0.697	0.214	0.032	0.333	0.673	0.31	0.006
0.496	0.102	0.73	0.752	0.065	0.824	0.155	0.246	0.37	0.842	0.403	0.983	0.098	0.359	0.492	0.068	0.357	0.439	0.734	0.868	0.356	0.85	0.668	0.497	0.005	0.198	0.824	0.8	0.145	0.275	0.844	0.051	0.958	0.724	0.16	0.278
0.288	0.587	0.532	0.525	0.58	0.135	0.1	0.406	0.411	0.12	0.509	0.117	0.605	0.376	0.233	0.219	0.558	0.339	0.398	0.88	0.121	0.76	0.547	0.64	1	0.393	0.532	0.792	0.572	0.397	0.269	0.433	0.316	0.2	0.487	0.08
0.809	0.409	0.839	0.681	0.859	0.106	0.96	0.553	0.055	0.074	0.077	0.994	0.524	0.071	0.22	0.047	0.522	0.104	0.985	0.684	0.107	0.61	0.521	0.91	0.074	0.731	0.921	0.367	0.246	0.664	0.329	0.942	0.785	0.62	0.09	0.729
0.199	0.132	0.943	0.568	0.823	0.919	0.874	0.037	0.749	0.561	0.827	0.93	0.589	0.691	0.36	0.252	0.394	0.856	0.125	0.534	0.886	0.437	0.446	0.184	0.261	0.755	0.268	0.746	0.643	0.776	0.342	0.364	0.561	0.617	0.429	0.228
0.394	0.292	0.788	0.323	0.081	0.184	0.547	0.471	0.874	0.341	0.248	0.309	0.935	0.129	0.915	0.024	0.943	0.618	0.437	0.59	0.906	0.823	0.216	0.142	0.246	0.272	0.604	0.856	0.899	0.855	0.174	0.105	0.334	0.284	0.85	0.878
0.172	0.477	0.505	0.671	0.633	0.66	0.345	0.264	0.655	0.088	0.414	0.69	0.293	0.668	0.337	0.421	0.884	0.711	0.077	0.941	0.459	0.543	0.539	0.11	0.415	0.241	0.357	0.663	0.918	0.637	0.069	0.207	0.603	0.522	0.578	0.735
0.491	0.966	0.516	0.18	0.758	0.019	0.596	0.782	0.161	0.647	0.223	0.923	0.978	0.114	0.005	0.052	0.509	0.533	0.262	0.87	0.115	0.191	0.679	0.352	0.876	0.166	0.907	0.996	0.982	0.381	0.875	0.961	0.924	0.063	0.24	0.444
0.802	0.551	0.253	0.108	0.715	0.626	0.68	0.658	0.816	0.654	0.434	0.822	0.409	0.288	0.244	0.121	0.823	0.001	0.167	0.23	0.817	0.315	0.6	0.571	0.509	0.848	0.849	0.394	0.165	0.029	0.665	0.839	0.864	0.907	0.144	0.189
0.29	0.463	0.109	0.984	0.01	0.68	0.387	0.121	0.548	0.964	0.548	0.366	0.973	0.256	0.667	0.351	0.282	0.047	0.495	0.754	0.002	0.344	0.012	0.636	0.073	0.059	0.513	0.281	0.716	0.206	0.985	0.095	0.144	0.161	0.876	0.726
0.322	0.255	0.372	0.373	0.279	0.463	0.791	0.733	0.242	0.592	0.445	0.911	0.123	0.525	0.361	0.95	0.938	0.646	0.951	0.593	0.868	0.67	0.302	0.619	0.829	0.256	0.45	0.995	0.348	0.624	0.764	0.832	0.585	0.228	0.84	0.251
0.688	0.775	0.822	0.814	0.22	0.398	0.682	0.947	0.813	0.333	0.744	0.765	0.838	0.536	0.797	0.202	0.964	0.286	0.931	0.298	0.992	0.646	0.99	0.25	0.749	0.184	0.657	0.695	0.034	0.353	0.991	0.981	0.155	0.547	0.994	0.939
0.226	0.206	0.054	0.03	0.307	0.712	0.474	0.496	0.787	0.277	0.536	0.596	0.825	0.306	0.342	0.117	0.594	0.5	0.526	0.168	0.624	0.625	0.05	0.844	0.717	0.829	0.861	0.143	0.323	0.912	0.624	0.462	0.787	0.809	0.659	0.509
0.394	0.594	0.94	0.41	0.727	0.805	0.41	0.181	0.702	0.218	0.007	0.666	0.443	0.114	0.237	0.002	0.057	0.276	0.66	0.076	0.36	0.356	0.949	0.879	0.399	0.375	0.506	0.615	0.661	0.868	0.855	0.067	0.984	0.681	0.685	0.847
0.209	0.967	0.28	0.375	0.034	0.814	0.31	0.069	0.187	0.869	0.234	0.748	0.423	0.08	0.743	0.424	0.604	0.524	0.315	0.499	0.773	0.013	0.15	0.636	0.192	0.962	0.164	0.902	0.415	0.419	0.694	0.907	0.542	0.822	0.385	0.167
0.275	0.062	0.504	0.043	0.142	0.592	0.492	0.223	0.172	0.412	0.871	0.206	0.178	0.759	0.877	0.549	0.109	0.731	0.062	0.108	0.75	0.614	0.771	0.22	0.229	0.554	0.1	0.07	0.687	0.956	0.419	0.454	0.565	0.884	0.323	0.583
0.407	0.601	0.734	0.377	0.489	0.269	0.693	0.314	0.137	0.854	0.635	0.356	0.628	0.433	0.011	0.445	0.371	0.839	0.274	0.776	0.075	0.505	0.781	0.58	0.89	0.481	0.25	0.2	0.501	0.752	0.774	0.449	0.87	0.072	0.348	0.427
0.437	0.221	0.029	0.164	0.752	0.012	0.465	0.151	0.617	0.437	0.188	0.808	0.758	0.801	0.051	0.914	0.621	0.993	0.818	0.398	0.47	0.132	0.095	0.246	0.675	0.753	0.754	0.034	0.817	0.299	0.923	0.293	0.458	0.596	0.543	0.111
0.598	0.161	0.764	0.158	0.208	0.612	0.911	0.994	0.324	0.622	0.858	0.113	0.562	0.999	0.002	0.224	0.745	0.047	0.131	0.402	0.809	0.787	0.192	0.362	0.109	0.72	0.95	0.891	0.092	0.503	0.575	0.939	0.992	0.02	0.176	0.883
0.369	0.901	0.738	0.584	0.591	0.347	0.922	0.103	0.827	0.796	0.319	0.686	0.936	0.726	0.252	0.836	0.702	0.635	0.858	0.138	0.496	0.619	0.965	0.731	0.463	0.618	0.788	0.448	0.275	0.995	0.599	0.018	0.096	0.605	0.428	0.307
0.733	0.81	0.847	0.53	0.233	0.199	0.22	0.027	0.68	0.855	0.055	0.06	0.688	0.846	0.81	0.206	0.193	0.276	0.411	0.358	0.945	0.991	0.024	0.441	0.289	0.332	0.984	0.149	0.192	0.576	0.357	0.728	0.934	0.793	0.895	0.272
0.377	0.558	0.164	0.204	0.91	0.028	0.336	0.789	0.678	0.08	0.38	0.605	0.718	0.087	0.327	0.645	0.727	0.516	0.953	0.648	0.587	0.905	0.492	0.871	0.8	0.121	0.433	0.521	0.775	0.796	0.456	0.346	0.442	0.705	0.878	0.227
0.081	0.651	0.843	0.936	0.57	0.691	0.928	0.971	0.431	0.777	0.536	0.07	0.789	0.177	0.107	0.898	0.248	0.564	0.353	0.702	0.194	0.01	0.291	0.709	0.305	0.265	0.373	0.103	0.291	0.521	0.091	0.863	0.313	0.518	0.701	0.859
0.396	0.394	0.501	0.556	0.446	0.109	0.528	0.284	0.621	0.843	0.143	0.057	0.483	0.724	0.917	0.874	0.773	0.734	0.658	0.836	0.061	0.427	0.199	0.697	0.384	0.39	0.103	0.58	0.42	0.626	0.334	0.564	0.209	0.089	0.934	0.358
0.29	0.325	0.56	0.776	0.737	0.062	0.995	0.162	0.086	0.47	0.982	0.441	0.943	0.81	0.364	0.303	0.031	0.506	0.441	0.068	0.519	0.977	0.557	0.203	0.033	0.526	0.724	0.1	0.989	0.356	0.491	0.803	0.313	0.516	0.166	0.313
0.221	0.162	0.495	0.169	0.285	0.409	0.945	0.842	0.007	0.694	0.168	0.032	0.397	0.867	0.978	0.894	0.967	0.224	0.777	0.541	0.722	0.312	0.675	0.041	0.924	0.339	0.853	0.701	0.717	0.271	0.102	0.381	0.161	0.597	0.867	0.453
0.086	0.176	0.048	0.587	0.358	0.523	0.766	0.304	0.922	0.288	0.083	0.624	0.222	0.246	0.001	0.889	0.763	0.778	0.541	0.214	0.683	0.553	0.61	0.088	0.428	0.057	0.093	0.451	0.961	0.429	0.1	0.118	0.831	0.142	0.518	0.035
0.067	0.085	0.727	0.252	0.291	0.587	0.781	0.705	0.158	0.449	0.29	0.793	0.73	0.266	0.61	0.676	0.065	0.635	0.32	0.241	0.043	0.151	0.715	0.101	0.927	0.438	0.017	0.243	0.054	0.862	0.42	0.362	0.629	0.723	0.4	0.496
0.256	0.256	0.058	0.61	0.71	0.835	0.926	0.423	0.941	0.892	0.539	0.577	0.015	0.064	0.991	0.698	0.38	0.3	0.048	0.412	0.143	0.24	0.594	0.1	0.362	0.722	0.036	0.893	0.438	0.198	0.765	0.117	0.998	0.37	0.455	0.676
0.858	0.735	0.402	0.905	0.203	0.823	0.089	0.225	0.396	0.192	0.116	0.46	0.145	0.127	0.015	0.681	0.798	0.756	0.451	0.231	0.388	0.755	0.272	0.925	0.762	0.845	0.514	0.356	0.918	0.646	0.811	0.839	0.518	0.919	0.086	0.715
0.81	0.535	0.045	0	0.158	0.757	0.682	0.441	0.577	0.727	0.489	0.274	0.653	0.375	0.455	0.928	0.646	0.096	0.23	0.163	0.694	0.926	0.87	0.505	0.751	0.68	0.296	0.319	0.946	0.706	0.32	0.663	0.555	0.829	0.436	0.115
0.999	0.708	0.87	0.639	0.305	0.617	0.416	0.945	0.608	0.081	0.394	0.784	0.394	0.868	0.749	0.271	0.107	0.621	0.666	0.839	0.406	0.019	0.905	0.634	0.606	0.797	0.45	0.685	0.251	0.219	0.695	0.641	0.453	0.984	0.421	0.762
0.195	0.94	0.043	0.943	0.821	0.887	0.28	0.262	0.104	0.264	0.756	0.194	0.141	0.23	0.245	0.411	0.941	0.291	0.339	0.707	0.566	0.72	0.219	0.903	0.334	0.04	0.106	0.555	0.584	0.707	0.322	0.708	0.758	0.729	0.558	0.718
0.099	0.531	0.85	0.377	0.391	0.976	0.653	0.676	0.182	0.355	0.348	0.484	0.436	0.855	0.248	0.912	0.958	0.589	0.816	0.562	0.43	0.063	0.837	0.132	0.987	0.543	0.048	0.433	0.398	0.541	0.865	0.982	0.553	0.989	0.724	0.875
0.802	0.646	0.11	0.538	0.748	0.428	0.589	0.781	0.938	0.733	0.754	0.03	0.11	0.583	0.78	0.419	0.3	0.243	0.164	0.448	0.698	0.952	0.626	0.457	0.246	0.509	0.632	0.48	0.571	0.448	0.024	0.541	0.364	0.421	0.231	0.428
0.857	0.672	0.772	0.572	0.992	0.306	0.268	0.346	0.846	0.608	0.586	0.355	0.192	0.547	0.071	0.483	0.446	0.106	0.676	0.135	0.116	0.912	0.262	0.661	0.141	0.431	0.949	0.603	0.325	0.092	0.828	0.945	0.112	0.249	0.322	0.045
0.676	0.799	0.987	0.165	0.466	0.378	0.288	0.728	0.387	0.622	0.019	0.537	0.979	0.482	0.684	0.24	0.498	0.655	0.391	0.742	0.334	0.597	0.386	0.637	0.125	0.246	0.073	0.294	0.09	0.276	0.416	0.033	0.71	0.296	0.666	0.94
0.97	0.697	0.62	0.413	0.928	0.416	0.564	0.954	0.654	0.575	0.476	0.481	0.429	0.578	0.927	0.072	0.134	0.933	0.792	0.117	0.868	0.405	0.438	0.791	0.207	0.928	0.312	0.061	0.901	0.254	0.398	0.785	0.265	0.621	0.665	0.865
0.27	0.626	0.05	0.168	0.339	0.63	0.67	0.087	0.851	0.757	0.976	0.571	0.804	0.038	0.319	0.138	0.929	0.236	0.137	0.171	0.452	0.065	0.449	0.519	0.019	0.28	0.216	0.279	0.35	0.052	0.432	0.402	0.836	0.306	0.518	0.306
0.547	0.582	0.303	0.454	0.695	0.201	0.831	0.376	0.365	0.523	0.744	0.039	0.318	0.602	0.445	0.403	0.321	0.872	0.948	0.039	0.033	0.393	0.988	0.428	0.197	0.602	0.801	0.779	0.283	0.287	0.847	0.889	0.288	0.666	0.247	0.419
0.324	0.126	0.637	0.937	0.36	0.947	0.098	0.838	0.936	0.303	0.667	0.112	0.336	0.738	0.722	0.618	0.59	0.594	0.564	0.172	0.564	0.676	0.77	0.927	0.645	0.946	0.658	0.832	0.477	0.434	0.33	0.132	0.519	0.712	0.334	0.146
0.498	0.01	0.877	0.902	1	0.155	0.342	0.789	0.283	0.513	0.526	0.089	0.472	0.17	0.124	0.768	0.837	0.981	0.255	0.402	0.273	0.412	0.739	0.359	0.035	0.64	0.485	0.787	0.329	0.19	0.477	0.94	0.805	0.65	0.481	0.231
0.701	0.007	0.982	0.08	0.721	0.451	0.041	0.508	0.444	0.882	0.415	0.841	0.803	0.689	0.749	0.477	0.897	0.626	0.831	0.272	0.143	0.527	0.202	0.953	0.358	0.52	0.695	0.229	0.288	0.41	0.597	0.116	0.573	0.871	0.365	0.266
0.64	0.641	0.928	0.251	0.249	0.966	0.039	0.056	0.144	0.311	0.365	0.953	0.433	0.286	0.341	0.599	0.847	0.318	0.672	0.17	0.531	0.038	0.793	0.391	0.435	0.73	0.661	0.246	0.979	0.636	0.856	0.348	0.62	0.328	0.914	0.63
0.455	0.247	0.72	0.88	0.115	0.129	0.639	0.055	0.673	0.075	0.154	0.622	0.192	0.36	0.874	0.718	0.199	0.998	0.9	0.245	0.9	0.832	0.965	0.336	0.192	0.792	0.817	0.661	0.293	0.311	0.954	0.935	0.989	0.611	0.768	0.407
0.537	0.416	0.218	0.864	0.922	0.647	0.909	0.524	0.885	0.476	0.806	0.927	0.998	0.881	0.992	0.212	0.23	0.299	0.478	0.868	0.139	0.181	0.547	0.134	0.908	0.894	0.651	0.812	0.406	0.203	0.993	0.725	0.284	0.892	0.911	0.237
0.757	0.095	0.93	0.387	0.896	0.198	0.969	0.879	0.097	0.875	0.842	0.153	0.885	0.112	0.193	0.452	0.479	0.348	0.446	0.698	0.399	0.039	0.733	0.854	0.304	0.966	0.224	0.999	0.092	0.293	0.137	0.245	0.775	0.131	0.775	0.819
0.682	0.834	0.7	0.098	0.36	0.828	0.671	0.434	0.377	0.851	0.552	0.786	0.785	0.337	0.059	0.426	0.799	0.446	0.459	0.517	0.619	0.05	0.372	0.089	0.455	0.185	0.227	0.755	0.209	0.391	0.424	0.163	0.375	0.877	0.131	0.909
0.59	0.983	0.803	0.336	0.306	0.417	0.844	0.034	0.452	0.155	0.603	0.228	0.292	0.85	0.079	0.558	0.092	0.004	0.712	0.369	0.597	0.8	0.466	0.684	0.041	0.415	0.005	0.05	0.678	0.277	0.548	0.255	0.509	0.938	0.996	0.013
0.786	0.553	0.515	0.936	0.055	0.967	0.408	0.305	0.12	0.061	0.927	0.833	0.96	0.498	0.903	0.365	0.541	0.649	0.54	0.144	0.257	0.594	0.868	0.03	0.181	0.175	0.944	0.183	0.417	0.874	0.429	0.001	0.349	0.727	0.93	0.693
0.62	0.322	0.947	0.22	0.314	0.386	0.703	0.041	0.477	0.885	0.011	0.129	0.435	0.41	0.492	0.995	0.004	0.166	0.005	0.873	0.978	0.54	0.91	0.253	0.38	0.46	0.206	0.249	0.288	0.996	0.35	0.935	0.595	0.739	0.2	0.958
0.611	0.155	0.11	0.92	0.5	0.551	0.678	0.887	0.371	0.32	0.297	0.424	0.874	0.521	0.427	0.48	0.931	0.034	0.23	0.329	0.334	0.409	0.418	0.046	0.266	0.433	0.51	0.813	0.952	0.591	0.665	0.484	0.697	0.67	0.988	0.952
0.927	0.25	0.219	0.287	0.213	0.994	0.7	0.079	0.92	0.199	0.526	0.685	0.046	0.887	0.354	0.075	0.292	0.541	0.387	0.927	0.862	0.182	0.104	0.156	0.185	0.969	0.041	0.016	0.905	0.092	0.049	0.54	0.886	0.768	0.888	0.793
0.64	0.854	0.306	0.977	0.148	0.682	0.96	0.637	0.614	0.28	0.45	0.33	0.654	0.054	0.356	0.577	0.618	0.061	0.135	0.708	0.492	0.207	0.835	0.682	0.227	0.533	0.422	0.962	0.028	0.858	0.872	0.039	0.66	0.912	0.71	0.462
0.099	0.917	0.162	0.323	0.752	0.809	0.087	0.152	0.992	0.712	0.638	0.637	0.937	0.717	0.802	0.984	0.787	0.188	0.683	0.337	0.316	0.142	0.419	0.957	0.745	0.635	0.903	0.581	0.041	0.303	0.407	0.996	0.455	0.542	0.512	0.891
0.167	0.393	0.328	0.01	0.526	0.723	0.241	0.778	0.291	0.747	0.486	0.903	0.834	0.831	0.563	0.107	0.304	0.07	0.009	0.942	0.103	0.547	0.105	0.277	0.986	0.833	0.244	0.997	0.865	0.209	0.221	0.622	0.745	0.698	0.673	0.6
0.448	0.432	0.211	0.454	0.216	0.157	0.881	0.138	0.139	0.391	0.901	0.5	0.13	0.11	0.76	0.47	0.516	0.733	0.947	0.993	0.891	0.216	0.24	0.823	0.739	0.65	0.628	0.343	0.279	0.095	0.976	0.542	0.901	0.406	0.658	0.35
0.169	0.03	0.438	0.152	0.844	0.482	0.576	0.955	0.175	0.932	0.902	0.249	0.038	0.581	0.898	0.72	0.412	0.601	0.919	0.815	0.317	0.681	0.456	0.373	0.961	0.468	0.816	0.012	0.679	0.441	0.638	0.505	0.163	0.424	0.432	0.952
0.04	0.18	0.505	0.431	0.198	0.056	0.252	0.307	0.019	0.157	0.015	0.858	0.567	0.097	0.116	0.267	0.586	0.02	0.478	0.057	0.074	0.777	0.755	0.604	0.098	0.334	0.05	0.561	0.689	0.007	0.091	0.473	0.218	0.113	0.778	0.272
0.407	0.971	0.139	0.891	0.876	0.025	0.112	0.091	0.406	0.767	0.713	0.846	0.936	0.99	0.68	0.272	0.48	0.496	0.403	0.534	0.597	0.753	0.01	0.775	0.579	0.285	0.838	0.19	0.033	0.412	0.674	0.182	0.674	0.837	0.967	0.579
0.597	0.874	0.008	0.669	0.322	0.232	0.883	0.834	0.376	0.972	0.454	0.917	0.268	0.039	0.905	0.674	0.248	0.46	0.962	0.385	0.984	0.096	0.077	0.468	0.711	0.663	0.661	0.203	0.865	0.004	0.603	0.723	0.721	0.76	0.112	0.133
0.911	0.129	0.969	0.725	0.852	0.831	0.737	0.918	0.013	0.32	0.655	0.274	0.297	0.339	0.848	0.798	0.863	0.092	0.94	0.4	0.427	0.38	0.84	0.573	0.332	0.518	0.572	0.128	0.671	0.851	0.443	0.973	0.924	0.09	0.093	0.964
0.68	0.923	0.311	0.337	0.734	0.553	0.945	0.739	0.933	0.592	0.781	0.326	0.95	0.235	0.111	0.929	0.06	0.127	0.117	0.958	0.111	0.658	0.608	0.582	0.892	0.14	0.651	0.269	0.584	0.233	0.403	0.041	0.9	0.431	0.755	0.775
0.035	0.879	0.332	0.164	0.839	0.778	0.6	0.128	0.711	0.124	0.019	0.821	0.808	0.234	0.16	0.216	0.974	0.117	0.035	0.521	0.188	0.054	0.93	0.523	0.116	0.541	0.177	0.062	0.841	0.406	0.247	0.577	0.557	0.585	0.048	0.438
0.483	0.061	0.764	0.499	0.396	0.132	0.466	0.015	0.279	0.482	0.161	0.015	0.825	0.477	0.699	0.781	0.598	0.046	0.832	0.889	0.394	0.113	0.132	0.73	0.779	0.95	0.691	0.93	0.127	0.154	0.408	0.055	0.717	0.152	0.032	0.413
0.11	0.952	0.353	0.972	0.276	0.987	0.969	0.652	0.723	0.142	0.63	0.331	0.06	0.192	0.489	0.29	0.924	0.263	0.887	0.206	0.417	0.837	0.59	0.696	0.651	0.322	0.295	0.509	0.667	0.074	0.068	0.414	0.953	0.441	0.621	0.547
0.277	0.606	0.959	0.64	0.503	0.365	0.85	0.045	0.87	0.445	0.724	0.083	0.556	0.51	0.115	0.931	0.261	0.41	0.138	0.647	0.316	0.113	0.302	0.559	0.657	0.134	0.266	0.674	0.191	0.055	0.552	0.926	0.626	0.733	0.592	0.083
0.185	0.846	0.935	0.815	0.057	0.857	0.477	0.868	0.1	0.625	0.411	0.663	0.752	0.624	0.433	0.606	0.157	0.105	0.398	0.43	0.194	0.823	0.393	0.754	0.74	0.2	0.594	0.485	0.139	0.282	0.955	0.822	0.787	0.5	0.006	0.214
0.963	0.325	0.755	0.924	0.338	0.017	0.467	0.336	0.661	0.099	0.404	0.308	0.431	0.956	0.901	0.528	0.151	0.316	0.539	0.65	0.907	0.745	0.058	0.392	0.012	0.432	0.202	0.128	0.094	0.116	0.826	0.612	0.139	0.631	0.373	0.146
0.061	0.755	0.25	0.209	0.337	0.969	0.345	0.528	0.698	0.553	0.393	0.087	0.964	0.681	0.992	0.014	0.09	0.697	0.318	0.256	0.789	0.122	0.146	0.757	0.072	0.847	0.256	0.605	0.792	0.59	0.885	0.782	0.25	0.639	0.792	0.902
0.958	0.313	0.319	0.966	0.747	0.224	0.883	0.675	0.258	0.385	0.064	0.94	0.49	0.635	0.536	0.813	0.584	0.239	0.977	0.81	0.222	0.538	0.327	0.387	0.948	0.14	0.735	0.155	0.884	0.628	0.929	0.103	0.423	0.08	0.457	0.528
0.781	0.55	0.742	0.472	0.29	0.845	0.74	0.444	0.759	0.511	0.309	0.406	0.133	0.213	0.855	0.185	0.31	0.078	0.191	0.704	0.305	0.808	0.661	0.704	0.91	0.192	0.835	0.277	0.967	0.911	0.448	0.97	0.581	0.988	0.418	0.699
0.665	0.358	0.692	0.345	0.095	0.159	0.559	0.323	0.582	0.857	0.68	0.422	0.756	0.978	0.343	0.964	0.344	0.901	0.816	0.755	0.815	0.173	0.51	0.87	0.211	0.301	0.047	0.982	0.507	0.529	0.228	0.858	0.418	0.327	0.906	0.926
0.053	0.115	0.658	0.631	0.507	0.397	0.709	0.082	0.914	0.022	0.324	0.453	0.403	0.69	0.783	0.932	0.259	0.89	0.056	0.236	0.522	0.855	0.089	0.046	0.371	0.214	0.2	0.705	0.278	0.743	0.988	0.612	0.548	0.232	0.709	0.386
0.82	0.33	0.529	0.9	0.013	0.157	0.032	0.996	0.275	0.685	0.897	0.201	0.262	0.67	0.478	0.071	0.423	0.454	0.295	0.734	0.817	0.437	0.715	0.589	0.494	0.841	0.001	0.708	0.06	0.158	0.796	0.334	0.723	0.616	0.479	0.412
0.807	0.512	0.901	0.823	0.962	0.68	0.282	0.728	0.09	0.024	0.341	0.55	0.153	0.646	0.494	0.395	0.049	0.606	0.97	0.436	0.049	0.747	0.532	0.695	0.407	0.439	0.466	0.034	0.881	0.006	0.941	0.337	0.395	0.211	0.521	0.623
0.903	0.267	0.241	0.03	0.387	0.91	0.433	0.085	0.557	0.139	0.059	0.978	0.57	0.971	0.754	0.15	0.513	0.544	0.866	0.083	0.325	0.285	0.916	0.452	0.916	0.864	0.616	0.199	0.634	0.578	0.828	0.521	0.604	0.373	0.712	0.28
0.992	0.757	0.59	0.848	0.683	0.43	0.937	0.021	0.451	0.545	0.844	0.208	0.25	0.189	0.708	0.016	0.273	0.331	0.114	0.647	0.248	0.488	0.597	0.593	0.972	0.313	0.042	0.959	0.565	0.804	0.082	0.787	0.435	0.119	0.123	0.127
0.642	0.633	0.637	0.932	0.198	0.323	0.078	0.923	0.628	0.382	0.522	0.452	0.687	0.794	0.419	0.376	0.961	0.03	0.708	0.189	0.846	0.088	0.091	0.857	0.131	0.642	0.139	0.956	0.693	0.313	0.775	0.828	0.105	0.953	0.547	0.408
0.607	0.769	0.645	0.967	0.816	0.015	0.122	0.826	0.913	0.744	0.904	0.599	0.819	0.783	0.977	0.648	0.915	0.034	0.433	0.585	0.751	0.522	0.698	0.402	0.99	0.338	0.385	0.754	0.192	0.552	0.193	0.693	0.038	1	0.707	0.178
0.814	0.163	0.912	0.802	0.733	0.582	0.24	0.864	0.058	0.914	0.748	0.646	0.335	0.394	0.737	0.76	0.154	0.063	0.498	0.24	0.153	0.193	0.14	0.233	0.287	0.658	0.642	0.439	0.797	0.389	0.293	0.425	0.486	0.676	0.996	0.712
0.354	0.053	0.72	0.798	0.512	0.532	0.77	0.276	0.063	0.916	0.005	0.729	0.357	0.797	0.089	0.066	0.328	0.985	0.839	0.265	0.571	0.535	0.383	0.241	0.907	0.999	0.721	0.882	0.746	0.454	0.212	0.63	0.46	0.529	0.841	0.091
0.437	0.921	0.204	0.636	0.384	0.671	0.974	0.145	0.93	0.665	0.632	0.084	0.827	0.857	0.45	0.417	0.107	0.768	0.841	0.522	0.101	0.694	0.447	0.601	0.791	0.927	0.658	0.272	0.558	0.71	0.841	0.419	0.261	0.431	0.975	0.476
0.147	0.492	0.332	0.12	0.611	0.468	0.489	0.429	0.767	0.928	0.557	0.202	0.902	0.25	0.917	0.341	0.15	0.35	0.148	0.487	0.476	0.905	0.501	0.479	0.726	0.937	0.639	0.561	0.709	0.574	0.621	0.887	0.287	0.855	0.981	0.611
0.878	0.661	0.464	0.872	0.327	0.178	0.079	0.035	0.964	0.835	0.069	0.579	0.164	0.262	0.029	0.435	0.377	0.209	0.354	0.816	0.968	0.099	0.779	0.444	0.358	0.099	0.153	0.031	0.689	0.806	0.266	0.91	0.621	0.578	0.488	0.73
0.856	0.727	0.073	0.079	0.259	0.661	0.336	0.408	0.059	0.963	0.456	0.893	0.71	0.646	0.412	0.986	0.973	0.516	0.606	0.739	0.203	0.027	0.345	0.932	0.792	0.81	0.04	0.736	0.666	0.947	0.101	0.749	0.018	0.178	0.409	0.945
0.806	0.411	0.138	0.207	0.627	0.183	0.019	0.349	0.256	0.91	0.512	0.26	0.605	0.91	0.7	0.589	0.318	0.216	0.62	0.779	0.595	0.248	0.74	0.912	0.448	0.258	0.353	0.075	0.389	0.849	0.291	0.251	0.716	0.801	0.335	0.877
0.381	0.212	0.641	0.192	0.107	0.432	0.842	0.087	0.704	0.399	0.016	0.14	0.176	0.162	0.004	0.426	0.383	0.855	0.615	0.193	0.618	0.694	0.969	0.726	0.367	0.499	0.152	0.184	0.427	0.885	0.256	0.436	0.552	0.233	0.022	0.115
0.938	0.392	0.527	0.707	0.431	0.102	0.546	0.325	0.014	0.353	0.078	0.242	0.147	0.71	0.407	0.472	0.136	0.063	0.002	0.127	0.587	0.062	0.884	0.427	0.013	0.784	0.199	0.142	0.199	0.327	0.902	0.833	0.642	0.446	0.442	0.222
0.986	0.403	0.365	0.22	0.735	0.09	0.467	0.607	0.351	0.07	0.123	0.97	0.94	0.4	0.16	0.937	0.112	0.372	0.529	0.453	0.66	0.719	0.424	0.329	0.799	0.098	0.956	0.869	0.939	0.785	0.241	0.338	0.035	0.958	0.478	0.575
0.74	0.036	0.654	0.077	0.411	0.764	0.296	0.075	0.387	0.29	0.528	0.766	0.351	0.086	0.885	0.851	0.575	0.027	0.028	0.609	0.054	0.324	0.672	0.177	0.409	0.522	0.85	0.973	0.977	0.929	0.178	0.455	0.068	0.532	0.184	0.23
0.735	0.307	0.196	0.789	0.316	0.346	0.986	0.927	0.382	0.428	0.87	0.464	0.4	0.452	0.213	0.715	0.801	0.429	0.085	0.676	0.701	0.143	0.116	0.125	0.409	0.852	0.848	0.766	0.973	0.75	0.038	0.917	0.984	0.13	0.532	0.024
0.936	0.274	0.008	0.791	0.397	0.911	0.363	0.895	0.486	0.217	0.088	0.657	0.24	0.049	0.063	0.024	0.648	0.453	0.009	0.261	0.247	0.28	0.74	0.865	0.111	0.747	0.296	0.872	0.932	0.933	0.294	0.319	0.483	0.683	0.117	0.178
0.426	0.906	0.328	0.429	0.583	0.309	0.165	0.905	0.335	0.532	0.529	0.271	0.336	0.471	0.118	0.256	0.722	0.266	0.985	0.937	0.107	0.964	0.903	0.155	0.608	0.333	0.046	0.536	0.593	0.551	0.407	0.102	0.411	0.448	0.487	0.933
0.642	0.252	0.06	0.871	0.228	0.763	0.569	0.626	0.541	0.169	0.622	0.989	0.431	0.127	0.555	0.015	0.487	0.892	0.709	0.639	0.118	0.736	0.187	0.473	0.092	0.304	0.647	0.788	0.222	0.948	0.352	0.609	0.657	0.982	0.447	0.585
0.508	0.247	0.301	0.343	0.008	0.899	0.292	0.596	0.773	0.225	0.538	0.522	0.174	0.294	0.393	0.778	0.588	0.069	0.205	0.915	0.73	0.153	0.806	0.457	0.381	0.473	0.699	0.502	0.38	0.004	0.661	0.96	0.649	0.614	0.23	0.717
0.546	0.121	0.143	0.264	0.085	0.458	0.32	0.697	0.344	0.566	0.808	0.61	0.355	0.469	0.982	0.167	0.851	0.72	0.628	0.676	0.294	0.257	0.599	0.097	0.615	0.096	0.409	0.566	0.753	0.859	0.476	0.098	0.225	0.477	0.558	0.414
0.289	0.931	0.087	0.092	0.296	0.816	0.349	0.091	0.328	0.967	0.119	0.703	0.011	0.111	0.126	0.77	0.589	0.599	0.825	0.982	0.511	0.956	0.044	0.654	0.767	0.499	0.127	0.146	0.808	0.093	0.102	0.31	0.42	0.096	0.63	0.694
0.132	0.335	0.34	0.46	0.721	0.828	0.347	0.711	0.181	0.054	0.937	0.295	0.7	0.524	0.24	0.117	0.46	0.261	0.521	0.617	0.815	0.36	0.191	0.477	0.203	0.251	0.413	0.255	0.123	0.913	0.602	0.771	0.902	0.407	0.046	0.826
0.026	0.265	0.171	0.723	0.095	0.516	0.383	0.332	0.571	0.885	0.684	0.855	0.734	0.993	0.257	0.437	0.143	0.034	0.672	0.687	0.096	0.919	0.933	0.977	0.974	0.156	0.693	0.972	0.324	0.879	0.192	0.134	0.15	0.616	0.491	0.197
0.154	0.648	0.16	0.892	0.303	0.433	0.536	0.845	0.833	0.208	0.787	0.922	0.657	0.032	0.772	0.015	0.524	0.088	0.847	0.689	0.468	0.375	0.497	0.094	0.639	0.511	0.634	0.203	0.196	0.734	0.542	0.643	0.398	0.935	0.646	0.148
0.598	0.92	0.064	0.668	0.129	0.964	0.762	0.32	0.262	0.337	0.901	0.969	0.954	0.969	0.4	0.281	0.977	0.338	0.459	0.372	0.339	0.361	0.796	0.513	0.968	0.346	0.197	0.981	0.323	0.183	0.3	0.814	0.156	0.184	0.843	0.166
0.157	0.259	0.109	0.802	0.546	0.822	0.351	0.165	0.777	0.375	0.781	0.295	0.514	0.783	0.274	0.196	0.089	0.265	0.298	0.832	0.26	0.683	0.972	0.526	0.994	0.709	0.285	0.74	0.742	0.538	0.444	0.019	0.587	0.829	0.987	0.926
0.25	0.624	0.961	0.143	0.297	0.488	0.702	0.754	0.785	0.352	0.242	0.985	0.762	0.659	0.476	0.283	0.265	0.039	0.197	0.077	0.595	0.193	0.972	0.72	0.434	0.479	0.384	0.589	0.422	0.979	0.06	0.69	0.823	0.043	0.733	0.24
0.887	0.574	0.768	0.27	0.55	0.37	0.208	0.546	0.682	0.953	0.065	0.495	0.273	0.363	0.229	0.678	0.227	0.51	0.004	0.906	0.08	0.785	0.295	0.887	0.071	0.408	0.259	0.94	0.348	0.046	0.42	0.105	0.96	0.673	0.482	0.718
0.209	0.601	0.733	0.308	0.796	0.482	0.167	0.651	0.673	0.794	0.063	0.829	0.457	0.812	0.795	0.508	0.104	0.589	0.176	0.598	0.471	0.178	0.113	0.819	0.607	0.476	0.383	0.036	0.054	0.397	0.4	0.93	0.876	0.623	0.591	0.749
0.483	0.39	0.514	0.762	0.953	0.42	0.092	0.733	0.164	0.052	0.211	0.861	0.628	0.131	0.952	0.519	0.305	0.658	0.733	0.633	0.817	0.925	0.966	0.917	0.33	0.384	0.415	0.334	0.24	0.073	0.31	0.687	0.25	0.651	0.111	0.358
0.363	0.744	0.948	0.434	0.425	0.615	0.263	0.916	0.081	0.685	0.297	0.248	0.669	0.461	0.531	0.698	0.444	0.161	0.304	0.016	0.794	0.94	0.55	0.705	0.47	0.845	0.883	0.262	0.881	0.83	0.05	0.19	0.539	0.596	0.113	0.464
0.367	0.45	0.647	0.891	0.5	0.892	0.352	0.795	0.549	0.738	0.022	0.08	0.599	0.008	0.654	0.741	0.524	0.726	0.38	0.984	0.448	0.231	0.392	0.68	0.665	0.203	0.24	0.338	0.073	0.227	0.05	0.761	0.116	0.813	0.955	0.844
0.814	0.6	0.28	0.983	0.696	0.274	0.894	0.586	0.405	0.323	0.918	0.432	0.335	0.341	0.511	0.296	0.315	0.37	0.942	0.95	0.72	0.516	0.857	0.219	0.387	0.579	0.986	0.885	0.147	0.914	0.033	0.427	0.842	0.555	0.802	0.281
0.285	0.767	0.776	0.995	0.783	0.275	0.856	0.459	0.406	0.709	0.463	0.034	0.088	0.962	0.667	0.373	0.454	0.605	0.945	0.631	0.384	0.552	0.891	0.203	0.264	0.401	0.16	0.789	0.378	0.885	0.722	0.676	0.624	0.462	0.462	0.66
0.575	0.498	0.896	0.93	0.796	0.371	0.07	0.645	0.958	0.148	0.028	0.1	0.632	0.665	0.068	0.368	0.539	0.337	0.471	0.077	0.468	0.864	0.226	0.305	0.315	0.841	0.545	0.034	0.006	0.407	0.625	0.454	0.53	0.427	0.681	0.185
0.035	0.416	0.441	0.81	0.321	0.093	0.198	0.601	0.73	0.573	0.677	0.153	0.693	0.22	0.895	0.225	0.244	0.176	0.432	0.381	0.57	0.083	0.35	0.849	0.802	0.728	0.258	0.543	0.048	0.608	0.555	0.756	0.118	0.725	0.444	0.729
0.574	0.213	0.851	0.119	0.901	0.787	0.267	0.589	0.872	0.195	0.089	0.528	0.011	0.06	0.696	0.366	0.843	0.433	0.23	0.197	0.805	0.926	0.087	0.037	0.807	0.415	0.557	0.144	0.028	0.719	0.016	0.923	0.476	0.269	0.569	0.474
0.696	0.999	0.31	0.469	0.909	0.745	0.633	0.377	0.881	0.03	0.77	0.829	0.622	0.951	0.904	0.29	0.713	0.748	0.175	0.436	0.633	0.339	0.928	0.601	0.016	0.396	0.345	0.276	0.093	0.502	0.839	0.211	0.514	0.496	0.467	0.682
0.827	0.826	0.535	0.271	0.396	0.009	0.596	0.532	0.988	0.114	0.762	0.031	0.658	0.991	0.378	0.642	0.203	0.245	0.864	0.634	0.311	0.709	0.991	0.681	0.638	0.207	0.206	0.454	0.416	0.796	0.258	0.169	0.599	0.679	0.771	0.59
0.278	0.792	0.742	0.084	0.224	0.997	0.601	0.942	0.789	0.561	0.457	0.003	0.32	0.115	0.057	0.041	0.344	0.162	0.358	0.641	0.813	0.993	0.761	0.206	0.941	0.229	0.459	0.986	0.732	0.744	0.753	0.404	0.654	0.106	0.122	0.198
0.86	0.768	0.127	0.83	0.42	0.16	0.194	0.316	0.357	0.581	0.601	0.868	0.322	0.597	0.247	0.613	0.342	0.138	0.831	0.407	0.226	0.566	0.843	0.432	0.906	0.833	0.921	0.937	0.066	0.863	0.796	0.777	0.945	0.287	0.26	0.767
0.939	0.367	0.102	0.681	0.224	0.829	0.133	0.532	0.104	0.5	0.148	0.473	0.903	0.276	0.548	0.994	0.25	0.038	0.32	0.25	0.1	0.913	0.839	0.332	0.535	0.609	0.638	0.823	0.937	0.02	0.865	0.95	0.848	0.9	0.282	0.87
0.837	0.869	0.174	0.734	0.1	0.682	0.421	0.182	0.594	0.304	0.156	0.556	0.711	0.392	0.217	0.329	0.813	0.526	0.714	0.839	0.164	0.923	0.33	0.036	0.872	0.824	0.188	0.252	0.33	0.056	0.14	0.75	0.751	0.19	0.984	0.963
0.006	0.2	0.145	0.124	0.066	0.703	0.795	0.239	0.681	0.847	0.055	0.623	0.745	0.843	0.305	0.615	0.312	0.707	0.14	0.905	0.013	0.035	0.538	0.908	0.392	0.455	0.378	0.663	0.956	0.285	0.454	0.496	0.946	0.523	0.191	0.79
0.657	0.692	0.464	0.972	0.17	0.007	0.471	0.161	0.478	0.628	0.646	0.982	0.3	0.484	0.965	0.25	0.814	0.754	0.872	0.96	0.043	0.765	0.067	0.869	0.748	0.612	0.796	0.541	0.648	0.312	0.013	0.919	0.812	0.094	0.893	0.193
0.369	0.732	0.089	0.035	0.563	0.496	0.8	0.432	0.291	0.668	0.704	0.544	0.797	0.213	0.555	0.721	0.354	0.384	0.576	0.407	0.715	0.003	0.233	0.668	0.857	0.236	0.237	0.532	0.851	0.172	0.005	0.213	0.254	0.078	0.319	0.25
0.536	0.832	0.134	0.299	0.104	0.847	0.492	0.694	0.23	0.953	0.316	0.693	0.975	0.862	0.816	0.258	0.421	0.267	0.352	0.165	0.209	0.813	0.297	0.89	0.473	0.504	0.634	0.396	0.422	0.041	0.97	0.904	0.708	0.326	0.909	0.372
0.029	0.572	0.453	0.234	0.828	0.919	0.548	0.91	0.823	0.932	0.687	0.936	0.491	0.748	0.611	0.743	0.234	0.722	0.586	0.553	0.277	0.056	0.467	0.998	0.257	0.228	0.233	0.276	0.713	0.475	0.794	0.591	0.031	0.416	0.348	0.082
0.056	0.909	0.309	0.61	0.469	0.367	0.832	0.927	0.315	0.491	0.913	0.032	0.315	0.693	0.216	0.828	0.746	0.117	0.7	0.416	0.11	0.138	0.756	0.268	0.501	0.371	0.839	0.45	0.046	0.912	0.058	0.771	0.023	0.111	0.285	0.852
0.222	0.171	0.759	0.217	0.756	0.902	0.221	0.305	0.755	0.196	0.769	0.383	0.592	0.658	0.453	0.589	0.25	0.732	0.197	0.606	0.909	0.868	0.881	0.323	0.685	0.159	0.981	0.793	0.623	0.859	0.86	0.416	0.962	0.475	0.039	0.057
0.52	0.583	0.598	0.819	0.841	0.314	0.316	0.205	0.537	0.362	0.93	0.776	0.859	0.586	0.73	0.993	0.983	0.745	0.959	0.829	0.434	0.272	0.468	0.375	0.008	0.28	0.48	0.8	0.027	0.135	0.575	0.431	0.89	0.933	0.003	0.553
0.418	0.178	0.612	0.605	0.34	0.471	0.911	0.482	0.754	0.078	0.319	0.803	0.364	0.471	0.862	0.942	0.612	0.753	0.34	0.522	0.619	0.658	0.505	0.305	0.342	0.767	0.565	0.852	0.106	0.577	0.465	0.616	0.913	0.816	0.337	0.461
0.405	0.42	0.497	0.503	0.36	0.24	0.371	0.196	0.685	0.159	0.428	0.369	0.751	0.456	0.798	0.527	0.483	0.375	0.172	0.268	0.776	0.116	0.512	0.935	0.489	0.104	0.917	0.028	0.81	0.757	0.784	0.448	0.74	0.786	0.926	0.882
0.45	0.036	0.758	0.307	0.753	0.124	0.745	0.926	0.959	0.926	0.01	0.994	0.015	0.899	0.776	0.651	0.293	0.897	0.521	0.938	0.401	0.84	0.774	0.114	0.237	0.236	0.308	0.276	0.33	0.535	0.155	0.575	0.813	0.519	0.335	0.577
0.648	0.045	0.31	0.078	0.902	0.066	0.454	0.834	0.521	0.488	0.644	0.337	0.002	0.924	0.152	0.293	0.743	0.363	0.487	0.121	0.773	0.121	0.372	0.122	0.203	0.522	0.467	0.148	0.925	0.8	0.516	0.797	0.234	0.523	0.004	0.313
0.456	0.652	0.442	0.587	0.974	0.456	0.936	0.048	0.229	0.566	0.084	0.14	0.315	0.662	0.204	0.146	0.603	0.143	0.67	0.267	0.829	0.859	0.432	0.613	0.7	0.893	0.262	0.178	0.434	0.732	0.776	0.081	0.303	0.477	0.682	0.825
0.721	0.812	0.175	0.609	0.467	0.098	0.833	0.988	0.753	0.85	0.346	0.707	0.146	0.2	0.812	0.849	0.619	0.379	0.824	0.537	0.52	0.958	0.315	0.568	0.569	0.071	0.091	0.884	0.461	0.555	0.083	0.671	0.089	0.889	0.978	0.555
0.762	0.82	0.915	0.039	0.924	0.57	0.278	0.695	0.127	0.321	0.946	0.926	0.474	0.497	0.31	0.293	0.182	0.879	0.096	0.091	0.646	0.978	0.731	0.44	0.104	0.512	0.835	0.197	0.699	0.764	0.232	0.625	0.58	0.663	0.635	0.137
0.639	0.787	0.116	0.446	0.198	0.615	0.859	0.335	0.333	0.454	0.882	0.446	0.233	0.222	0.543	0.116	0.916	0.307	0.234	0.972	0.125	0.592	0.659	0.078	0.203	0.066	0.158	0.15	0.104	0.278	0.588	0.445	0.983	0.373	0.841	0.589
0.877	0.334	0.283	0.252	0.333	0.672	0.039	0.379	0.086	0.429	0.79	0.645	0.639	0.318	0.889	0.499	0.538	0.297	0.094	0.099	0.148	0.427	0.353	0.383	0.154	0.66	0.657	0.398	0.25	0.591	0.015	0.041	0.144	0.872	0.199	0.121
0.96	0.796	0.358	0.308	0.493	0.785	0.85	0.265	0.848	0.129	0.268	0.131	0.638	0.364	0.758	0.253	0.836	0.236	0.935	0.763	0.299	0.211	0.948	0.88	0.295	0.104	0.156	0.939	0.906	0.633	0.158	0.314	0.135	0.686	0.623	0.677
0.673	0.309	0.781	0.231	0.372	0.652	0.011	0.403	0.147	0.992	0.411	0.175	0.084	0.712	0.91	0.808	0.113	0.873	0.519	0.68	0.47	0.027	0.486	0.702	0.888	0.483	0.824	0.443	0.869	0.749	0.281	0.034	0.844	0.685	0.146	0.86
0.442	0.525	0.333	0.744	0.738	0.094	0.985	0.259	0.126	0.63	0.662	0.781	0.845	0.194	0.598	0.791	0.603	0.004	0.853	0.66	0.75	0.787	0.65	0.203	0.313	0.722	0.217	0.795	0.537	0.592	0.867	0.905	0.309	0.927	0.119	0.778
0.577	0.436	0.851	0.695	0.618	0.051	0.171	0.322	0.477	0.83	0.428	0.565	0.273	0.406	0.042	0.347	0.544	0.262	0.264	0.909	0.516	0.788	0.959	0.402	0.951	0.211	0.08	0.42	0.803	0.255	0.335	0.758	0.564	0.005	0.342	0.896
0.174	0.654	0.842	0.324	0.768	0.621	0.36	0.205	0.126	0.516	0.208	0.066	0.637	0.375	0.986	0.494	0.732	0.966	0.133	0.156	0.494	0.17	0.401	0.204	0.088	0.505	0.785	0.862	0.031	0.848	0.706	0.347	0.905	0.58	0.242	0.398
0.409	0.867	0.527	0.066	0.85	0.974	0.741	0.517	0.71	0.968	0.416	0.398	0.282	0.616	0.768	0.228	0.902	0.513	0.223	0.373	0.634	0.174	0.64	0.32	0.946	0.297	0.707	0.948	0.763	0.427	0.31	0.872	0.741	0.119	0.323	0.43
0.532	0.556	0.292	0.557	0.502	0.654	0.654	0.046	0.952	0.167	0.198	0.043	0.043	0.602	0.446	0.046	0.596	0.526	0.584	0.018	0.125	0.571	0.842	0.639	0.417	0.402	0.223	0.278	0.159	0.388	0.129	0.884	0.485	0.294	0.982	0.154
0.577	0.873	0.362	0.965	0.715	0.505	0.934	0.003	0.517	0.242	0.643	0.249	0.223	0.871	0.881	0.062	0.982	0.319	0.918	0.196	0.657	0.096	0.472	0.96	0.965	0.561	0.317	0.145	0.427	0.028	0.479	0.025	0.227	0.701	0.719	0.028
0.022	0.05	0.305	0.632	0.024	0.882	0.462	0.706	0.657	0.954	0.326	0.112	0.207	0.392	0.52	0.268	0.936	0.425	0.224	0.199	0.113	0.515	0.88	0.629	0.181	0.221	0.576	0.335	0.264	0.259	0.783	0.615	0.153	0.252	0.163	0.222
0.017	0.205	0.945	0.194	0.041	0.73	0.677	0.243	0.038	0.479	0.542	0.365	0.335	0.314	0.215	0.717	0.186	0.234	0.296	0.307	0.107	0.615	0.715	0.823	0.879	0.569	0.539	0.973	0.259	0.288	0.53	0.378	0.159	0.862	0.625	0.836
0.361	0.001	0.629	0.771	0.714	0.792	0.338	0.572	0.859	0.398	0.504	0.678	0.451	0.376	0.728	0.418	0.61	0.818	0.626	0.219	0.825	0.839	0.604	0.542	0.918	0.135	0.532	0.617	0.983	0.733	0.824	0.994	0.621	0.791	0.203	0.905
0.406	0.125	0.922	0.357	0.049	0.339	0.763	0.868	0.369	0.408	0.922	0.104	0.728	0.777	0.08	0.789	0.382	0.865	0.492	0.242	0.327	0.708	0.219	0.518	0.011	0.894	0.34	0.427	0.727	0.711	0.212	0.861	0.24	0.669	0.461	0.133
0.973	0.903	0.34	0.407	0.123	0.606	0.42	0.834	0.578	0.059	0.841	0.664	0.89	0.375	0.721	0.776	0.522	0.865	0.447	0.305	0.479	0.385	0.936	0.434	0.481	0.011	0.725	0.871	0.657	0.242	0.381	0.732	0.488	0.244	0.163	0.291
0.233	0.64	0.614	0.131	0.495	0.15	0.618	0.856	0.568	0.178	0.827	0.333	0.467	0.992	0.719	0.126	0.839	0.75	0.598	0.784	0.376	0.452	0.108	0.993	0.094	0.204	0.053	0.494	0.394	0.638	0.463	0.25	0.113	0.755	0.036	0.445
0.104	0.158	0.156	0.934	0.005	0.409	0.625	0.477	0.976	0.463	0.772	0.094	0.503	0.292	0.873	0.748	0.048	0.479	0.295	0.67	0.549	0.361	0.829	0.653	0.472	0.783	0.807	0.959	0.7	0.535	0.963	0.079	0.532	0.29	0.651	0.591
0.555	0.566	0.042	0.103	0.322	0.903	0.513	0.924	0.285	0.038	0.131	0.185	0.181	0.988	0.654	0.14	0.584	0.315	0.44	0.339	0.94	0.669	0.317	0.65	0.589	0.09	0.341	0.381	0.709	0.597	0.534	0.789	0.826	0.326	0.935	0.065
0.775	0.497	0.433	0.686	0.928	0.145	0.932	0.752	0.01	0.015	0.151	0.59	0.017	0.313	0.176	0.523	0.112	0.888	0.975	0.857	0.501	0.663	0.684	0.555	0.195	0.052	0.429	0.556	0.468	0.856	0.739	0.987	0.024	0.783	0.157	0.186
0.792	0.447	0.92	0.385	0.317	0.803	0.81	0.108	0.67	0.369	0.665	0.637	0.48	0.474	0.084	0.225	0.531	0.115	0.674	0.669	0.591	0.523	0.669	0.963	0.484	0.341	0.708	0.423	0.709	0.233	0.29	0.502	0.609	0.28	0.112	0.91
0.946	0.795	0.866	0.514	0.177	0.176	0.48	0.181	0.968	0.067	0.531	0.371	0.867	0.261	0.113	0.016	0.844	0.786	0.197	0.796	0.153	0.607	0.877	0.106	0.526	0.715	0.128	0.381	0.748	0.436	0.905	0.613	0.385	0.206	0.082	0.561
0.463	0.934	0.721	0.341	0.073	0.581	0.115	0.305	0.27	0.479	0.419	0.081	0.123	0.877	0.773	0.179	0.321	0.115	0.848	0.248	0.128	0.746	0.721	0.076	0.597	0.476	0.769	0.563	0.342	0.323	0.172	0.967	0.012	0.566	0.393	0.418
0.864	0.807	0.307	0.381	0.017	0.598	0.826	0.592	0.926	0.942	0.07	0.817	0.304	0.041	0.557	0.064	0.248	0.401	0.425	0.97	0.682	0.765	0.325	0.78	0.288	0.521	0.256	0.121	0.341	0.738	0.194	0.191	0.887	0.819	0.432	0.358
0.97	0.001	0.851	0.615	0.41	0.425	0.583	0.079	0.97	0.267	0.139	0.986	0.606	0.408	0.947	0.944	0.933	0.643	0.457	0.855	0.357	0.214	0.557	0.688	0.047	0.293	0.595	0.339	0.268	0.478	0.261	0.342	0.213	0.039	0.59	0.941
0.6	0.183	0.505	0.011	0.341	0.775	0.113	0.162	0.584	0.618	0.004	0.779	0.433	0.161	0.006	0.428	0.347	0.463	0.432	0.913	0.388	0.131	0.971	0.757	0.517	0.09	0.877	0.996	0.976	0.755	0.352	0.812	0.431	0.677	0.14	0.521
0.352	0.528	0.541	0.041	0.351	0.188	0.891	0.721	0.302	0.983	0.78	0.045	0.334	0.264	0.422	0.226	0.497	0.2	0.186	0.029	0	0.563	0.604	0.752	0.496	0.884	0.297	0.475	0.264	0.34	0.976	0.314	0.107	0.532	0.91	0.027
0.733	0.467	0.543	0.212	0.788	0.31	0.607	0.198	0.324	0.951	0.21	0.122	0.789	0.056	0.317	0.115	0.851	0.097	0.834	0.34	0.365	0.579	0.213	0.395	0.121	0.102	0.148	0.453	0.731	0.924	0.683	0.149	0.456	0.787	0.14	0.466
0.833	0.646	0.76	0.092	0.987	0.815	0.784	0.398	0.938	0.218	0.247	0.447	0.302	0.697	0.29	0.001	0.692	0.556	0.195	0.922	0.008	0.305	0.191	0.714	0.486	0.633	0.016	0.486	0.824	0.66	0.461	0.371	0.954	0.284	0.771	0.527
0.157	0.357	0.755	0.24	0.082	0.846	0.528	0.47	0.558	0.194	0.322	0.307	0.418	0.866	0.172	0.808	0.003	0.364	0.058	0.308	0.705	0.406	0.952	0.339	0.224	0.673	0.036	0.643	0.968	0.194	0.71	0.444	0.638	0.079	0.605	0.715
0.304	0.315	0.297	0.331	0.875	0.446	0.658	0.678	0.49	0.377	0.409	0.939	0.945	0.05	0.254	0.369	0.977	0.507	0.111	0.794	0.001	0.156	0.923	0.975	0.245	0.978	0.641	0.955	0.598	0.586	0.718	0.439	0.379	0.126	0.849	0.866
0.835	0.263	0.531	0.28	0.021	0.468	0.714	0.061	0.914	0.25	0.438	0.555	0.582	0.881	0.872	0.907	0.997	0.261	0.365	0.997	0.546	0.989	0.585	0.651	0.985	0.993	0.784	0.877	0.232	0.09	0.67	0.171	0.933	0.61	0.937	0.854
0.865	0.976	0.48	0.695	0.965	0.423	0.231	0.157	0.794	0.989	0.515	0.377	0.904	0.02	0.115	0.145	0.848	0.285	0.6	0.925	0.533	0.027	0.566	0.087	0.499	0.429	0.629	0.847	0.482	0.219	0.463	0.564	0.62	0.329	0.045	0.081
0.375	0.034	0.8	0.99	0.821	0.483	0.652	0.327	0.488	0.07	0.637	0.553	0.285	0.674	0.742	0.837	0.456	0.807	0.43	0.56	0.33	0.046	0.437	0.526	0.443	0.9	0.336	0.146	0.001	0.489	0.635	0.461	0.157	0.529	0.134	0.189
0.632	0.044	0.62	0.18	0.009	0.28	0.335	0.302	0.299	0.874	0.826	0.887	0.654	0.824	0.501	0.001	0.556	0.37	0.563	0.08	0.669	0.067	0.349	0.872	0.526	0.079	0.006	0.211	0.606	0.277	0.77	0.697	0.039	0.375	0.661	0.28
0.095	0.465	0.147	0.98	0.139	0.912	0.2	0.754	0.508	0.227	0.701	0.536	0.323	0.104	0.344	0.501	0.521	0.755	0.023	0.335	0.909	0.672	0.499	0.576	0.968	0.793	0.287	0.881	0.097	0.008	0.961	0.183	0.283	0.412	0.017	0.195
[truncated: 3,173 more rows]
